# Supplementary material for: Identification and Validation of SAA4 as a Rheumatoid Arthritis Prescreening Marker by Liquid Chromatography Tandem-mass Spectrometry
Source: Molecules. 2017 May 14;22(5):805. doi: 10.3390/molecules22050805 (PMC6154608; doi:10.3390/molecules22050805)
Supplement: Supplementary file 1 [file molecules-22-00805-s001.zip]

Archive with 1 entries (1 files):
- molecules-185205-supplementary.xlsx
