# Supplementary material for: Identification and Validation of SAA4 as a Rheumatoid Arthritis Prescreening Marker by Liquid Chromatography Tandem-mass Spectrometry
Source: Molecules. 2017 May 14;22(5):805. doi: 10.3390/molecules22050805 (PMC6154608; doi:10.3390/molecules22050805)
Supplement: Supplementary file 1 [file molecules-22-00805-s001.zip › molecules-185205-supplementary.xlsx]

## Sheet: S.Table1
S.Table 1. Total identified peptide sequence in normal pooled serum
Charge	Score	FDR	Total intensity	Sequence	Retention time (min)	Peak width	Parent m/z	Protein MW	Species	Accession number	Entry name
2	10.4	0.006	2290000	(-)MTMDK(S)	9.08	18.58	313.139	28196	HUMAN	P31946	14-3-3 protein beta/alpha
2	10.2	0.007	2080000	(-)MTMDK(S)	9.27	20.93	313.139	28196	HUMAN	P31946	14-3-3 protein beta/alpha
2	13.33	<0.1%	1260000	(R)IVFEK(G)	24.55	25.64	318.193	239756	HUMAN	Q9Y2I7	1-phosphatidylinositol 3-phosphate 5-kinase
2	12.26	<0.1%	1190000	(R)IVFEK(G)	24.62	26.54	318.193	239756	HUMAN	Q9Y2I7	1-phosphatidylinositol 3-phosphate 5-kinase
2	11.56	0.003	1180000	(R)IVFEK(G)	24.57	24.8	318.193	239756	HUMAN	Q9Y2I7	1-phosphatidylinositol 3-phosphate 5-kinase
2	11.56	<0.1%	1370000	(R)IVFEK(G)	24.37	28.43	318.193	239756	HUMAN	Q9Y2I7	1-phosphatidylinositol 3-phosphate 5-kinase
2	10.77	0.002	1220000	(R)IVFEK(G)	24.4	30.65	318.193	239756	HUMAN	Q9Y2I7	1-phosphatidylinositol 3-phosphate 5-kinase
2	11.1	0.002	53800	(R)VEIIANDQGNR(I)	24.28	12.6	614.817	72445.7	HUMAN	P11021	78 kDa glucose-regulated protein
2	17.35	<0.1%	390000	(K)AGFAGDDAPR(A)	21.38	20.24	488.729	42407.6	HUMAN	P62736	Actin, aortic smooth muscle
2	16.68	<0.1%	669000	(K)AGFAGDDAPR(A)	21.32	21.8	488.729	42407.6	HUMAN	P62736	Actin, aortic smooth muscle
2	16.38	<0.1%	626000	(K)AGFAGDDAPR(A)	21.37	22.1	488.729	42407.6	HUMAN	P62736	Actin, aortic smooth muscle
2	16.29	<0.1%	403000	(K)AGFAGDDAPR(A)	21.38	19.5	488.729	42407.6	HUMAN	P62736	Actin, aortic smooth muscle
2	15.85	<0.1%	647000	(K)AGFAGDDAPR(A)	21.37	21.37	488.729	42407.6	HUMAN	P62736	Actin, aortic smooth muscle
2	15.61	<0.1%	393000	(K)AGFAGDDAPR(A)	21.38	18.46	488.73	42407.6	HUMAN	P62736	Actin, aortic smooth muscle
2	14.53	<0.1%	372000	(K)EITALAPSTMK(I)	35.27	59.2	581.313	42407.6	HUMAN	P62736	Actin, aortic smooth muscle
2	13.87	<0.1%	361000	(K)EITALAPSTMK(I)	35.1	58.8	581.313	42407.6	HUMAN	P62736	Actin, aortic smooth muscle
2	13.84	<0.1%	362000	(K)EITALAPSTMK(I)	35.22	61	581.314	42407.6	HUMAN	P62736	Actin, aortic smooth muscle
2	12.85	<0.1%	361000	(K)EITALAPSTMK(I)	35.1	58.8	581.313	42407.6	HUMAN	P62736	Actin, aortic smooth muscle
2	12.41	<0.1%	257000	(K)EITALAPSTMK(I)	35.1	57.29	581.314	42407.6	HUMAN	P62736	Actin, aortic smooth muscle
2	12.25	0.002	247000	(K)EITALAPSTMK(I)	35.18	51.55	581.314	42407.6	HUMAN	P62736	Actin, aortic smooth muscle
2	11.42	<0.1%	371000	(K)EITALAPSTMK(I)	35.27	57.98	581.313	42407.6	HUMAN	P62736	Actin, aortic smooth muscle
2	11.39	<0.1%	244000	(K)EITALAPSTMK(I)	35.13	55.71	581.314	42407.6	HUMAN	P62736	Actin, aortic smooth muscle
2	14.13	<0.1%	215000	(K)IIAPPER(K)	22.4	25.62	398.24	42407.6	HUMAN	P62736	Actin, aortic smooth muscle
2	13.82	<0.1%	142000	(K)IIAPPER(K)	22.2	32.68	398.241	42407.6	HUMAN	P62736	Actin, aortic smooth muscle
2	12.91	<0.1%	206000	(K)IIAPPER(K)	22.42	26.72	398.24	42407.6	HUMAN	P62736	Actin, aortic smooth muscle
2	12.5	<0.1%	200000	(K)IIAPPER(K)	22.38	25.23	398.24	42407.6	HUMAN	P62736	Actin, aortic smooth muscle
2	11.01	0.002	134000	(K)IIAPPER(K)	22.25	37.44	398.241	42407.6	HUMAN	P62736	Actin, aortic smooth muscle
2	21.02	<0.1%	561000	(K)SYELPDGQVITIGNER(F)	52.98	58.01	895.952	42407.6	HUMAN	P62736	Actin, aortic smooth muscle
2	20.91	<0.1%	890000	(K)SYELPDGQVITIGNER(F)	52.88	54.54	895.949	42407.6	HUMAN	P62736	Actin, aortic smooth muscle
2	20.84	<0.1%	867000	(K)SYELPDGQVITIGNER(F)	52.85	57.74	895.949	42407.6	HUMAN	P62736	Actin, aortic smooth muscle
2	20.33	<0.1%	578000	(K)SYELPDGQVITIGNER(F)	53.02	56.77	895.948	42407.6	HUMAN	P62736	Actin, aortic smooth muscle
2	19.38	<0.1%	871000	(K)SYELPDGQVITIGNER(F)	52.95	56.92	895.949	42407.6	HUMAN	P62736	Actin, aortic smooth muscle
2	18.54	<0.1%	562000	(K)SYELPDGQVITIGNER(F)	53	56.86	895.947	42407.6	HUMAN	P62736	Actin, aortic smooth muscle
2	13.75	<0.1%	190000	(R)GYSFTTTAER(E)	31.32	26.33	566.768	42078.3	HUMAN	P60709	Actin, cytoplasmic 1
2	13.22	<0.1%	238000	(R)GYSFTTTAER(E)	31.47	26.86	566.768	42078.3	HUMAN	P60709	Actin, cytoplasmic 1
2	13.13	<0.1%	198000	(R)GYSFTTTAER(E)	31.23	29.21	566.769	42078.3	HUMAN	P60709	Actin, cytoplasmic 1
2	12.04	<0.1%	240000	(R)GYSFTTTAER(E)	31.55	24.84	566.769	42078.3	HUMAN	P60709	Actin, cytoplasmic 1
2	11.93	0.001	248000	(R)GYSFTTTAER(E)	31.52	27.6	566.768	42078.3	HUMAN	P60709	Actin, cytoplasmic 1
2	10.74	0.003	203000	(R)GYSFTTTAER(E)	31.2	29.01	566.768	42078.3	HUMAN	P60709	Actin, cytoplasmic 1
2	10.64	0.003	23800000	(R)LETRGYNEKK(L)	56.03	50.5	619.328	20232.2	HUMAN	Q9Y3D8	Adenylate kinase isoenzyme 6
2	14.07	<0.1%	149000	(K)GLFEVNPWK(R)	56.88	43.11	545.291	46650.7	HUMAN	Q9HDC9	Adipocyte plasma membrane-associated protein
2	11.26	0.002	149000	(K)GLFEVNPWK(R)	56.88	44.21	545.292	46650.7	HUMAN	Q9HDC9	Adipocyte plasma membrane-associated protein
2	15.81	<0.1%	1260000	(K)FTFEYSR(R)	39.32	34.11	475.226	71007.7	HUMAN	P43652	Afamin
2	14.62	<0.1%	1050000	(K)FTFEYSR(R)	39.4	33.99	475.226	71007.7	HUMAN	P43652	Afamin
2	14.02	<0.1%	1270000	(K)FTFEYSR(R)	39.33	35.43	475.226	71007.7	HUMAN	P43652	Afamin
2	13.25	<0.1%	1270000	(K)FTFEYSR(R)	39.33	35.82	475.226	71007.7	HUMAN	P43652	Afamin
2	13.21	<0.1%	996000	(K)FTFEYSR(R)	39.53	30.9	475.226	71007.7	HUMAN	P43652	Afamin
2	12.79	<0.1%	1020000	(K)FTFEYSR(R)	39.52	33.44	475.226	71007.7	HUMAN	P43652	Afamin
2	20.03	<0.1%	557000	(K)IAPQLSTEELVSLGEK(M)	53.13	47.14	857.465	71007.7	HUMAN	P43652	Afamin
2	14.58	<0.1%	187000	(K)IAPQLSTEELVSLGEK(M)	53.05	8.78	857.463	71007.7	HUMAN	P43652	Afamin
2	19.98	<0.1%	1790000	(K)LPNNVLQEK(I)	30.92	42.34	527.8	71007.7	HUMAN	P43652	Afamin
2	18.67	<0.1%	1590000	(K)LPNNVLQEK(I)	31.22	42.47	527.799	71007.7	HUMAN	P43652	Afamin
2	18.15	<0.1%	1650000	(K)LPNNVLQEK(I)	30.97	41.42	527.8	71007.7	HUMAN	P43652	Afamin
2	17.93	<0.1%	1670000	(K)LPNNVLQEK(I)	30.92	41.96	527.8	71007.7	HUMAN	P43652	Afamin
2	17.41	<0.1%	1560000	(K)LPNNVLQEK(I)	31.2	42.21	527.8	71007.7	HUMAN	P43652	Afamin
2	17.39	<0.1%	1560000	(K)LPNNVLQEK(I)	31.2	42.21	527.8	71007.7	HUMAN	P43652	Afamin
2	16.67	<0.1%	1560000	(K)LPNNVLQEK(I)	31.17	45.37	527.8	71007.7	HUMAN	P43652	Afamin
2	15.67	<0.1%	1560000	(K)LPNNVLQEK(I)	31.17	45.37	527.8	71007.7	HUMAN	P43652	Afamin
2	20.48	<0.1%	2470000	(R)AIPVTQYLK(A)	43.67	66.09	516.809	71007.7	HUMAN	P43652	Afamin
2	19.41	<0.1%	3330000	(R)AIPVTQYLK(A)	43.4	86.95	516.81	71007.7	HUMAN	P43652	Afamin
2	18.94	<0.1%	3350000	(R)AIPVTQYLK(A)	43.43	89.42	516.809	71007.7	HUMAN	P43652	Afamin
2	18.72	<0.1%	2470000	(R)AIPVTQYLK(A)	43.63	68.67	516.809	71007.7	HUMAN	P43652	Afamin
2	18.65	<0.1%	3320000	(R)AIPVTQYLK(A)	43.37	86.45	516.809	71007.7	HUMAN	P43652	Afamin
2	16.01	<0.1%	2470000	(R)AIPVTQYLK(A)	43.63	67.54	516.809	71007.7	HUMAN	P43652	Afamin
2	25.99	<0.1%	833000	(R)ESLLNHFLYEVAR(R)	67.45	37.65	795.918	71007.7	HUMAN	P43652	Afamin
2	22.27	<0.1%	1350000	(R)ESLLNHFLYEVAR(R)	67.22	37.63	795.918	71007.7	HUMAN	P43652	Afamin
2	21.61	<0.1%	1220000	(R)ESLLNHFLYEVAR(R)	67.18	37.58	795.918	71007.7	HUMAN	P43652	Afamin
2	20.99	<0.1%	805000	(R)ESLLNHFLYEVAR(R)	67.48	37.72	795.918	71007.7	HUMAN	P43652	Afamin
2	20.59	<0.1%	967000	(R)ESLLNHFLYEVAR(R)	67.45	36.06	795.918	71007.7	HUMAN	P43652	Afamin
2	19.94	<0.1%	833000	(R)ESLLNHFLYEVAR(R)	67.45	37.65	795.918	71007.7	HUMAN	P43652	Afamin
2	18.22	<0.1%	967000	(R)ESLLNHFLYEVAR(R)	67.45	36.06	795.918	71007.7	HUMAN	P43652	Afamin
2	16.91	<0.1%	1230000	(R)ESLLNHFLYEVAR(R)	67.23	37.68	795.918	71007.7	HUMAN	P43652	Afamin
2	15.35	<0.1%	1230000	(R)ESLLNHFLYEVAR(R)	67.23	37.68	795.918	71007.7	HUMAN	P43652	Afamin
2	15.93	<0.1%	305000	(R)FLVNLVK(L)	48.2	37.06	416.769	71007.7	HUMAN	P43652	Afamin
2	14.42	<0.1%	338000	(R)FLVNLVK(L)	48.28	56.49	416.769	71007.7	HUMAN	P43652	Afamin
2	13.76	<0.1%	271000	(R)FLVNLVK(L)	48.3	34.92	416.768	71007.7	HUMAN	P43652	Afamin
2	13.55	<0.1%	316000	(R)FLVNLVK(L)	48.27	38.97	416.768	71007.7	HUMAN	P43652	Afamin
2	12.7	<0.1%	252000	(R)FLVNLVK(L)	48.37	34.31	416.769	71007.7	HUMAN	P43652	Afamin
2	11.13	<0.1%	269000	(R)FLVNLVK(L)	48.32	34.62	416.768	71007.7	HUMAN	P43652	Afamin
4	18.48	<0.1%	736000	(R)RNPFVFAPTLLTVAVHFEEVAK(S)	80.95	34.62	622.091	71007.7	HUMAN	P43652	Afamin
4	12.91	<0.1%	736000	(R)RNPFVFAPTLLTVAVHFEEVAK(S)	80.93	35.49	622.091	71007.7	HUMAN	P43652	Afamin
2	19.14	<0.1%	10700000	(K)SDVVYTDWK(K)	37.92	18.54	556.768	23739.3	HUMAN	P02763	Alpha-1-acid glycoprotein 1
2	18.79	<0.1%	11300000	(K)SDVVYTDWK(K)	37.98	18.5	556.768	23739.3	HUMAN	P02763	Alpha-1-acid glycoprotein 1
2	18.15	<0.1%	12000000	(K)SDVVYTDWK(K)	37.98	23	556.769	23739.3	HUMAN	P02763	Alpha-1-acid glycoprotein 1
2	17.31	<0.1%	12000000	(K)SDVVYTDWK(K)	37.95	22.63	556.769	23739.3	HUMAN	P02763	Alpha-1-acid glycoprotein 1
2	16.62	<0.1%	11000000	(K)SDVVYTDWK(K)	38	19.75	556.768	23739.3	HUMAN	P02763	Alpha-1-acid glycoprotein 1
2	16.32	<0.1%	11800000	(K)SDVVYTDWK(K)	37.95	23	556.768	23739.3	HUMAN	P02763	Alpha-1-acid glycoprotein 1
2	21.48	<0.1%	4380000	(K)SDVVYTDWKK(D)	28.82	25.13	620.816	23739.3	HUMAN	P02763	Alpha-1-acid glycoprotein 1
2	21.14	<0.1%	3880000	(K)SDVVYTDWKK(D)	28.52	23.79	620.816	23739.3	HUMAN	P02763	Alpha-1-acid glycoprotein 1
2	20.23	<0.1%	4070000	(K)SDVVYTDWKK(D)	28.62	24.91	620.816	23739.3	HUMAN	P02763	Alpha-1-acid glycoprotein 1
2	19.54	<0.1%	4500000	(K)SDVVYTDWKK(D)	28.8	23.49	620.817	23739.3	HUMAN	P02763	Alpha-1-acid glycoprotein 1
2	19.1	<0.1%	3870000	(K)SDVVYTDWKK(D)	28.68	26.12	620.816	23739.3	HUMAN	P02763	Alpha-1-acid glycoprotein 1
2	18.58	<0.1%	4560000	(K)SDVVYTDWKK(D)	28.78	24.28	620.817	23739.3	HUMAN	P02763	Alpha-1-acid glycoprotein 1
2	17.07	<0.1%	2090000	(K)TEDTIFLR(E)	40.03	29.12	497.765	23739.3	HUMAN	P02763	Alpha-1-acid glycoprotein 1
2	15.84	<0.1%	1770000	(K)TEDTIFLR(E)	40.02	32.44	497.765	23739.3	HUMAN	P02763	Alpha-1-acid glycoprotein 1
2	15.5	<0.1%	2060000	(K)TEDTIFLR(E)	40	28.08	497.765	23739.3	HUMAN	P02763	Alpha-1-acid glycoprotein 1
2	14.71	<0.1%	2010000	(K)TEDTIFLR(E)	40	29.09	497.765	23739.3	HUMAN	P02763	Alpha-1-acid glycoprotein 1
2	13.82	<0.1%	1700000	(K)TEDTIFLR(E)	39.95	30.98	497.765	23739.3	HUMAN	P02763	Alpha-1-acid glycoprotein 1
2	13	<0.1%	1670000	(K)TEDTIFLR(E)	40.07	32.05	497.765	23739.3	HUMAN	P02763	Alpha-1-acid glycoprotein 1
2	16.87	<0.1%	1400000	(K)TYMLAFDVNDEK(N)	50.77	75.9	723.337	23739.3	HUMAN	P02763	Alpha-1-acid glycoprotein 1
2	15.43	<0.1%	1620000	(K)TYMLAFDVNDEK(N)	50.55	75.56	723.342	23739.3	HUMAN	P02763	Alpha-1-acid glycoprotein 1
2	13.5	<0.1%	1520000	(K)TYMLAFDVNDEK(N)	50.78	88.36	723.336	23739.3	HUMAN	P02763	Alpha-1-acid glycoprotein 1
2	12.8	<0.1%	1830000	(K)TYMLAFDVNDEK(N)	50.63	90.52	723.342	23739.3	HUMAN	P02763	Alpha-1-acid glycoprotein 1
4	19.42	<0.1%	7440000	(K)TYMLAFDVNDEKNWGLSVYADKPETTK(E)	59.9	32.08	784.628	23739.3	HUMAN	P02763	Alpha-1-acid glycoprotein 1
2	15.69	<0.1%	3660000	(K)WFYIASAFR(N)	64.13	42.65	580.804	23739.3	HUMAN	P02763	Alpha-1-acid glycoprotein 1
2	15.63	<0.1%	3700000	(K)WFYIASAFR(N)	64.12	41.17	580.803	23739.3	HUMAN	P02763	Alpha-1-acid glycoprotein 1
2	15.25	<0.1%	3670000	(K)WFYIASAFR(N)	64.2	39.69	580.804	23739.3	HUMAN	P02763	Alpha-1-acid glycoprotein 1
2	14.42	<0.1%	2230000	(K)WFYIASAFR(N)	64.42	44.08	580.799	23739.3	HUMAN	P02763	Alpha-1-acid glycoprotein 1
2	28	<0.1%	2630000	(R)YVGGQEHFAHLLILR(D)	49.73	62.29	876.981	23739.3	HUMAN	P02763	Alpha-1-acid glycoprotein 1
2	25.13	<0.1%	2620000	(R)YVGGQEHFAHLLILR(D)	49.68	63.76	876.98	23739.3	HUMAN	P02763	Alpha-1-acid glycoprotein 1
2	22.09	<0.1%	1880000	(R)YVGGQEHFAHLLILR(D)	50	62.87	876.98	23739.3	HUMAN	P02763	Alpha-1-acid glycoprotein 1
2	22.06	<0.1%	2590000	(R)YVGGQEHFAHLLILR(D)	49.75	62.83	876.978	23739.3	HUMAN	P02763	Alpha-1-acid glycoprotein 1
2	22.03	<0.1%	1910000	(R)YVGGQEHFAHLLILR(D)	49.98	61.51	876.981	23739.3	HUMAN	P02763	Alpha-1-acid glycoprotein 1
2	15.95	<0.1%	1900000	(R)YVGGQEHFAHLLILR(D)	49.98	59.94	876.981	23739.3	HUMAN	P02763	Alpha-1-acid glycoprotein 1
2	15	<0.1%	1870000	(R)YVGGQEHFAHLLILR(D)	50.07	61.65	876.976	23739.3	HUMAN	P02763	Alpha-1-acid glycoprotein 1
2	14.81	<0.1%	212000	(R)EHVAHLLFLR(D)	43.88	40.14	617.858	23887.5	HUMAN	P19652	Alpha-1-acid glycoprotein 2
2	14.09	<0.1%	212000	(R)EHVAHLLFLR(D)	43.87	41.48	617.858	23887.5	HUMAN	P19652	Alpha-1-acid glycoprotein 2
2	15.69	<0.1%	487000	(R)SDVMYTDWKK(D)	32.98	45.36	636.801	23887.5	HUMAN	P19652	Alpha-1-acid glycoprotein 2
2	19.48	<0.1%	3530000	(K)ADLSGITGAR(N)	30.48	32.62	480.76	47821.2	HUMAN	P01011	Alpha-1-antichymotrypsin
2	19.01	<0.1%	15800000	(K)ADLSGITGAR(N)	28.6	12.08	480.761	47821.2	HUMAN	P01011	Alpha-1-antichymotrypsin
2	18.75	<0.1%	3590000	(K)ADLSGITGAR(N)	30.45	33.8	480.761	47821.2	HUMAN	P01011	Alpha-1-antichymotrypsin
2	18.65	<0.1%	7060000	(K)ADLSGITGAR(N)	30.28	35.5	480.761	47821.2	HUMAN	P01011	Alpha-1-antichymotrypsin
2	18.28	<0.1%	6440000	(K)ADLSGITGAR(N)	30.25	34.28	480.761	47821.2	HUMAN	P01011	Alpha-1-antichymotrypsin
2	17.94	<0.1%	17000000	(K)ADLSGITGAR(N)	28.33	11.05	480.761	47821.2	HUMAN	P01011	Alpha-1-antichymotrypsin
2	17.47	<0.1%	3580000	(K)ADLSGITGAR(N)	30.42	33.61	480.761	47821.2	HUMAN	P01011	Alpha-1-antichymotrypsin
2	17.2	<0.1%	16300000	(K)ADLSGITGAR(N)	28.43	11.45	480.761	47821.2	HUMAN	P01011	Alpha-1-antichymotrypsin
2	17.06	<0.1%	290000	(K)ADLSGITGAR(N)	28.38	1.84	480.761	47821.2	HUMAN	P01011	Alpha-1-antichymotrypsin
2	16.81	<0.1%	6660000	(K)ADLSGITGAR(N)	30.33	34.64	480.761	47821.2	HUMAN	P01011	Alpha-1-antichymotrypsin
2	16.64	<0.1%	15600000	(K)ADLSGITGAR(N)	28.62	11.08	480.761	47821.2	HUMAN	P01011	Alpha-1-antichymotrypsin
2	16.56	<0.1%	259000	(K)ADLSGITGAR(N)	28.5	1.9	480.761	47821.2	HUMAN	P01011	Alpha-1-antichymotrypsin
2	16.3	<0.1%	1300000	(K)ADLSGITGAR(N)	29.2	26.9	480.76	47821.2	HUMAN	P01011	Alpha-1-antichymotrypsin
2	16.19	<0.1%	1260000	(K)ADLSGITGAR(N)	29.2	27.03	480.76	47821.2	HUMAN	P01011	Alpha-1-antichymotrypsin
2	15.5	<0.1%	1260000	(K)ADLSGITGAR(N)	29.18	26.81	480.76	47821.2	HUMAN	P01011	Alpha-1-antichymotrypsin
2	13	<0.1%	925000	(K)ADLSGITGAR(N)	29.05	25.93	480.76	47821.2	HUMAN	P01011	Alpha-1-antichymotrypsin
2	12.85	<0.1%	59300	(K)ADLSGITGAR(N)	30.18	4.25	480.76	47821.2	HUMAN	P01011	Alpha-1-antichymotrypsin
2	11.28	0.002	53900	(K)ADLSGITGAR(N)	30.1	5.97	480.761	47821.2	HUMAN	P01011	Alpha-1-antichymotrypsin
2	11.09	0.002	969000	(K)ADLSGITGAR(N)	29.08	28.22	480.759	47821.2	HUMAN	P01011	Alpha-1-antichymotrypsin
2	10.99	0.001	123000	(K)ADLSGITGAR(N)	29.95	5.49	480.761	47821.2	HUMAN	P01011	Alpha-1-antichymotrypsin
2	21.63	<0.1%	632000	(K)AKWEMPFDPQDTHQSR(F)	42.57	37.14	986.95	47821.2	HUMAN	P01011	Alpha-1-antichymotrypsin
2	14.32	<0.1%	701000	(K)AKWEMPFDPQDTHQSR(F)	42.28	54.45	986.952	47821.2	HUMAN	P01011	Alpha-1-antichymotrypsin
2	14.24	<0.1%	718000	(K)AKWEMPFDPQDTHQSR(F)	42.3	50.78	986.952	47821.2	HUMAN	P01011	Alpha-1-antichymotrypsin
2	13.87	<0.1%	635000	(K)AKWEMPFDPQDTHQSR(F)	42.53	37.27	986.949	47821.2	HUMAN	P01011	Alpha-1-antichymotrypsin
2	13.73	<0.1%	635000	(K)AKWEMPFDPQDTHQSR(F)	42.53	37.27	986.949	47821.2	HUMAN	P01011	Alpha-1-antichymotrypsin
2	12.71	<0.1%	818000	(K)AKWEMPFDPQDTHQSR(F)	42.35	51.18	986.951	47821.2	HUMAN	P01011	Alpha-1-antichymotrypsin
2	11.47	0.003	818000	(K)AKWEMPFDPQDTHQSR(F)	42.35	51.18	986.951	47821.2	HUMAN	P01011	Alpha-1-antichymotrypsin
2	24.98	<0.1%	28000000	(K)AVLDVFEEGTEASAATAVK(I)	54.45	43.07	954.483	47821.2	HUMAN	P01011	Alpha-1-antichymotrypsin
2	24	<0.1%	25100000	(K)AVLDVFEEGTEASAATAVK(I)	54.35	48.36	954.485	47821.2	HUMAN	P01011	Alpha-1-antichymotrypsin
2	23.95	<0.1%	26300000	(K)AVLDVFEEGTEASAATAVK(I)	54.35	40.59	954.484	47821.2	HUMAN	P01011	Alpha-1-antichymotrypsin
2	23.92	<0.1%	25300000	(K)AVLDVFEEGTEASAATAVK(I)	54.35	49.71	954.484	47821.2	HUMAN	P01011	Alpha-1-antichymotrypsin
2	23.91	<0.1%	26000000	(K)AVLDVFEEGTEASAATAVK(I)	54.38	49.52	954.485	47821.2	HUMAN	P01011	Alpha-1-antichymotrypsin
2	23.74	<0.1%	27400000	(K)AVLDVFEEGTEASAATAVK(I)	54.38	40.82	954.484	47821.2	HUMAN	P01011	Alpha-1-antichymotrypsin
2	17.81	<0.1%	5360000	(K)AVLDVFEEGTEASAATAVK(I)	55.6	168.57	954.483	47821.2	HUMAN	P01011	Alpha-1-antichymotrypsin
2	15.77	<0.1%	3730000	(K)AVLDVFEEGTEASAATAVK(I)	60.25	235.21	954.479	47821.2	HUMAN	P01011	Alpha-1-antichymotrypsin
2	15.65	<0.1%	4580000	(K)AVLDVFEEGTEASAATAVK(I)	55.52	146.67	954.484	47821.2	HUMAN	P01011	Alpha-1-antichymotrypsin
2	14.31	<0.1%	5370000	(K)AVLDVFEEGTEASAATAVK(I)	55.65	164.59	954.483	47821.2	HUMAN	P01011	Alpha-1-antichymotrypsin
2	14.22	<0.1%	2900000	(K)AVLDVFEEGTEASAATAVK(I)	61.63	186.66	954.48	47821.2	HUMAN	P01011	Alpha-1-antichymotrypsin
2	13.75	<0.1%	3530000	(K)AVLDVFEEGTEASAATAVK(I)	59.55	217.61	954.482	47821.2	HUMAN	P01011	Alpha-1-antichymotrypsin
2	13.57	<0.1%	481000	(K)AVLDVFEEGTEASAATAVK(I)	56.47	22.08	954.484	47821.2	HUMAN	P01011	Alpha-1-antichymotrypsin
2	12.21	<0.1%	18800	(K)AVLDVFEEGTEASAATAVK(I)	61.9	0	954.48	47821.2	HUMAN	P01011	Alpha-1-antichymotrypsin
2	10.81	0.001	3460000	(K)AVLDVFEEGTEASAATAVK(I)	59.38	213.11	954.48	47821.2	HUMAN	P01011	Alpha-1-antichymotrypsin
2	22.82	<0.1%	367000	(K)DLDSQTMMVLVNYIFFK(A)	98.33	47.27	1032.51	47821.2	HUMAN	P01011	Alpha-1-antichymotrypsin
2	21.29	<0.1%	295000	(K)DLDSQTMMVLVNYIFFK(A)	98.23	44	1032.51	47821.2	HUMAN	P01011	Alpha-1-antichymotrypsin
2	20.18	<0.1%	220000	(K)DLDSQTMMVLVNYIFFK(A)	98.4	45.72	1032.51	47821.2	HUMAN	P01011	Alpha-1-antichymotrypsin
2	19.65	<0.1%	331000	(K)DLDSQTMMVLVNYIFFK(A)	98.32	44.17	1032.51	47821.2	HUMAN	P01011	Alpha-1-antichymotrypsin
2	18	<0.1%	274000	(K)DLDSQTMMVLVNYIFFK(A)	98.2	45.65	1032.51	47821.2	HUMAN	P01011	Alpha-1-antichymotrypsin
2	17.57	<0.1%	264000	(K)DLDSQTMMVLVNYIFFK(A)	98.25	45.59	1032.51	47821.2	HUMAN	P01011	Alpha-1-antichymotrypsin
2	14.14	<0.1%	33400000	(K)EQLSLLDR(F)	38.82	39.74	487.271	47821.2	HUMAN	P01011	Alpha-1-antichymotrypsin
2	13.91	<0.1%	34100000	(K)EQLSLLDR(F)	38.78	39.97	487.271	47821.2	HUMAN	P01011	Alpha-1-antichymotrypsin
2	13.83	<0.1%	27300000	(K)EQLSLLDR(F)	38.73	36.33	487.271	47821.2	HUMAN	P01011	Alpha-1-antichymotrypsin
2	13.81	<0.1%	33000000	(K)EQLSLLDR(F)	38.7	39.08	487.271	47821.2	HUMAN	P01011	Alpha-1-antichymotrypsin
2	13.73	<0.1%	27400000	(K)EQLSLLDR(F)	38.72	37.84	487.271	47821.2	HUMAN	P01011	Alpha-1-antichymotrypsin
2	13.39	<0.1%	27400000	(K)EQLSLLDR(F)	38.77	37.82	487.271	47821.2	HUMAN	P01011	Alpha-1-antichymotrypsin
2	15.35	<0.1%	15000000	(K)ITDLIK(D)	26.9	46.55	351.724	47821.2	HUMAN	P01011	Alpha-1-antichymotrypsin
2	14.9	<0.1%	15400000	(K)ITDLIK(D)	26.85	46.76	351.725	47821.2	HUMAN	P01011	Alpha-1-antichymotrypsin
2	14.05	<0.1%	14200000	(K)ITDLIK(D)	27.03	50.55	351.725	47821.2	HUMAN	P01011	Alpha-1-antichymotrypsin
2	13.19	<0.1%	15100000	(K)ITDLIK(D)	26.95	42.8	351.725	47821.2	HUMAN	P01011	Alpha-1-antichymotrypsin
2	13.08	<0.1%	14100000	(K)ITDLIK(D)	27.03	50.01	351.725	47821.2	HUMAN	P01011	Alpha-1-antichymotrypsin
3	20.15	<0.1%	1920000	(K)ITDLIKDLDSQTMMVLVNYIFFK(A)	99.78	36	916.483	47821.2	HUMAN	P01011	Alpha-1-antichymotrypsin
3	12.4	<0.1%	27800	(K)ITDLIKDLDSQTMMVLVNYIFFK(A)	100.08	1.58	916.484	47821.2	HUMAN	P01011	Alpha-1-antichymotrypsin
2	23.02	<0.1%	514000	(K)ITLLSALVETR(T)	85.72	46.36	629.872	47821.2	HUMAN	P01011	Alpha-1-antichymotrypsin
2	21.57	<0.1%	744000	(K)ITLLSALVETR(T)	85.45	44.43	629.874	47821.2	HUMAN	P01011	Alpha-1-antichymotrypsin
2	21.52	<0.1%	806000	(K)ITLLSALVETR(T)	85.37	45.81	629.873	47821.2	HUMAN	P01011	Alpha-1-antichymotrypsin
2	21.5	<0.1%	26600000	(K)ITLLSALVETR(T)	64.2	40.3	608.371	47821.2	HUMAN	P01011	Alpha-1-antichymotrypsin
2	21.06	<0.1%	767000	(K)ITLLSALVETR(T)	85.35	44.39	629.874	47821.2	HUMAN	P01011	Alpha-1-antichymotrypsin
2	20.97	<0.1%	15000000	(K)ITLLSALVETR(T)	64.47	35.82	608.371	47821.2	HUMAN	P01011	Alpha-1-antichymotrypsin
2	20.9	<0.1%	16200000	(K)ITLLSALVETR(T)	64.43	35.81	608.371	47821.2	HUMAN	P01011	Alpha-1-antichymotrypsin
2	20.54	<0.1%	744000	(K)ITLLSALVETR(T)	85.45	44.43	629.874	47821.2	HUMAN	P01011	Alpha-1-antichymotrypsin
2	20.24	<0.1%	530000	(K)ITLLSALVETR(T)	85.55	46.05	629.873	47821.2	HUMAN	P01011	Alpha-1-antichymotrypsin
2	20.09	<0.1%	17300000	(K)ITLLSALVETR(T)	64.4	37.35	608.371	47821.2	HUMAN	P01011	Alpha-1-antichymotrypsin
2	19.4	<0.1%	25300000	(K)ITLLSALVETR(T)	64.12	40.27	608.371	47821.2	HUMAN	P01011	Alpha-1-antichymotrypsin
2	19.33	<0.1%	26400000	(K)ITLLSALVETR(T)	62.82	14.41	608.37	47821.2	HUMAN	P01011	Alpha-1-antichymotrypsin
2	19.14	<0.1%	26500000	(K)ITLLSALVETR(T)	64.08	40.43	608.371	47821.2	HUMAN	P01011	Alpha-1-antichymotrypsin
2	19.05	<0.1%	517000	(K)ITLLSALVETR(T)	85.58	45.7	629.873	47821.2	HUMAN	P01011	Alpha-1-antichymotrypsin
2	17.6	<0.1%	767000	(K)ITLLSALVETR(T)	85.35	44.39	629.874	47821.2	HUMAN	P01011	Alpha-1-antichymotrypsin
2	15.26	<0.1%	24900000	(K)ITLLSALVETR(T)	62.82	14.24	608.371	47821.2	HUMAN	P01011	Alpha-1-antichymotrypsin
2	15.17	<0.1%	26000000	(K)ITLLSALVETR(T)	62.85	14.38	608.371	47821.2	HUMAN	P01011	Alpha-1-antichymotrypsin
2	14.71	<0.1%	870000	(K)ITLLSALVETR(T)	65.1	64.41	608.371	47821.2	HUMAN	P01011	Alpha-1-antichymotrypsin
2	14.53	<0.1%	17500	(K)ITLLSALVETR(T)	66.08	4.73	608.371	47821.2	HUMAN	P01011	Alpha-1-antichymotrypsin
2	14.04	<0.1%	19000000	(K)ITLLSALVETR(T)	62.72	12.63	608.371	47821.2	HUMAN	P01011	Alpha-1-antichymotrypsin
2	18.19	<0.1%	5560000	(K)KLINDYVK(N)	26.68	39.69	496.794	47821.2	HUMAN	P01011	Alpha-1-antichymotrypsin
2	17.4	<0.1%	5310000	(K)KLINDYVK(N)	26.77	34.61	496.794	47821.2	HUMAN	P01011	Alpha-1-antichymotrypsin
2	16.95	<0.1%	4460000	(K)KLINDYVK(N)	26.6	36.79	496.794	47821.2	HUMAN	P01011	Alpha-1-antichymotrypsin
2	15.88	<0.1%	4370000	(K)KLINDYVK(N)	26.62	34.2	496.794	47821.2	HUMAN	P01011	Alpha-1-antichymotrypsin
2	15.71	<0.1%	4430000	(K)KLINDYVK(N)	26.62	35.65	496.794	47821.2	HUMAN	P01011	Alpha-1-antichymotrypsin
2	15.6	<0.1%	5620000	(K)KLINDYVK(N)	26.75	37.14	496.794	47821.2	HUMAN	P01011	Alpha-1-antichymotrypsin
2	14.82	<0.1%	3280000	(K)LINDYVK(N)	30.03	31.7	432.747	47821.2	HUMAN	P01011	Alpha-1-antichymotrypsin
2	14.75	<0.1%	3600000	(K)LINDYVK(N)	30.03	30.86	432.747	47821.2	HUMAN	P01011	Alpha-1-antichymotrypsin
2	14.39	<0.1%	1450000	(K)LINDYVK(N)	30.2	34.73	432.746	47821.2	HUMAN	P01011	Alpha-1-antichymotrypsin
2	12.94	<0.1%	3400000	(K)LINDYVK(N)	30.1	31.76	432.746	47821.2	HUMAN	P01011	Alpha-1-antichymotrypsin
2	12.5	<0.1%	917000	(K)LINDYVK(N)	28.32	10.42	432.746	47821.2	HUMAN	P01011	Alpha-1-antichymotrypsin
2	12.12	0.001	875000	(K)LINDYVK(N)	28.37	12.01	432.746	47821.2	HUMAN	P01011	Alpha-1-antichymotrypsin
2	11.3	<0.1%	1450000	(K)LINDYVK(N)	30.27	33.15	432.746	47821.2	HUMAN	P01011	Alpha-1-antichymotrypsin
2	10.97	0.004	1460000	(K)LINDYVK(N)	30.23	34.75	432.746	47821.2	HUMAN	P01011	Alpha-1-antichymotrypsin
2	22.2	<0.1%	1050000	(K)WEMPFDPQDTHQSR(F)	46.72	70.16	887.388	47821.2	HUMAN	P01011	Alpha-1-antichymotrypsin
2	21.98	<0.1%	986000	(K)WEMPFDPQDTHQSR(F)	46.82	71.88	887.387	47821.2	HUMAN	P01011	Alpha-1-antichymotrypsin
2	20.49	<0.1%	883000	(K)WEMPFDPQDTHQSR(F)	46.72	72.3	887.387	47821.2	HUMAN	P01011	Alpha-1-antichymotrypsin
2	17.66	<0.1%	1420000	(K)WEMPFDPQDTHQSR(F)	46.98	38.66	887.387	47821.2	HUMAN	P01011	Alpha-1-antichymotrypsin
2	17.36	<0.1%	1160000	(K)WEMPFDPQDTHQSR(F)	46.92	38.87	887.387	47821.2	HUMAN	P01011	Alpha-1-antichymotrypsin
2	14.19	<0.1%	1230000	(K)WEMPFDPQDTHQSR(F)	47.03	37.27	887.387	47821.2	HUMAN	P01011	Alpha-1-antichymotrypsin
2	13.9	<0.1%	1420000	(K)WEMPFDPQDTHQSR(F)	46.98	38.66	887.387	47821.2	HUMAN	P01011	Alpha-1-antichymotrypsin
2	12.5	<0.1%	1160000	(K)WEMPFDPQDTHQSR(F)	46.92	38.87	887.387	47821.2	HUMAN	P01011	Alpha-1-antichymotrypsin
4	13.03	<0.1%	29100	(K)WVMVPMMSLHHLTIPYFRDEELSCTVVELK(Y)	72.95	0	915.955	47821.2	HUMAN	P01011	Alpha-1-antichymotrypsin
2	12.71	<0.1%	10300000	(R)DSLEFR(E)	28.5	33.14	383.692	47821.2	HUMAN	P01011	Alpha-1-antichymotrypsin
2	18.31	<0.1%	53700000	(R)EIGELYLPK(F)	44.83	65.3	531.299	47821.2	HUMAN	P01011	Alpha-1-antichymotrypsin
2	18.3	<0.1%	51000000	(R)EIGELYLPK(F)	44.6	67.64	531.299	47821.2	HUMAN	P01011	Alpha-1-antichymotrypsin
2	17.76	<0.1%	53100000	(R)EIGELYLPK(F)	44.73	64.63	531.299	47821.2	HUMAN	P01011	Alpha-1-antichymotrypsin
2	17.53	<0.1%	51200000	(R)EIGELYLPK(F)	44.62	68.08	531.299	47821.2	HUMAN	P01011	Alpha-1-antichymotrypsin
2	16.91	<0.1%	52200000	(R)EIGELYLPK(F)	44.75	64.41	531.299	47821.2	HUMAN	P01011	Alpha-1-antichymotrypsin
2	16.64	<0.1%	51900000	(R)EIGELYLPK(F)	44.88	63.98	531.299	47821.2	HUMAN	P01011	Alpha-1-antichymotrypsin
2	13.18	<0.1%	21400	(R)EIGELYLPK(F)	45.57	0	531.298	47821.2	HUMAN	P01011	Alpha-1-antichymotrypsin
3	19.9	<0.1%	657000	(R)FNRPFLMIIVPTDTQNIFFMSK(V)	79.95	33.01	887.13	47821.2	HUMAN	P01011	Alpha-1-antichymotrypsin
3	18.77	<0.1%	1050000	(R)FNRPFLMIIVPTDTQNIFFMSK(V)	80.07	37.88	887.13	47821.2	HUMAN	P01011	Alpha-1-antichymotrypsin
3	18.65	<0.1%	1800000	(R)FNRPFLMIIVPTDTQNIFFMSK(V)	79.8	40.61	887.13	47821.2	HUMAN	P01011	Alpha-1-antichymotrypsin
3	18.53	<0.1%	690000	(R)FNRPFLMIIVPTDTQNIFFMSK(V)	79.77	34.7	887.13	47821.2	HUMAN	P01011	Alpha-1-antichymotrypsin
3	18.29	<0.1%	883000	(R)FNRPFLMIIVPTDTQNIFFMSK(V)	79.97	37.26	887.13	47821.2	HUMAN	P01011	Alpha-1-antichymotrypsin
3	18.24	<0.1%	1220000	(R)FNRPFLMIIVPTDTQNIFFMSK(V)	79.93	43.38	887.13	47821.2	HUMAN	P01011	Alpha-1-antichymotrypsin
3	18.09	<0.1%	1510000	(R)FNRPFLMIIVPTDTQNIFFMSK(V)	79.82	44.53	887.13	47821.2	HUMAN	P01011	Alpha-1-antichymotrypsin
3	17.81	<0.1%	1760000	(R)FNRPFLMIIVPTDTQNIFFMSK(V)	79.78	39.04	887.13	47821.2	HUMAN	P01011	Alpha-1-antichymotrypsin
3	16.96	<0.1%	552000	(R)FNRPFLMIIVPTDTQNIFFMSK(V)	79.97	33.08	887.129	47821.2	HUMAN	P01011	Alpha-1-antichymotrypsin
3	16.51	<0.1%	1760000	(R)FNRPFLMIIVPTDTQNIFFMSK(V)	79.78	39.04	887.13	47821.2	HUMAN	P01011	Alpha-1-antichymotrypsin
3	16.49	<0.1%	1740000	(R)FNRPFLMIIVPTDTQNIFFMSK(V)	79.75	37.71	887.13	47821.2	HUMAN	P01011	Alpha-1-antichymotrypsin
3	16.31	<0.1%	774000	(R)FNRPFLMIIVPTDTQNIFFMSK(V)	79.98	37.55	887.129	47821.2	HUMAN	P01011	Alpha-1-antichymotrypsin
3	15.99	<0.1%	779000	(R)FNRPFLMIIVPTDTQNIFFMSK(V)	79.95	39.66	887.129	47821.2	HUMAN	P01011	Alpha-1-antichymotrypsin
3	15.97	<0.1%	985000	(R)FNRPFLMIIVPTDTQNIFFMSK(V)	80.05	36.33	887.13	47821.2	HUMAN	P01011	Alpha-1-antichymotrypsin
3	15.94	<0.1%	1050000	(R)FNRPFLMIIVPTDTQNIFFMSK(V)	80.07	37.88	887.13	47821.2	HUMAN	P01011	Alpha-1-antichymotrypsin
3	15.9	<0.1%	1030000	(R)FNRPFLMIIVPTDTQNIFFMSK(V)	80.02	39	887.129	47821.2	HUMAN	P01011	Alpha-1-antichymotrypsin
3	15.32	<0.1%	1560000	(R)FNRPFLMIIVPTDTQNIFFMSK(V)	79.85	41.71	887.131	47821.2	HUMAN	P01011	Alpha-1-antichymotrypsin
3	15.11	<0.1%	590000	(R)FNRPFLMIIVPTDTQNIFFMSK(V)	79.93	33.1	887.129	47821.2	HUMAN	P01011	Alpha-1-antichymotrypsin
3	14.65	<0.1%	574000	(R)FNRPFLMIIVPTDTQNIFFMSK(V)	79.85	34.69	887.129	47821.2	HUMAN	P01011	Alpha-1-antichymotrypsin
3	12.55	<0.1%	985000	(R)FNRPFLMIIVPTDTQNIFFMSK(V)	80.05	36.33	887.13	47821.2	HUMAN	P01011	Alpha-1-antichymotrypsin
3	10.43	0.006	1220000	(R)FNRPFLMIIVPTDTQNIFFMSK(V)	79.93	43.38	887.13	47821.2	HUMAN	P01011	Alpha-1-antichymotrypsin
3	10.23	0.007	728000	(R)FNRPFLMIIVPTDTQNIFFMSK(V)	79.75	33.12	887.13	47821.2	HUMAN	P01011	Alpha-1-antichymotrypsin
2	10.72	0.005	3340000	(R)FTEDAK(R)	9.82	27.83	355.673	47821.2	HUMAN	P01011	Alpha-1-antichymotrypsin
2	10.47	0.006	3230000	(R)FTEDAK(R)	9.67	28.23	355.673	47821.2	HUMAN	P01011	Alpha-1-antichymotrypsin
2	10.19	0.007	3010000	(R)FTEDAK(R)	9.87	27.96	355.673	47821.2	HUMAN	P01011	Alpha-1-antichymotrypsin
2	13.62	<0.1%	1120000	(R)FTEDAKR(L)	8.27	38.35	433.723	47821.2	HUMAN	P01011	Alpha-1-antichymotrypsin
2	13.25	<0.1%	1190000	(R)FTEDAKR(L)	8.13	44.01	433.723	47821.2	HUMAN	P01011	Alpha-1-antichymotrypsin
2	12.89	<0.1%	670000	(R)FTEDAKR(L)	8.32	40.45	433.724	47821.2	HUMAN	P01011	Alpha-1-antichymotrypsin
2	12.8	<0.1%	755000	(R)FTEDAKR(L)	8.33	38.63	433.723	47821.2	HUMAN	P01011	Alpha-1-antichymotrypsin
2	12.37	<0.1%	1120000	(R)FTEDAKR(L)	8.2	39.89	433.723	47821.2	HUMAN	P01011	Alpha-1-antichymotrypsin
2	12.01	0.002	673000	(R)FTEDAKR(L)	8.3	40.39	433.723	47821.2	HUMAN	P01011	Alpha-1-antichymotrypsin
2	14.05	<0.1%	349000	(R)GKITDLIK(D)	34.13	26.45	444.283	47821.2	HUMAN	P01011	Alpha-1-antichymotrypsin
2	11.81	<0.1%	34800	(R)GKITDLIK(D)	35.03	0	444.283	47821.2	HUMAN	P01011	Alpha-1-antichymotrypsin
2	20.85	<0.1%	1160000	(R)GTHVDLGLASANVDFAFSLYK(Q)	68.12	56.97	1113.07	47821.2	HUMAN	P01011	Alpha-1-antichymotrypsin
2	18.58	<0.1%	1220000	(R)GTHVDLGLASANVDFAFSLYK(Q)	68.15	52.79	1113.07	47821.2	HUMAN	P01011	Alpha-1-antichymotrypsin
2	15.1	<0.1%	1170000	(R)GTHVDLGLASANVDFAFSLYK(Q)	68.08	51.97	1113.07	47821.2	HUMAN	P01011	Alpha-1-antichymotrypsin
2	14.2	<0.1%	560000	(R)GTHVDLGLASANVDFAFSLYK(Q)	68.33	49.72	1113.06	47821.2	HUMAN	P01011	Alpha-1-antichymotrypsin
2	27.11	<0.1%	17200000	(R)LYGSEAFATDFQDSAAAK(K)	49.43	165.31	946.442	47821.2	HUMAN	P01011	Alpha-1-antichymotrypsin
2	26.1	<0.1%	19600000	(R)LYGSEAFATDFQDSAAAK(K)	49.33	139.11	946.44	47821.2	HUMAN	P01011	Alpha-1-antichymotrypsin
2	22.78	<0.1%	18500000	(R)LYGSEAFATDFQDSAAAK(K)	49.25	146.79	946.439	47821.2	HUMAN	P01011	Alpha-1-antichymotrypsin
2	22.39	<0.1%	18900000	(R)LYGSEAFATDFQDSAAAK(K)	49.38	141.93	946.439	47821.2	HUMAN	P01011	Alpha-1-antichymotrypsin
2	22.29	<0.1%	17000000	(R)LYGSEAFATDFQDSAAAK(K)	49.42	164.75	946.441	47821.2	HUMAN	P01011	Alpha-1-antichymotrypsin
2	22.02	<0.1%	6620000	(R)LYGSEAFATDFQDSAAAK(K)	50.88	182.64	946.438	47821.2	HUMAN	P01011	Alpha-1-antichymotrypsin
2	21.73	<0.1%	6860000	(R)LYGSEAFATDFQDSAAAK(K)	50.63	175.39	946.439	47821.2	HUMAN	P01011	Alpha-1-antichymotrypsin
2	21.39	<0.1%	8140000	(R)LYGSEAFATDFQDSAAAK(K)	50.52	163.56	946.438	47821.2	HUMAN	P01011	Alpha-1-antichymotrypsin
2	21.14	<0.1%	17800000	(R)LYGSEAFATDFQDSAAAK(K)	49.48	167.82	946.441	47821.2	HUMAN	P01011	Alpha-1-antichymotrypsin
2	20.78	<0.1%	6500000	(R)LYGSEAFATDFQDSAAAK(K)	50.65	168.56	946.439	47821.2	HUMAN	P01011	Alpha-1-antichymotrypsin
2	20.13	<0.1%	7500000	(R)LYGSEAFATDFQDSAAAK(K)	50.47	171.42	946.44	47821.2	HUMAN	P01011	Alpha-1-antichymotrypsin
2	19.79	<0.1%	7170000	(R)LYGSEAFATDFQDSAAAK(K)	50.72	181.41	946.439	47821.2	HUMAN	P01011	Alpha-1-antichymotrypsin
2	18.83	<0.1%	800000	(R)LYGSEAFATDFQDSAAAK(K)	52.85	58.96	946.448	47821.2	HUMAN	P01011	Alpha-1-antichymotrypsin
2	15.03	<0.1%	1600000	(R)LYGSEAFATDFQDSAAAK(K)	53.5	119.55	946.449	47821.2	HUMAN	P01011	Alpha-1-antichymotrypsin
2	18.12	<0.1%	626000	(R)LYGSEAFATDFQDSAAAKK(L)	44.85	9.65	1010.49	47821.2	HUMAN	P01011	Alpha-1-antichymotrypsin
2	17.64	<0.1%	635000	(R)LYGSEAFATDFQDSAAAKK(L)	44.77	9.39	1010.49	47821.2	HUMAN	P01011	Alpha-1-antichymotrypsin
2	19.25	<0.1%	7720000	(R)NLAVSQVVHK(A)	26.03	45.7	547.821	47821.2	HUMAN	P01011	Alpha-1-antichymotrypsin
2	19.14	<0.1%	8050000	(R)NLAVSQVVHK(A)	26	46.28	547.821	47821.2	HUMAN	P01011	Alpha-1-antichymotrypsin
2	17.27	<0.1%	6690000	(R)NLAVSQVVHK(A)	25.95	44.58	547.822	47821.2	HUMAN	P01011	Alpha-1-antichymotrypsin
2	17.18	<0.1%	6660000	(R)NLAVSQVVHK(A)	25.95	44.85	547.821	47821.2	HUMAN	P01011	Alpha-1-antichymotrypsin
2	16.02	<0.1%	6660000	(R)NLAVSQVVHK(A)	25.93	43.59	547.822	47821.2	HUMAN	P01011	Alpha-1-antichymotrypsin
2	12.84	<0.1%	7790000	(R)NLAVSQVVHK(A)	26.03	46.09	547.821	47821.2	HUMAN	P01011	Alpha-1-antichymotrypsin
2	16.01	<0.1%	3540000	(R)WRDSLEFR(E)	38.03	56.82	554.782	47821.2	HUMAN	P01011	Alpha-1-antichymotrypsin
2	15.09	<0.1%	3320000	(R)WRDSLEFR(E)	38.33	48.2	554.782	47821.2	HUMAN	P01011	Alpha-1-antichymotrypsin
2	14.48	<0.1%	3520000	(R)WRDSLEFR(E)	38.07	56.93	554.782	47821.2	HUMAN	P01011	Alpha-1-antichymotrypsin
2	14.19	<0.1%	3670000	(R)WRDSLEFR(E)	38.08	56.7	554.782	47821.2	HUMAN	P01011	Alpha-1-antichymotrypsin
2	14.05	<0.1%	3340000	(R)WRDSLEFR(E)	38.37	47.97	554.782	47821.2	HUMAN	P01011	Alpha-1-antichymotrypsin
2	12.54	<0.1%	3550000	(R)WRDSLEFR(E)	38.2	49.18	554.782	47821.2	HUMAN	P01011	Alpha-1-antichymotrypsin
2	11.87	0.002	3540000	(R)WRDSLEFR(E)	38.03	56.82	554.782	47821.2	HUMAN	P01011	Alpha-1-antichymotrypsin
2	15.28	<0.1%	39800000	(K)AVLTIDEK(G)	28.8	57.74	444.757	46906.8	HUMAN	P01009	Alpha-1-antitrypsin
2	14.71	<0.1%	39500000	(K)AVLTIDEK(G)	28.78	56.62	444.757	46906.8	HUMAN	P01009	Alpha-1-antitrypsin
2	14.69	<0.1%	40000000	(K)AVLTIDEK(G)	28.82	57.07	444.757	46906.8	HUMAN	P01009	Alpha-1-antitrypsin
3	17.7	<0.1%	297000	(K)ELDRDTVFALVNYIFFK(G)	91.82	35.14	697.371	46906.8	HUMAN	P01009	Alpha-1-antitrypsin
3	16.84	<0.1%	525000	(K)ELDRDTVFALVNYIFFK(G)	91.9	30.92	697.372	46906.8	HUMAN	P01009	Alpha-1-antitrypsin
3	16.42	<0.1%	488000	(K)ELDRDTVFALVNYIFFK(G)	91.88	32.52	697.371	46906.8	HUMAN	P01009	Alpha-1-antitrypsin
2	14.98	<0.1%	815000	(K)ELDRDTVFALVNYIFFK(G)	91.23	34.16	1045.55	46906.8	HUMAN	P01009	Alpha-1-antitrypsin
3	14.5	<0.1%	280000	(K)ELDRDTVFALVNYIFFK(G)	91.82	35.42	697.372	46906.8	HUMAN	P01009	Alpha-1-antitrypsin
3	14.11	<0.1%	487000	(K)ELDRDTVFALVNYIFFK(G)	91.77	34.44	697.371	46906.8	HUMAN	P01009	Alpha-1-antitrypsin
3	13.81	<0.1%	297000	(K)ELDRDTVFALVNYIFFK(G)	91.82	35.14	697.371	46906.8	HUMAN	P01009	Alpha-1-antitrypsin
2	15.83	<0.1%	2120000	(K)FLEDVKK(L)	21.33	23.66	439.754	46906.8	HUMAN	P01009	Alpha-1-antitrypsin
2	14.73	<0.1%	2210000	(K)FLEDVKK(L)	21.35	23.75	439.754	46906.8	HUMAN	P01009	Alpha-1-antitrypsin
2	11.83	0.001	399000	(K)FLEDVKK(L)	42.92	18.92	461.256	46906.8	HUMAN	P01009	Alpha-1-antitrypsin
2	10.9	0.003	391000	(K)FLEDVKK(L)	42.85	17.42	461.257	46906.8	HUMAN	P01009	Alpha-1-antitrypsin
2	14.13	<0.1%	2170000	(K)FLENEDR(R)	20.77	43.36	461.718	46906.8	HUMAN	P01009	Alpha-1-antitrypsin
2	14.05	<0.1%	2180000	(K)FLENEDR(R)	20.77	41.82	461.718	46906.8	HUMAN	P01009	Alpha-1-antitrypsin
2	13.46	<0.1%	2160000	(K)FLENEDR(R)	20.77	44.45	461.718	46906.8	HUMAN	P01009	Alpha-1-antitrypsin
2	14.9	<0.1%	6960000	(K)FLENEDRR(S)	17.33	38.11	539.769	46906.8	HUMAN	P01009	Alpha-1-antitrypsin
2	13.08	<0.1%	6500000	(K)FLENEDRR(S)	17.35	38.61	539.769	46906.8	HUMAN	P01009	Alpha-1-antitrypsin
2	12.81	<0.1%	6400000	(K)FLENEDRR(S)	17.33	39.02	539.769	46906.8	HUMAN	P01009	Alpha-1-antitrypsin
2	12.23	<0.1%	6400000	(K)FLENEDRR(S)	17.33	39.02	539.769	46906.8	HUMAN	P01009	Alpha-1-antitrypsin
2	11.44	0.003	6500000	(K)FLENEDRR(S)	17.35	38.61	539.769	46906.8	HUMAN	P01009	Alpha-1-antitrypsin
2	21.48	<0.1%	1330000	(K)FNKPFVFLMIEQNTK(S)	65.42	46.66	928.493	46906.8	HUMAN	P01009	Alpha-1-antitrypsin
2	20.3	<0.1%	1530000	(K)FNKPFVFLMIEQNTK(S)	65.37	49.2	928.494	46906.8	HUMAN	P01009	Alpha-1-antitrypsin
2	17.86	<0.1%	1480000	(K)FNKPFVFLMIEQNTK(S)	65.32	48.07	928.493	46906.8	HUMAN	P01009	Alpha-1-antitrypsin
2	17.64	<0.1%	1480000	(K)FNKPFVFLMIEQNTK(S)	65.32	48.07	928.493	46906.8	HUMAN	P01009	Alpha-1-antitrypsin
2	19.59	<0.1%	13700000	(K)GTEAAGAMFLEAIPMSIPPEVK(F)	72.42	143.17	1130.07	46906.8	HUMAN	P01009	Alpha-1-antitrypsin
2	18.61	<0.1%	13700000	(K)GTEAAGAMFLEAIPMSIPPEVK(F)	72.42	143.17	1130.07	46906.8	HUMAN	P01009	Alpha-1-antitrypsin
2	18.06	<0.1%	13600000	(K)GTEAAGAMFLEAIPMSIPPEVK(F)	72.4	141.6	1130.07	46906.8	HUMAN	P01009	Alpha-1-antitrypsin
2	16.13	<0.1%	14200000	(K)GTEAAGAMFLEAIPMSIPPEVK(F)	72.5	137.78	1130.07	46906.8	HUMAN	P01009	Alpha-1-antitrypsin
2	16.08	<0.1%	4140000	(K)GTEAAGAMFLEAIPMSIPPEVK(F)	73.38	121.45	1130.07	46906.8	HUMAN	P01009	Alpha-1-antitrypsin
2	15.5	<0.1%	14200000	(K)GTEAAGAMFLEAIPMSIPPEVK(F)	72.5	137.78	1130.07	46906.8	HUMAN	P01009	Alpha-1-antitrypsin
2	12.19	0.002	4770000	(K)GTEAAGAMFLEAIPMSIPPEVK(F)	73.37	139.25	1130.07	46906.8	HUMAN	P01009	Alpha-1-antitrypsin
2	26.11	<0.1%	9930000	(K)ITPNLAEFAFSLYR(Q)	76.42	44.51	821.437	46906.8	HUMAN	P01009	Alpha-1-antitrypsin
2	26.09	<0.1%	9990000	(K)ITPNLAEFAFSLYR(Q)	76.4	44.48	821.437	46906.8	HUMAN	P01009	Alpha-1-antitrypsin
2	25.33	<0.1%	9970000	(K)ITPNLAEFAFSLYR(Q)	76.42	45.91	821.437	46906.8	HUMAN	P01009	Alpha-1-antitrypsin
2	25.11	<0.1%	10900000	(K)ITPNLAEFAFSLYR(Q)	76.58	47.27	821.438	46906.8	HUMAN	P01009	Alpha-1-antitrypsin
2	24.37	<0.1%	212000	(K)ITPNLAEFAFSLYR(Q)	87.77	23.62	842.938	46906.8	HUMAN	P01009	Alpha-1-antitrypsin
2	23.99	<0.1%	252000	(K)ITPNLAEFAFSLYR(Q)	87.82	31.54	842.938	46906.8	HUMAN	P01009	Alpha-1-antitrypsin
2	22.95	<0.1%	54300	(K)ITPNLAEFAFSLYR(Q)	87.78	4.73	842.938	46906.8	HUMAN	P01009	Alpha-1-antitrypsin
3	21.78	<0.1%	7920000	(K)ITPNLAEFAFSLYR(Q)	76.62	49.07	547.961	46906.8	HUMAN	P01009	Alpha-1-antitrypsin
2	21.63	<0.1%	63800	(K)ITPNLAEFAFSLYR(Q)	76.82	42.57	821.435	46906.8	HUMAN	P01009	Alpha-1-antitrypsin
2	21.31	<0.1%	9930000	(K)ITPNLAEFAFSLYR(Q)	76.6	47.62	821.437	46906.8	HUMAN	P01009	Alpha-1-antitrypsin
2	21.27	<0.1%	10500000	(K)ITPNLAEFAFSLYR(Q)	76.58	47.63	821.438	46906.8	HUMAN	P01009	Alpha-1-antitrypsin
2	21.21	<0.1%	10500000	(K)ITPNLAEFAFSLYR(Q)	76.58	47.63	821.438	46906.8	HUMAN	P01009	Alpha-1-antitrypsin
3	20.44	<0.1%	8780000	(K)ITPNLAEFAFSLYR(Q)	76.58	48.85	547.962	46906.8	HUMAN	P01009	Alpha-1-antitrypsin
2	16.6	<0.1%	9930000	(K)ITPNLAEFAFSLYR(Q)	76.6	47.62	821.437	46906.8	HUMAN	P01009	Alpha-1-antitrypsin
2	16.15	<0.1%	114000	(K)ITPNLAEFAFSLYR(Q)	76.02	6.31	821.437	46906.8	HUMAN	P01009	Alpha-1-antitrypsin
2	13.75	<0.1%	59200	(K)ITPNLAEFAFSLYR(Q)	76.87	40.93	821.434	46906.8	HUMAN	P01009	Alpha-1-antitrypsin
2	13.82	<0.1%	4330000	(K)IVDLVK(E)	29.05	82.98	343.727	46906.8	HUMAN	P01009	Alpha-1-antitrypsin
2	13.79	<0.1%	4320000	(K)IVDLVK(E)	28.98	83.43	343.727	46906.8	HUMAN	P01009	Alpha-1-antitrypsin
2	13.67	<0.1%	24800000	(K)IVDLVK(E)	26.98	44.64	343.727	46906.8	HUMAN	P01009	Alpha-1-antitrypsin
2	13.64	<0.1%	25700000	(K)IVDLVK(E)	26.97	46.47	343.727	46906.8	HUMAN	P01009	Alpha-1-antitrypsin
2	13.03	<0.1%	25700000	(K)IVDLVK(E)	26.98	46.82	343.727	46906.8	HUMAN	P01009	Alpha-1-antitrypsin
2	11.19	<0.1%	4600000	(K)IVDLVK(E)	29	84.24	343.727	46906.8	HUMAN	P01009	Alpha-1-antitrypsin
2	14.81	<0.1%	1390000	(K)KQINDYVEK(G)	20.68	66.2	568.803	46906.8	HUMAN	P01009	Alpha-1-antitrypsin
2	12.69	<0.1%	1280000	(K)KQINDYVEK(G)	20.65	67.72	568.803	46906.8	HUMAN	P01009	Alpha-1-antitrypsin
2	15.7	<0.1%	667000	(K)LQHLENELTHDIITK(F)	41.55	41.78	902.485	46906.8	HUMAN	P01009	Alpha-1-antitrypsin
2	20.19	<0.1%	5010000	(K)LSITGTYDLK(S)	43.83	31.63	555.808	46906.8	HUMAN	P01009	Alpha-1-antitrypsin
2	14.13	<0.1%	5130000	(K)LSITGTYDLK(S)	43.82	32.87	555.807	46906.8	HUMAN	P01009	Alpha-1-antitrypsin
2	13.98	<0.1%	39700000	(K)LSITGTYDLK(S)	42.75	49.8	555.808	46906.8	HUMAN	P01009	Alpha-1-antitrypsin
2	21.35	<0.1%	3470000	(K)LSSWVLLMK(Y)	60.88	38.79	538.814	46906.8	HUMAN	P01009	Alpha-1-antitrypsin
2	21.05	<0.1%	3440000	(K)LSSWVLLMK(Y)	60.88	37.47	538.814	46906.8	HUMAN	P01009	Alpha-1-antitrypsin
2	19.68	<0.1%	3440000	(K)LSSWVLLMK(Y)	60.93	37.43	538.814	46906.8	HUMAN	P01009	Alpha-1-antitrypsin
2	18.21	<0.1%	1640000	(K)LVDKFLEDVK(K)	41.58	17.89	603.344	46906.8	HUMAN	P01009	Alpha-1-antitrypsin
2	17.17	<0.1%	1440000	(K)LVDKFLEDVK(K)	41.55	18.19	603.343	46906.8	HUMAN	P01009	Alpha-1-antitrypsin
2	13.46	<0.1%	1740000	(K)LVDKFLEDVK(K)	41.63	17.87	603.344	46906.8	HUMAN	P01009	Alpha-1-antitrypsin
2	25.2	<0.1%	904000	(K)LVDKFLEDVKK(L)	37.62	45.71	667.391	46906.8	HUMAN	P01009	Alpha-1-antitrypsin
2	23.24	<0.1%	865000	(K)LVDKFLEDVKK(L)	37.63	46.13	667.391	46906.8	HUMAN	P01009	Alpha-1-antitrypsin
2	22.65	<0.1%	968000	(K)LVDKFLEDVKK(L)	37.58	45.62	667.39	46906.8	HUMAN	P01009	Alpha-1-antitrypsin
2	21.38	<0.1%	968000	(K)LVDKFLEDVKK(L)	37.58	45.62	667.39	46906.8	HUMAN	P01009	Alpha-1-antitrypsin
2	15.64	<0.1%	865000	(K)LVDKFLEDVKK(L)	37.63	46.13	667.391	46906.8	HUMAN	P01009	Alpha-1-antitrypsin
2	17.12	<0.1%	346000	(K)LYHSEAFTVNFGDTEEAKK(Q)	41.25	21.02	1093.52	46906.8	HUMAN	P01009	Alpha-1-antitrypsin
2	15.2	<0.1%	327000	(K)LYHSEAFTVNFGDTEEAKK(Q)	41.28	21	1093.52	46906.8	HUMAN	P01009	Alpha-1-antitrypsin
2	11.14	0.004	327000	(K)LYHSEAFTVNFGDTEEAKK(Q)	41.28	21	1093.52	46906.8	HUMAN	P01009	Alpha-1-antitrypsin
2	10.06	0.007	346000	(K)LYHSEAFTVNFGDTEEAKK(Q)	41.25	21.02	1093.52	46906.8	HUMAN	P01009	Alpha-1-antitrypsin
2	13.93	<0.1%	26300000	(K)QINDYVEK(G)	23.55	24.9	504.755	46906.8	HUMAN	P01009	Alpha-1-antitrypsin
2	13.89	<0.1%	26400000	(K)QINDYVEK(G)	23.57	24.19	504.755	46906.8	HUMAN	P01009	Alpha-1-antitrypsin
2	13.18	<0.1%	26800000	(K)QINDYVEK(G)	23.55	24.92	504.755	46906.8	HUMAN	P01009	Alpha-1-antitrypsin
2	17.58	<0.1%	7210000	(K)SPLFMGK(V)	33.23	27.21	390.211	46906.8	HUMAN	P01009	Alpha-1-antitrypsin
2	16.72	<0.1%	6850000	(K)SPLFMGK(V)	33.23	28.29	390.212	46906.8	HUMAN	P01009	Alpha-1-antitrypsin
2	15.84	<0.1%	6700000	(K)SPLFMGK(V)	33.22	27.21	390.212	46906.8	HUMAN	P01009	Alpha-1-antitrypsin
2	20.09	<0.1%	37900000	(K)SVLGQLGITK(V)	46.9	44.49	508.312	46906.8	HUMAN	P01009	Alpha-1-antitrypsin
2	19.55	<0.1%	37900000	(K)SVLGQLGITK(V)	46.93	45.34	508.313	46906.8	HUMAN	P01009	Alpha-1-antitrypsin
2	18.96	<0.1%	38400000	(K)SVLGQLGITK(V)	46.93	45.32	508.313	46906.8	HUMAN	P01009	Alpha-1-antitrypsin
2	15.07	<0.1%	1300000	(K)TDTSHHDQDHPTFNK(I)	12.83	32.62	890.387	46906.8	HUMAN	P01009	Alpha-1-antitrypsin
2	28.33	<0.1%	39600000	(K)VFSNGADLSGVTEEAPLK(L)	45.92	53.11	917.466	46906.8	HUMAN	P01009	Alpha-1-antitrypsin
2	26.2	<0.1%	39900000	(K)VFSNGADLSGVTEEAPLK(L)	45.9	53.55	917.466	46906.8	HUMAN	P01009	Alpha-1-antitrypsin
2	24.73	<0.1%	40400000	(K)VFSNGADLSGVTEEAPLK(L)	46.05	49.73	917.465	46906.8	HUMAN	P01009	Alpha-1-antitrypsin
2	18.17	<0.1%	108000	(R)DTVFALVNYIFFK(G)	92.72	34.59	788.924	46906.8	HUMAN	P01009	Alpha-1-antitrypsin
2	12.27	<0.1%	106000	(R)DTVFALVNYIFFK(G)	92.7	37.56	788.925	46906.8	HUMAN	P01009	Alpha-1-antitrypsin
2	17.75	<0.1%	5150000	(R)SASLHLPK(L)	24.4	105.78	426.752	46906.8	HUMAN	P01009	Alpha-1-antitrypsin
2	17.48	<0.1%	5110000	(R)SASLHLPK(L)	24.42	106.29	426.752	46906.8	HUMAN	P01009	Alpha-1-antitrypsin
2	15.47	<0.1%	1000000	(R)SASLHLPK(L)	33.15	67.63	448.255	46906.8	HUMAN	P01009	Alpha-1-antitrypsin
2	15.26	<0.1%	955000	(R)SASLHLPK(L)	33.13	64.75	448.255	46906.8	HUMAN	P01009	Alpha-1-antitrypsin
2	15.21	<0.1%	5230000	(R)SASLHLPK(L)	24.38	107.3	426.752	46906.8	HUMAN	P01009	Alpha-1-antitrypsin
2	14.04	<0.1%	4980000	(R)SASLHLPK(L)	24.42	91.91	426.752	46906.8	HUMAN	P01009	Alpha-1-antitrypsin
2	13.98	<0.1%	965000	(R)SASLHLPK(L)	33.12	67.41	448.255	46906.8	HUMAN	P01009	Alpha-1-antitrypsin
2	25.75	<0.1%	6800000	(R)TLNQPDSQLQLTTGNGLFLSEGLK(L)	61.23	88.86	1287.67	46906.8	HUMAN	P01009	Alpha-1-antitrypsin
2	23.16	<0.1%	6840000	(R)TLNQPDSQLQLTTGNGLFLSEGLK(L)	61.27	87.02	1287.67	46906.8	HUMAN	P01009	Alpha-1-antitrypsin
2	20.41	<0.1%	6540000	(R)TLNQPDSQLQLTTGNGLFLSEGLK(L)	61.22	87.86	1287.67	46906.8	HUMAN	P01009	Alpha-1-antitrypsin
2	18.6	<0.1%	6360000	(R)TLNQPDSQLQLTTGNGLFLSEGLK(L)	61.2	79.12	1287.67	46906.8	HUMAN	P01009	Alpha-1-antitrypsin
2	16.59	<0.1%	6390000	(R)TLNQPDSQLQLTTGNGLFLSEGLK(L)	61.2	80.62	1287.67	46906.8	HUMAN	P01009	Alpha-1-antitrypsin
2	14.11	<0.1%	33600000	(K)ELLVPR(S)	28.3	52.71	363.73	54823	HUMAN	P04217	Alpha-1B-glycoprotein
2	13.76	<0.1%	27800000	(K)ELLVPR(S)	28.5	49.9	363.731	54823	HUMAN	P04217	Alpha-1B-glycoprotein
2	13.73	<0.1%	27000000	(K)ELLVPR(S)	28.48	51.47	363.73	54823	HUMAN	P04217	Alpha-1B-glycoprotein
2	13.72	<0.1%	33200000	(K)ELLVPR(S)	28.28	49.3	363.73	54823	HUMAN	P04217	Alpha-1B-glycoprotein
2	13.19	<0.1%	27800000	(K)ELLVPR(S)	28.5	52.4	363.731	54823	HUMAN	P04217	Alpha-1B-glycoprotein
2	12.4	<0.1%	32300000	(K)ELLVPR(S)	28.33	52.43	363.73	54823	HUMAN	P04217	Alpha-1B-glycoprotein
2	12.24	0.002	1330000	(K)ELLVPR(S)	31.13	57.18	363.73	54823	HUMAN	P04217	Alpha-1B-glycoprotein
2	12.11	<0.1%	1420000	(K)ELLVPR(S)	31.1	54.74	363.73	54823	HUMAN	P04217	Alpha-1B-glycoprotein
2	11.84	0.001	1360000	(K)ELLVPR(S)	31.15	55.46	363.73	54823	HUMAN	P04217	Alpha-1B-glycoprotein
2	10.37	0.006	350000	(K)ELLVPR(S)	31.35	49.97	363.73	54823	HUMAN	P04217	Alpha-1B-glycoprotein
2	10.06	0.007	96700	(K)ELLVPR(S)	43.17	20.45	385.233	54823	HUMAN	P04217	Alpha-1B-glycoprotein
2	17.94	<0.1%	5300000	(K)HQFLLTGDTQGR(Y)	32.6	47.39	686.854	54823	HUMAN	P04217	Alpha-1B-glycoprotein
2	16.43	<0.1%	5370000	(K)HQFLLTGDTQGR(Y)	32.82	46.69	686.853	54823	HUMAN	P04217	Alpha-1B-glycoprotein
2	15.89	<0.1%	5250000	(K)HQFLLTGDTQGR(Y)	32.83	45.21	686.853	54823	HUMAN	P04217	Alpha-1B-glycoprotein
2	15.74	<0.1%	5730000	(K)HQFLLTGDTQGR(Y)	32.5	47.85	686.853	54823	HUMAN	P04217	Alpha-1B-glycoprotein
2	15.04	<0.1%	5390000	(K)HQFLLTGDTQGR(Y)	32.52	45.66	686.854	54823	HUMAN	P04217	Alpha-1B-glycoprotein
2	14.81	<0.1%	5340000	(K)HQFLLTGDTQGR(Y)	32.75	45.03	686.853	54823	HUMAN	P04217	Alpha-1B-glycoprotein
2	14.65	<0.1%	578000	(K)HQFLLTGDTQGR(Y)	39.63	31.19	708.355	54823	HUMAN	P04217	Alpha-1B-glycoprotein
2	13.74	<0.1%	605000	(K)HQFLLTGDTQGR(Y)	39.45	34.56	708.355	54823	HUMAN	P04217	Alpha-1B-glycoprotein
2	13.58	<0.1%	566000	(K)HQFLLTGDTQGR(Y)	39.63	31.46	708.355	54823	HUMAN	P04217	Alpha-1B-glycoprotein
2	10.84	0.002	623000	(K)HQFLLTGDTQGR(Y)	39.45	37.5	708.355	54823	HUMAN	P04217	Alpha-1B-glycoprotein
2	17.46	<0.1%	17900000	(K)LLELTGPK(S)	35.83	48.62	435.77	54823	HUMAN	P04217	Alpha-1B-glycoprotein
2	17	<0.1%	24300000	(K)LLELTGPK(S)	35.55	51.48	435.77	54823	HUMAN	P04217	Alpha-1B-glycoprotein
2	16.88	<0.1%	15200000	(K)LLELTGPK(S)	36.22	50.21	435.77	54823	HUMAN	P04217	Alpha-1B-glycoprotein
2	16.79	<0.1%	9660000	(K)LLELTGPK(S)	36.8	46.48	435.77	54823	HUMAN	P04217	Alpha-1B-glycoprotein
2	16.45	<0.1%	9960000	(K)LLELTGPK(S)	36.75	46.65	435.77	54823	HUMAN	P04217	Alpha-1B-glycoprotein
2	16.43	<0.1%	24600000	(K)LLELTGPK(S)	35.57	51.34	435.77	54823	HUMAN	P04217	Alpha-1B-glycoprotein
2	16.33	<0.1%	395000	(K)LLELTGPK(S)	58	42.38	457.272	54823	HUMAN	P04217	Alpha-1B-glycoprotein
2	15.98	<0.1%	18200000	(K)LLELTGPK(S)	35.87	49.71	435.77	54823	HUMAN	P04217	Alpha-1B-glycoprotein
2	15.95	<0.1%	24600000	(K)LLELTGPK(S)	35.58	51.69	435.77	54823	HUMAN	P04217	Alpha-1B-glycoprotein
2	15.9	<0.1%	14900000	(K)LLELTGPK(S)	36.27	48.86	435.77	54823	HUMAN	P04217	Alpha-1B-glycoprotein
2	15.89	<0.1%	18200000	(K)LLELTGPK(S)	35.85	48.46	435.77	54823	HUMAN	P04217	Alpha-1B-glycoprotein
2	15.42	<0.1%	10100000	(K)LLELTGPK(S)	36.73	47.76	435.77	54823	HUMAN	P04217	Alpha-1B-glycoprotein
2	15.34	<0.1%	16000000	(K)LLELTGPK(S)	36.15	49.99	435.77	54823	HUMAN	P04217	Alpha-1B-glycoprotein
2	13.37	<0.1%	401000	(K)LLELTGPK(S)	57.97	43.28	457.273	54823	HUMAN	P04217	Alpha-1B-glycoprotein
2	13.08	<0.1%	204000	(K)LLELTGPK(S)	58.13	44.34	457.272	54823	HUMAN	P04217	Alpha-1B-glycoprotein
2	13.05	<0.1%	235000	(K)LLELTGPK(S)	57.95	48.87	457.276	54823	HUMAN	P04217	Alpha-1B-glycoprotein
2	11.43	0.003	342000	(K)LLELTGPK(S)	57.95	43.44	457.273	54823	HUMAN	P04217	Alpha-1B-glycoprotein
2	11.31	0.002	190000	(K)LLELTGPK(S)	58.03	49.02	457.272	54823	HUMAN	P04217	Alpha-1B-glycoprotein
2	24.6	<0.1%	2140000	(K)NGVAQEPVHLDSPAIK(H)	35.6	36.73	837.945	54823	HUMAN	P04217	Alpha-1B-glycoprotein
2	24.06	<0.1%	2190000	(K)NGVAQEPVHLDSPAIK(H)	35.62	37.8	837.944	54823	HUMAN	P04217	Alpha-1B-glycoprotein
2	23.69	<0.1%	2300000	(K)NGVAQEPVHLDSPAIK(H)	35.73	34.96	837.945	54823	HUMAN	P04217	Alpha-1B-glycoprotein
2	21.29	<0.1%	2210000	(K)NGVAQEPVHLDSPAIK(H)	35.67	37.39	837.945	54823	HUMAN	P04217	Alpha-1B-glycoprotein
2	20.7	<0.1%	2150000	(K)NGVAQEPVHLDSPAIK(H)	35.63	35.67	837.945	54823	HUMAN	P04217	Alpha-1B-glycoprotein
2	19.59	<0.1%	2160000	(K)NGVAQEPVHLDSPAIK(H)	35.68	34.91	837.944	54823	HUMAN	P04217	Alpha-1B-glycoprotein
2	15.91	<0.1%	2160000	(K)NGVAQEPVHLDSPAIK(H)	35.68	34.91	837.944	54823	HUMAN	P04217	Alpha-1B-glycoprotein
2	15.85	<0.1%	2150000	(K)NGVAQEPVHLDSPAIK(H)	35.63	35.67	837.945	54823	HUMAN	P04217	Alpha-1B-glycoprotein
2	14.27	<0.1%	2300000	(K)NGVAQEPVHLDSPAIK(H)	35.73	34.96	837.945	54823	HUMAN	P04217	Alpha-1B-glycoprotein
2	14.03	<0.1%	2150000	(K)NGVAQEPVHLDSPAIK(H)	35.63	35.67	837.945	54823	HUMAN	P04217	Alpha-1B-glycoprotein
2	24.48	<0.1%	11000000	(K)SLPAPWLSMAPVSWITPGLK(T)	83.88	40.88	1076.09	54823	HUMAN	P04217	Alpha-1B-glycoprotein
2	23.87	<0.1%	14600000	(K)SLPAPWLSMAPVSWITPGLK(T)	83.67	42.54	1076.09	54823	HUMAN	P04217	Alpha-1B-glycoprotein
2	22.81	<0.1%	10700000	(K)SLPAPWLSMAPVSWITPGLK(T)	83.88	41.06	1076.09	54823	HUMAN	P04217	Alpha-1B-glycoprotein
2	22.23	<0.1%	11700000	(K)SLPAPWLSMAPVSWITPGLK(T)	83.83	40.93	1076.09	54823	HUMAN	P04217	Alpha-1B-glycoprotein
2	22.17	<0.1%	257000	(K)SLPAPWLSmAPVSWITPGLK(T)	76.25	48.27	1084.08	54823	HUMAN	P04217	Alpha-1B-glycoprotein
2	22.14	<0.1%	15200000	(K)SLPAPWLSMAPVSWITPGLK(T)	83.63	43.81	1076.09	54823	HUMAN	P04217	Alpha-1B-glycoprotein
3	21.89	<0.1%	573000	(K)SLPAPWLSmAPVSWITPGLK(T)	76.08	47.15	723.059	54823	HUMAN	P04217	Alpha-1B-glycoprotein
2	21.85	<0.1%	11700000	(K)SLPAPWLSMAPVSWITPGLK(T)	83.83	40.93	1076.09	54823	HUMAN	P04217	Alpha-1B-glycoprotein
3	20.65	<0.1%	2520000	(K)SLPAPWLSMAPVSWITPGLK(T)	83.88	42.46	717.728	54823	HUMAN	P04217	Alpha-1B-glycoprotein
3	20.56	<0.1%	398000	(K)SLPAPWLSmAPVSWITPGLK(T)	76.23	47.02	723.059	54823	HUMAN	P04217	Alpha-1B-glycoprotein
2	20.41	<0.1%	15200000	(K)SLPAPWLSMAPVSWITPGLK(T)	83.63	43.81	1076.09	54823	HUMAN	P04217	Alpha-1B-glycoprotein
2	20.29	<0.1%	14600000	(K)SLPAPWLSMAPVSWITPGLK(T)	83.77	41.08	1076.09	54823	HUMAN	P04217	Alpha-1B-glycoprotein
3	20.26	<0.1%	5250000	(K)SLPAPWLSMAPVSWITPGLK(T)	83.62	40.97	717.729	54823	HUMAN	P04217	Alpha-1B-glycoprotein
2	20.24	<0.1%	11000000	(K)SLPAPWLSMAPVSWITPGLK(T)	83.88	40.88	1076.09	54823	HUMAN	P04217	Alpha-1B-glycoprotein
3	19.99	<0.1%	2520000	(K)SLPAPWLSMAPVSWITPGLK(T)	83.88	41.06	717.728	54823	HUMAN	P04217	Alpha-1B-glycoprotein
3	19.96	<0.1%	3770000	(K)SLPAPWLSMAPVSWITPGLK(T)	83.63	42.23	717.728	54823	HUMAN	P04217	Alpha-1B-glycoprotein
3	19.48	<0.1%	396000	(K)SLPAPWLSmAPVSWITPGLK(T)	76.25	49.85	723.059	54823	HUMAN	P04217	Alpha-1B-glycoprotein
3	18.92	<0.1%	2630000	(K)SLPAPWLSMAPVSWITPGLK(T)	83.83	40.93	717.727	54823	HUMAN	P04217	Alpha-1B-glycoprotein
3	18.76	<0.1%	362000	(K)SLPAPWLSmAPVSWITPGLK(T)	76.25	46.98	723.059	54823	HUMAN	P04217	Alpha-1B-glycoprotein
3	18.48	<0.1%	2630000	(K)SLPAPWLSMAPVSWITPGLK(T)	83.83	40.93	717.727	54823	HUMAN	P04217	Alpha-1B-glycoprotein
3	17.27	<0.1%	3090000	(K)SLPAPWLSMAPVSWITPGLK(T)	83.8	48.65	717.729	54823	HUMAN	P04217	Alpha-1B-glycoprotein
2	16.81	<0.1%	215000	(K)SLPAPWLSmAPVSWITPGLK(T)	76.12	50.31	1084.08	54823	HUMAN	P04217	Alpha-1B-glycoprotein
3	16.79	<0.1%	573000	(K)SLPAPWLSmAPVSWITPGLK(T)	76.08	47.15	723.059	54823	HUMAN	P04217	Alpha-1B-glycoprotein
3	16.55	<0.1%	5250000	(K)SLPAPWLSMAPVSWITPGLK(T)	83.62	40.97	717.729	54823	HUMAN	P04217	Alpha-1B-glycoprotein
2	16.28	<0.1%	236000	(K)SLPAPWLSmAPVSWITPGLK(T)	76.25	48.55	1084.08	54823	HUMAN	P04217	Alpha-1B-glycoprotein
3	16.25	<0.1%	375000	(K)SLPAPWLSmAPVSWITPGLK(T)	76.12	50.2	723.06	54823	HUMAN	P04217	Alpha-1B-glycoprotein
2	15.55	<0.1%	47700	(K)SLPAPWLSMAPVSWITPGLK(T)	80.8	26.6	1076.08	54823	HUMAN	P04217	Alpha-1B-glycoprotein
2	15.14	<0.1%	61900	(K)SLPAPWLSMAPVSWITPGLK(T)	80.57	34.71	1076.09	54823	HUMAN	P04217	Alpha-1B-glycoprotein
2	14.16	<0.1%	275000	(K)SLPAPWLSmAPVSWITPGLK(T)	76.22	45.47	1084.08	54823	HUMAN	P04217	Alpha-1B-glycoprotein
2	13.96	<0.1%	55800	(K)SLPAPWLSMAPVSWITPGLK(T)	80.8	34.23	1076.08	54823	HUMAN	P04217	Alpha-1B-glycoprotein
3	13.82	<0.1%	3090000	(K)SLPAPWLSMAPVSWITPGLK(T)	83.8	48.65	717.729	54823	HUMAN	P04217	Alpha-1B-glycoprotein
2	13.74	<0.1%	305000	(K)SLPAPWLSMAPVSWITPGLK(T)	84.78	69.58	1076.08	54823	HUMAN	P04217	Alpha-1B-glycoprotein
2	12.06	<0.1%	61500	(K)SLPAPWLSMAPVSWITPGLK(T)	80.68	37	1076.09	54823	HUMAN	P04217	Alpha-1B-glycoprotein
2	17.75	<0.1%	564000	(K)VTLTCVAPLSGVDFQLR(R)	63.67	18.96	938.499	54823	HUMAN	P04217	Alpha-1B-glycoprotein
2	17.18	<0.1%	389000	(K)VTLTCVAPLSGVDFQLR(R)	63.57	11.4	938.502	54823	HUMAN	P04217	Alpha-1B-glycoprotein
2	14.24	<0.1%	486000	(K)VTLTCVAPLSGVDFQLR(R)	63.5	19.11	938.503	54823	HUMAN	P04217	Alpha-1B-glycoprotein
2	13.77	<0.1%	431000	(K)VTLTCVAPLSGVDFQLR(R)	63.47	16.35	938.502	54823	HUMAN	P04217	Alpha-1B-glycoprotein
2	12.89	<0.1%	477000	(K)VTLTCVAPLSGVDFQLR(R)	63.45	17.51	938.502	54823	HUMAN	P04217	Alpha-1B-glycoprotein
2	18.64	<0.1%	1030000	(R)ATWSGAVLAGR(D)	39.75	45.57	544.797	54823	HUMAN	P04217	Alpha-1B-glycoprotein
2	17.73	<0.1%	607000	(R)ATWSGAVLAGR(D)	39.93	42.48	544.796	54823	HUMAN	P04217	Alpha-1B-glycoprotein
2	16.87	<0.1%	1010000	(R)ATWSGAVLAGR(D)	39.72	41.76	544.797	54823	HUMAN	P04217	Alpha-1B-glycoprotein
2	15.32	<0.1%	1030000	(R)ATWSGAVLAGR(D)	39.73	42.79	544.797	54823	HUMAN	P04217	Alpha-1B-glycoprotein
2	14.81	<0.1%	593000	(R)ATWSGAVLAGR(D)	39.98	41.54	544.797	54823	HUMAN	P04217	Alpha-1B-glycoprotein
2	14.18	<0.1%	599000	(R)ATWSGAVLAGR(D)	39.88	44.21	544.796	54823	HUMAN	P04217	Alpha-1B-glycoprotein
2	18.67	<0.1%	1010000	(R)CEGPIPDVTFELLR(E)	65.63	8.46	823.416	54823	HUMAN	P04217	Alpha-1B-glycoprotein
2	17.68	<0.1%	168000	(R)CEGPIPDVTFELLR(E)	65.52	0	823.418	54823	HUMAN	P04217	Alpha-1B-glycoprotein
2	16.97	<0.1%	105000	(R)CEGPIPDVTFELLR(E)	65.62	0	823.418	54823	HUMAN	P04217	Alpha-1B-glycoprotein
2	15.9	<0.1%	519000	(R)CEGPIPDVTFELLR(E)	65.72	2.12	823.416	54823	HUMAN	P04217	Alpha-1B-glycoprotein
2	14.86	<0.1%	845000	(R)CEGPIPDVTFELLR(E)	65.62	7.22	823.417	54823	HUMAN	P04217	Alpha-1B-glycoprotein
2	13.44	<0.1%	76400	(R)CEGPIPDVTFELLR(E)	65.75	1.48	823.418	54823	HUMAN	P04217	Alpha-1B-glycoprotein
2	11.03	<0.1%	557000	(R)CLAPLEGAR(F)	28.25	46.42	493.758	54823	HUMAN	P04217	Alpha-1B-glycoprotein
2	10.73	0.003	5130000	(R)FALVR(E)	29.77	39.12	303.194	54823	HUMAN	P04217	Alpha-1B-glycoprotein
2	10.12	0.005	4270000	(R)FALVR(E)	29.93	38.79	303.193	54823	HUMAN	P04217	Alpha-1B-glycoprotein
2	14.18	<0.1%	3870000	(R)GVTFLLR(R)	47.42	35.25	403.252	54823	HUMAN	P04217	Alpha-1B-glycoprotein
2	13.26	<0.1%	3860000	(R)GVTFLLR(R)	47.45	33.92	403.252	54823	HUMAN	P04217	Alpha-1B-glycoprotein
2	12.57	<0.1%	3750000	(R)GVTFLLR(R)	47.47	34.11	403.252	54823	HUMAN	P04217	Alpha-1B-glycoprotein
2	11.93	0.002	2120000	(R)GVTFLLR(R)	47.82	28.13	403.252	54823	HUMAN	P04217	Alpha-1B-glycoprotein
2	10.56	0.005	2200000	(R)GVTFLLR(R)	47.78	26.79	403.252	54823	HUMAN	P04217	Alpha-1B-glycoprotein
4	13.78	<0.1%	13200000	(R)LELHVDGPPPRPQLR(A)	40.22	119.62	431.748	54823	HUMAN	P04217	Alpha-1B-glycoprotein
2	21.78	<0.1%	12900000	(R)SGLSTGWTQLSK(L)	43.15	32.54	632.832	54823	HUMAN	P04217	Alpha-1B-glycoprotein
2	21.15	<0.1%	13500000	(R)SGLSTGWTQLSK(L)	43.13	34.02	632.832	54823	HUMAN	P04217	Alpha-1B-glycoprotein
2	20.76	<0.1%	13200000	(R)SGLSTGWTQLSK(L)	42.92	34.4	632.832	54823	HUMAN	P04217	Alpha-1B-glycoprotein
2	20.5	<0.1%	13300000	(R)SGLSTGWTQLSK(L)	43.07	35.57	632.832	54823	HUMAN	P04217	Alpha-1B-glycoprotein
2	18.44	<0.1%	13000000	(R)SGLSTGWTQLSK(L)	42.93	31.62	632.832	54823	HUMAN	P04217	Alpha-1B-glycoprotein
2	17.5	<0.1%	13100000	(R)SGLSTGWTQLSK(L)	42.9	31.94	632.832	54823	HUMAN	P04217	Alpha-1B-glycoprotein
4	18.17	<0.1%	5320000	(R)TPGAAANLELIFVGPQHAGNYR(C)	59.47	46.07	574.807	54823	HUMAN	P04217	Alpha-1B-glycoprotein
4	16.58	<0.1%	5090000	(R)TPGAAANLELIFVGPQHAGNYR(C)	59.58	43.3	574.807	54823	HUMAN	P04217	Alpha-1B-glycoprotein
2	15.61	<0.1%	1250000	(R)TPGAAANLELIFVGPQHAGNYR(C)	59.57	40.31	1148.6	54823	HUMAN	P04217	Alpha-1B-glycoprotein
2	14.63	<0.1%	1230000	(R)TPGAAANLELIFVGPQHAGNYR(C)	59.52	43.47	1148.6	54823	HUMAN	P04217	Alpha-1B-glycoprotein
4	13.38	<0.1%	94300	(R)TPGAAANLELIFVGPQHAGNYR(C)	60.02	6.31	574.807	54823	HUMAN	P04217	Alpha-1B-glycoprotein
2	13.26	<0.1%	1250000	(R)TPGAAANLELIFVGPQHAGNYR(C)	59.57	40.31	1148.6	54823	HUMAN	P04217	Alpha-1B-glycoprotein
2	14.19	<0.1%	907000	(K)DFLQSLK(G)	46.15	33.74	425.738	54907.1	HUMAN	P08697	Alpha-2-antiplasmin
2	12.99	<0.1%	917000	(K)DFLQSLK(G)	46.17	35.16	425.738	54907.1	HUMAN	P08697	Alpha-2-antiplasmin
2	12.61	<0.1%	1040000	(K)DFLQSLK(G)	46.2	31.6	425.738	54907.1	HUMAN	P08697	Alpha-2-antiplasmin
2	12.05	<0.1%	1080000	(K)DFLQSLK(G)	46.1	31.79	425.738	54907.1	HUMAN	P08697	Alpha-2-antiplasmin
2	11.64	0.002	925000	(K)DFLQSLK(G)	46.17	34.76	425.738	54907.1	HUMAN	P08697	Alpha-2-antiplasmin
2	11.36	0.003	981000	(K)DFLQSLK(G)	46.23	31.02	425.738	54907.1	HUMAN	P08697	Alpha-2-antiplasmin
2	11.82	0.001	848000	(K)FDPSLTQR(D)	28.4	88.92	482.243	54907.1	HUMAN	P08697	Alpha-2-antiplasmin
4	13.53	<0.1%	5850000	(K)GFPIKEDFLEQSEQLFGAKPVSLTGK(Q)	65.68	21	717.131	54907.1	HUMAN	P08697	Alpha-2-antiplasmin
4	13.53	<0.1%	1410000	(K)HQMDLVATLSQLGLQELFQAPDLR(G)	87.98	42.49	681.611	54907.1	HUMAN	P08697	Alpha-2-antiplasmin
2	17.15	<0.1%	2510000	(K)LFGPDLK(L)	37.15	31.35	395.231	54907.1	HUMAN	P08697	Alpha-2-antiplasmin
2	17.07	<0.1%	2690000	(K)LFGPDLK(L)	37.13	31.88	395.231	54907.1	HUMAN	P08697	Alpha-2-antiplasmin
2	15.7	<0.1%	2500000	(K)LFGPDLK(L)	37.13	31.53	395.23	54907.1	HUMAN	P08697	Alpha-2-antiplasmin
2	15.65	<0.1%	3290000	(K)LFGPDLK(L)	37.07	37.32	395.23	54907.1	HUMAN	P08697	Alpha-2-antiplasmin
2	15.49	<0.1%	3060000	(K)LFGPDLK(L)	37.03	38.43	395.23	54907.1	HUMAN	P08697	Alpha-2-antiplasmin
2	14.01	<0.1%	3270000	(K)LFGPDLK(L)	37.05	36.44	395.23	54907.1	HUMAN	P08697	Alpha-2-antiplasmin
2	11.78	0.001	119000	(K)LFGPDLK(L)	37.6	24.21	395.229	54907.1	HUMAN	P08697	Alpha-2-antiplasmin
2	15.72	<0.1%	3520000	(K)LGNQEPGGQTALK(S)	21.72	33.19	656.848	54907.1	HUMAN	P08697	Alpha-2-antiplasmin
2	14.99	<0.1%	3720000	(K)LGNQEPGGQTALK(S)	21.88	29.06	656.848	54907.1	HUMAN	P08697	Alpha-2-antiplasmin
2	14.84	<0.1%	3860000	(K)LGNQEPGGQTALK(S)	21.9	30.8	656.848	54907.1	HUMAN	P08697	Alpha-2-antiplasmin
2	14.47	<0.1%	3800000	(K)LGNQEPGGQTALK(S)	21.72	34.46	656.848	54907.1	HUMAN	P08697	Alpha-2-antiplasmin
2	13.29	<0.1%	3670000	(K)LGNQEPGGQTALK(S)	21.88	30.69	656.848	54907.1	HUMAN	P08697	Alpha-2-antiplasmin
2	13.14	<0.1%	1920000	(K)LGNQEPGGQTALK(S)	21.48	44.96	656.847	54907.1	HUMAN	P08697	Alpha-2-antiplasmin
2	12.97	<0.1%	3600000	(K)LGNQEPGGQTALK(S)	21.8	35.95	656.848	54907.1	HUMAN	P08697	Alpha-2-antiplasmin
2	12.8	<0.1%	2240000	(K)LGNQEPGGQTALK(S)	21.48	43.74	656.847	54907.1	HUMAN	P08697	Alpha-2-antiplasmin
2	12.12	<0.1%	1930000	(K)LGNQEPGGQTALK(S)	21.52	47.22	656.848	54907.1	HUMAN	P08697	Alpha-2-antiplasmin
2	11.2	0.004	1920000	(K)LGNQEPGGQTALK(S)	21.52	44.98	656.848	54907.1	HUMAN	P08697	Alpha-2-antiplasmin
2	11.04	0.001	3800000	(K)LGNQEPGGQTALK(S)	21.72	34.46	656.848	54907.1	HUMAN	P08697	Alpha-2-antiplasmin
2	14.66	<0.1%	656000	(K)QEDDLANINQWVK(E)	53.1	25.15	786.887	54907.1	HUMAN	P08697	Alpha-2-antiplasmin
2	13.69	<0.1%	816000	(K)QEDDLANINQWVK(E)	53.03	36.01	786.887	54907.1	HUMAN	P08697	Alpha-2-antiplasmin
2	12.67	<0.1%	774000	(K)QEDDLANINQWVK(E)	53.07	28.67	786.886	54907.1	HUMAN	P08697	Alpha-2-antiplasmin
4	14.2	<0.1%	8440000	(R)ELKEQQDSPGNKDFLQSLK(G)	38.42	53.77	551.786	54907.1	HUMAN	P08697	Alpha-2-antiplasmin
2	12.67	<0.1%	470000	(R)GDKLFGPDLK(L)	42.53	24.41	566.808	54907.1	HUMAN	P08697	Alpha-2-antiplasmin
2	10.52	0.003	774000	(R)NKFDPSLTQR(D)	25.35	28.86	603.32	54907.1	HUMAN	P08697	Alpha-2-antiplasmin
2	10.44	0.006	885000	(R)NKFDPSLTQR(D)	25.4	28.05	603.319	54907.1	HUMAN	P08697	Alpha-2-antiplasmin
2	10.08	0.006	864000	(R)NKFDPSLTQR(D)	25.48	26.67	603.319	54907.1	HUMAN	P08697	Alpha-2-antiplasmin
2	15.35	<0.1%	3280000	(R)NPNPSAPR(E)	9.35	33.35	426.721	54907.1	HUMAN	P08697	Alpha-2-antiplasmin
2	14.99	<0.1%	2400000	(R)NPNPSAPR(E)	9.5	37.24	426.721	54907.1	HUMAN	P08697	Alpha-2-antiplasmin
2	14.57	<0.1%	3120000	(R)NPNPSAPR(E)	9.47	32.12	426.721	54907.1	HUMAN	P08697	Alpha-2-antiplasmin
2	13.17	<0.1%	2370000	(R)NPNPSAPR(E)	9.47	37.17	426.722	54907.1	HUMAN	P08697	Alpha-2-antiplasmin
2	12.95	<0.1%	3290000	(R)NPNPSAPR(E)	9.42	34.58	426.721	54907.1	HUMAN	P08697	Alpha-2-antiplasmin
2	12.7	<0.1%	3280000	(R)NPNPSAPR(E)	9.35	33.35	426.721	54907.1	HUMAN	P08697	Alpha-2-antiplasmin
2	12.45	<0.1%	2420000	(R)NPNPSAPR(E)	9.5	37.13	426.721	54907.1	HUMAN	P08697	Alpha-2-antiplasmin
2	23.58	<0.1%	433000	(R)QLTSGPNQEQVSPLTLLK(L)	56.42	41.21	977.034	54907.1	HUMAN	P08697	Alpha-2-antiplasmin
2	22.13	<0.1%	428000	(R)QLTSGPNQEQVSPLTLLK(L)	56.42	41.47	977.035	54907.1	HUMAN	P08697	Alpha-2-antiplasmin
2	20.95	<0.1%	344000	(R)QLTSGPNQEQVSPLTLLK(L)	56.17	33.82	977.036	54907.1	HUMAN	P08697	Alpha-2-antiplasmin
2	19.45	<0.1%	444000	(R)QLTSGPNQEQVSPLTLLK(L)	56.48	35.59	977.036	54907.1	HUMAN	P08697	Alpha-2-antiplasmin
2	17.92	<0.1%	433000	(R)QLTSGPNQEQVSPLTLLK(L)	56.42	41.21	977.034	54907.1	HUMAN	P08697	Alpha-2-antiplasmin
2	17.08	<0.1%	325000	(R)QLTSGPNQEQVSPLTLLK(L)	56.23	33.79	977.034	54907.1	HUMAN	P08697	Alpha-2-antiplasmin
2	14.95	<0.1%	325000	(R)QLTSGPNQEQVSPLTLLK(L)	56.23	33.79	977.034	54907.1	HUMAN	P08697	Alpha-2-antiplasmin
2	10.93	0.001	325000	(R)QLTSGPNQEQVSPLTLLK(L)	56.2	34.29	977.035	54907.1	HUMAN	P08697	Alpha-2-antiplasmin
2	14.98	<0.1%	368000	(R)WFLLEQPEIQVAHFPFK(N)	73.38	31.77	1065.06	54907.1	HUMAN	P08697	Alpha-2-antiplasmin
2	13.81	<0.1%	7500000	(K)ATLSEK(L)	7.07	35.97	324.683	40122.7	HUMAN	P02765	Alpha-2-HS-glycoprotein
2	13.65	<0.1%	7480000	(K)ATLSEK(L)	7.15	36.03	324.683	40122.7	HUMAN	P02765	Alpha-2-HS-glycoprotein
2	13.48	<0.1%	8820000	(K)ATLSEK(L)	7.3	38.85	324.683	40122.7	HUMAN	P02765	Alpha-2-HS-glycoprotein
2	13.46	<0.1%	9000000	(K)ATLSEK(L)	7.28	40.53	324.683	40122.7	HUMAN	P02765	Alpha-2-HS-glycoprotein
2	13.1	<0.1%	7710000	(K)ATLSEK(L)	7.1	36.3	324.683	40122.7	HUMAN	P02765	Alpha-2-HS-glycoprotein
2	18.54	<0.1%	16000000	(K)FSVVYAK(C)	32.18	40.44	407.23	40122.7	HUMAN	P02765	Alpha-2-HS-glycoprotein
2	18.53	<0.1%	14800000	(K)FSVVYAK(C)	31.97	42.83	407.231	40122.7	HUMAN	P02765	Alpha-2-HS-glycoprotein
2	17.11	<0.1%	16500000	(K)FSVVYAK(C)	32.1	41.55	407.23	40122.7	HUMAN	P02765	Alpha-2-HS-glycoprotein
2	19.1	<0.1%	13600000	(K)HTLNQIDEVK(V)	23.9	42.08	598.819	40122.7	HUMAN	P02765	Alpha-2-HS-glycoprotein
2	19.04	<0.1%	13800000	(K)HTLNQIDEVK(V)	23.9	39.77	598.819	40122.7	HUMAN	P02765	Alpha-2-HS-glycoprotein
2	18.82	<0.1%	18000000	(K)HTLNQIDEVK(V)	23.9	39.9	598.819	40122.7	HUMAN	P02765	Alpha-2-HS-glycoprotein
2	17.97	<0.1%	13200000	(K)HTLNQIDEVK(V)	23.9	34.84	598.818	40122.7	HUMAN	P02765	Alpha-2-HS-glycoprotein
2	17.54	<0.1%	12300000	(K)HTLNQIDEVK(V)	23.82	34.5	598.819	40122.7	HUMAN	P02765	Alpha-2-HS-glycoprotein
2	16.96	<0.1%	12700000	(K)HTLNQIDEVK(V)	23.88	33.63	598.818	40122.7	HUMAN	P02765	Alpha-2-HS-glycoprotein
2	12.12	0.002	120000	(K)HTLNQIDEVK(V)	23.55	3.66	598.819	40122.7	HUMAN	P02765	Alpha-2-HS-glycoprotein
2	14.31	<0.1%	7380000	(R)AHYDLR(H)	16.18	48.86	387.7	40122.7	HUMAN	P02765	Alpha-2-HS-glycoprotein
2	14.23	<0.1%	7340000	(R)AHYDLR(H)	16.17	48.6	387.7	40122.7	HUMAN	P02765	Alpha-2-HS-glycoprotein
2	13.4	<0.1%	8830000	(R)AHYDLR(H)	16.35	58.87	387.7	40122.7	HUMAN	P02765	Alpha-2-HS-glycoprotein
2	13.22	<0.1%	9010000	(R)AHYDLR(H)	16.4	58.62	387.7	40122.7	HUMAN	P02765	Alpha-2-HS-glycoprotein
2	12.89	<0.1%	7270000	(R)AHYDLR(H)	16.2	48.56	387.7	40122.7	HUMAN	P02765	Alpha-2-HS-glycoprotein
2	12.37	<0.1%	8830000	(R)AHYDLR(H)	16.35	58.87	387.7	40122.7	HUMAN	P02765	Alpha-2-HS-glycoprotein
2	11.77	0.002	9040000	(R)AHYDLR(H)	16.37	58.58	387.7	40122.7	HUMAN	P02765	Alpha-2-HS-glycoprotein
2	11.28	0.003	1740000	(R)AHYDLR(H)	23.3	43.54	409.202	40122.7	HUMAN	P02765	Alpha-2-HS-glycoprotein
2	24.7	<0.1%	3040000	(R)HTFMGVVSLGSPSGEVSHPR(K)	42.83	64.85	1041.02	40122.7	HUMAN	P02765	Alpha-2-HS-glycoprotein
2	24.26	<0.1%	3150000	(R)HTFMGVVSLGSPSGEVSHPR(K)	42.92	63.22	1041.02	40122.7	HUMAN	P02765	Alpha-2-HS-glycoprotein
2	23.68	<0.1%	2930000	(R)HTFMGVVSLGSPSGEVSHPR(K)	43.13	62.28	1041.02	40122.7	HUMAN	P02765	Alpha-2-HS-glycoprotein
2	20.9	<0.1%	2990000	(R)HTFMGVVSLGSPSGEVSHPR(K)	43.1	66.57	1041.01	40122.7	HUMAN	P02765	Alpha-2-HS-glycoprotein
2	20.28	<0.1%	3110000	(R)HTFMGVVSLGSPSGEVSHPR(K)	42.88	64.83	1041.01	40122.7	HUMAN	P02765	Alpha-2-HS-glycoprotein
2	19.71	<0.1%	3110000	(R)HTFMGVVSLGSPSGEVSHPR(K)	42.88	64.83	1041.01	40122.7	HUMAN	P02765	Alpha-2-HS-glycoprotein
2	18.31	<0.1%	3040000	(R)HTFMGVVSLGSPSGEVSHPR(K)	43.08	65.35	1041.01	40122.7	HUMAN	P02765	Alpha-2-HS-glycoprotein
4	17.16	<0.1%	71500	(R)HTFmGVVSLGSPSGEVSHPR(K)	37	1.5	525.012	40122.7	HUMAN	P02765	Alpha-2-HS-glycoprotein
2	15.89	<0.1%	3120000	(R)HTFMGVVSLGSPSGEVSHPR(K)	42.92	60.07	1041.02	40122.7	HUMAN	P02765	Alpha-2-HS-glycoprotein
2	14.65	<0.1%	2990000	(R)HTFMGVVSLGSPSGEVSHPR(K)	43.1	66.57	1041.01	40122.7	HUMAN	P02765	Alpha-2-HS-glycoprotein
2	14.32	<0.1%	3040000	(R)HTFMGVVSLGSPSGEVSHPR(K)	43.08	65.35	1041.01	40122.7	HUMAN	P02765	Alpha-2-HS-glycoprotein
4	13.34	<0.1%	1050000	(R)HTFMGVVSLGSPSGEVSHPR(K)	43.78	27.58	521.013	40122.7	HUMAN	P02765	Alpha-2-HS-glycoprotein
2	13.32	<0.1%	3110000	(R)HTFMGVVSLGSPSGEVSHPR(K)	42.88	64.83	1041.01	40122.7	HUMAN	P02765	Alpha-2-HS-glycoprotein
2	12.39	<0.1%	2930000	(R)HTFMGVVSLGSPSGEVSHPR(K)	43.13	62.28	1041.02	40122.7	HUMAN	P02765	Alpha-2-HS-glycoprotein
2	20.38	<0.1%	406000	(R)TVVQPSVGAAAGPVVPPCPGR(I)	39.73	61.89	1008.54	40122.7	HUMAN	P02765	Alpha-2-HS-glycoprotein
2	20.29	<0.1%	374000	(R)TVVQPSVGAAAGPVVPPCPGR(I)	39.57	58.71	1008.54	40122.7	HUMAN	P02765	Alpha-2-HS-glycoprotein
2	20.17	<0.1%	489000	(R)TVVQPSVGAAAGPVVPPCPGR(I)	39.73	59.79	1008.54	40122.7	HUMAN	P02765	Alpha-2-HS-glycoprotein
2	18.5	<0.1%	364000	(R)TVVQPSVGAAAGPVVPPCPGR(I)	39.57	53.43	1008.54	40122.7	HUMAN	P02765	Alpha-2-HS-glycoprotein
2	18.12	<0.1%	476000	(R)TVVQPSVGAAAGPVVPPCPGR(I)	39.73	59.71	1008.54	40122.7	HUMAN	P02765	Alpha-2-HS-glycoprotein
2	17.16	<0.1%	406000	(R)TVVQPSVGAAAGPVVPPCPGR(I)	39.73	61.89	1008.54	40122.7	HUMAN	P02765	Alpha-2-HS-glycoprotein
2	16.33	<0.1%	376000	(R)TVVQPSVGAAAGPVVPPCPGR(I)	39.68	52.47	1008.54	40122.7	HUMAN	P02765	Alpha-2-HS-glycoprotein
2	18.83	<0.1%	1180000	(K)AAQVTIQSSGTFSSK(F)	39.2	182.75	756.395	164714	HUMAN	P01023	Alpha-2-macroglobulin
2	18.2	<0.1%	14700000	(K)AAQVTIQSSGTFSSK(F)	32.88	238.67	756.389	164714	HUMAN	P01023	Alpha-2-macroglobulin
2	18.1	<0.1%	15500000	(K)AAQVTIQSSGTFSSK(F)	32.02	166.92	756.39	164714	HUMAN	P01023	Alpha-2-macroglobulin
2	17.91	<0.1%	16800000	(K)AAQVTIQSSGTFSSK(F)	33.13	222.26	756.389	164714	HUMAN	P01023	Alpha-2-macroglobulin
2	17.88	<0.1%	5510000	(K)AAQVTIQSSGTFSSK(F)	35.05	238.56	756.389	164714	HUMAN	P01023	Alpha-2-macroglobulin
2	17.73	<0.1%	14500000	(K)AAQVTIQSSGTFSSK(F)	31.92	151.53	756.39	164714	HUMAN	P01023	Alpha-2-macroglobulin
2	17.24	<0.1%	6480000	(K)AAQVTIQSSGTFSSK(F)	31.5	63.57	756.389	164714	HUMAN	P01023	Alpha-2-macroglobulin
2	17.15	<0.1%	14500000	(K)AAQVTIQSSGTFSSK(F)	31.92	151.79	756.39	164714	HUMAN	P01023	Alpha-2-macroglobulin
2	17.07	<0.1%	19600000	(K)AAQVTIQSSGTFSSK(F)	32.77	221.45	756.389	164714	HUMAN	P01023	Alpha-2-macroglobulin
2	16.93	<0.1%	12500000	(K)AAQVTIQSSGTFSSK(F)	31.83	104.01	756.389	164714	HUMAN	P01023	Alpha-2-macroglobulin
2	16.81	<0.1%	2400000	(K)AAQVTIQSSGTFSSK(F)	37.02	222.14	756.396	164714	HUMAN	P01023	Alpha-2-macroglobulin
2	16.38	<0.1%	2740000	(K)AAQVTIQSSGTFSSK(F)	37.38	227.39	756.389	164714	HUMAN	P01023	Alpha-2-macroglobulin
2	16.32	<0.1%	16700000	(K)AAQVTIQSSGTFSSK(F)	33.2	237.8	756.389	164714	HUMAN	P01023	Alpha-2-macroglobulin
2	16.3	<0.1%	14500000	(K)AAQVTIQSSGTFSSK(F)	31.92	147.99	756.39	164714	HUMAN	P01023	Alpha-2-macroglobulin
2	16.11	<0.1%	1420000	(K)AAQVTIQSSGTFSSK(F)	39.37	189.46	756.395	164714	HUMAN	P01023	Alpha-2-macroglobulin
2	16.08	<0.1%	2950000	(K)AAQVTIQSSGTFSSK(F)	37.03	222.57	756.389	164714	HUMAN	P01023	Alpha-2-macroglobulin
2	15.93	<0.1%	6400000	(K)AAQVTIQSSGTFSSK(F)	35.28	237.58	756.389	164714	HUMAN	P01023	Alpha-2-macroglobulin
2	15.67	<0.1%	6120000	(K)AAQVTIQSSGTFSSK(F)	35.33	238.59	756.389	164714	HUMAN	P01023	Alpha-2-macroglobulin
2	15.63	<0.1%	2220000	(K)AAQVTIQSSGTFSSK(F)	37.37	222.05	756.395	164714	HUMAN	P01023	Alpha-2-macroglobulin
2	15.62	<0.1%	5480000	(K)AAQVTIQSSGTFSSK(F)	35	237.86	756.389	164714	HUMAN	P01023	Alpha-2-macroglobulin
2	15.6	<0.1%	15000000	(K)AAQVTIQSSGTFSSK(F)	32.85	237.85	756.39	164714	HUMAN	P01023	Alpha-2-macroglobulin
2	15.41	<0.1%	17100000	(K)AAQVTIQSSGTFSSK(F)	32.02	146.08	756.389	164714	HUMAN	P01023	Alpha-2-macroglobulin
2	15.39	<0.1%	17700000	(K)AAQVTIQSSGTFSSK(F)	32.18	163.75	756.389	164714	HUMAN	P01023	Alpha-2-macroglobulin
2	15.38	<0.1%	1590000	(K)AAQVTIQSSGTFSSK(F)	39.08	205.89	756.388	164714	HUMAN	P01023	Alpha-2-macroglobulin
2	15.37	<0.1%	14700000	(K)AAQVTIQSSGTFSSK(F)	32.85	239.2	756.39	164714	HUMAN	P01023	Alpha-2-macroglobulin
2	15.31	<0.1%	5470000	(K)AAQVTIQSSGTFSSK(F)	35.07	237.67	756.389	164714	HUMAN	P01023	Alpha-2-macroglobulin
2	15.25	<0.1%	18500000	(K)AAQVTIQSSGTFSSK(F)	32.17	166.59	756.389	164714	HUMAN	P01023	Alpha-2-macroglobulin
2	15.24	<0.1%	6860000	(K)AAQVTIQSSGTFSSK(F)	34.85	221.98	756.389	164714	HUMAN	P01023	Alpha-2-macroglobulin
2	15.17	<0.1%	2580000	(K)AAQVTIQSSGTFSSK(F)	37.43	221.81	756.395	164714	HUMAN	P01023	Alpha-2-macroglobulin
2	15.08	<0.1%	18400000	(K)AAQVTIQSSGTFSSK(F)	32.15	164.15	756.389	164714	HUMAN	P01023	Alpha-2-macroglobulin
2	15.05	<0.1%	1270000	(K)AAQVTIQSSGTFSSK(F)	39.1	198.22	756.389	164714	HUMAN	P01023	Alpha-2-macroglobulin
2	14.93	<0.1%	1390000	(K)AAQVTIQSSGTFSSK(F)	39.35	188.26	756.389	164714	HUMAN	P01023	Alpha-2-macroglobulin
2	14.72	<0.1%	91100	(K)AAQVTIQSSGTFSSK(F)	30.65	6.18	756.39	164714	HUMAN	P01023	Alpha-2-macroglobulin
2	14.35	<0.1%	2610000	(K)AAQVTIQSSGTFSSK(F)	37.13	237.67	756.389	164714	HUMAN	P01023	Alpha-2-macroglobulin
2	13.97	<0.1%	15500000	(K)AAQVTIQSSGTFSSK(F)	32.02	170.16	756.39	164714	HUMAN	P01023	Alpha-2-macroglobulin
2	13.22	<0.1%	1130000	(K)AAQVTIQSSGTFSSK(F)	39.22	171.29	756.395	164714	HUMAN	P01023	Alpha-2-macroglobulin
2	13.9	<0.1%	5860000	(K)AFTNSK(I)	5.27	38.06	334.176	164714	HUMAN	P01023	Alpha-2-macroglobulin
2	13.8	<0.1%	2600000	(K)AFTNSK(I)	5.43	40.26	334.175	164714	HUMAN	P01023	Alpha-2-macroglobulin
2	13.23	<0.1%	5930000	(K)AFTNSK(I)	5.22	36.72	334.176	164714	HUMAN	P01023	Alpha-2-macroglobulin
2	12.69	<0.1%	5900000	(K)AFTNSK(I)	5.17	38	334.176	164714	HUMAN	P01023	Alpha-2-macroglobulin
2	12.62	<0.1%	2660000	(K)AFTNSK(I)	5.4	41.78	334.176	164714	HUMAN	P01023	Alpha-2-macroglobulin
2	12.49	<0.1%	2660000	(K)AFTNSK(I)	5.4	41.78	334.176	164714	HUMAN	P01023	Alpha-2-macroglobulin
2	12.47	<0.1%	2660000	(K)AFTNSK(I)	5.4	41.78	334.176	164714	HUMAN	P01023	Alpha-2-macroglobulin
2	12.4	<0.1%	2760000	(K)AFTNSK(I)	5.42	40.08	334.176	164714	HUMAN	P01023	Alpha-2-macroglobulin
2	11.43	0.003	2600000	(K)AFTNSK(I)	5.43	40.26	334.175	164714	HUMAN	P01023	Alpha-2-macroglobulin
2	19.25	<0.1%	17200000	(K)AIGYLNTGYQR(Q)	36.7	42.17	628.327	164714	HUMAN	P01023	Alpha-2-macroglobulin
2	19.19	<0.1%	15500000	(K)AIGYLNTGYQR(Q)	36.87	40.7	628.327	164714	HUMAN	P01023	Alpha-2-macroglobulin
2	18.22	<0.1%	16900000	(K)AIGYLNTGYQR(Q)	36.73	42.19	628.328	164714	HUMAN	P01023	Alpha-2-macroglobulin
2	17.69	<0.1%	17200000	(K)AIGYLNTGYQR(Q)	36.73	41.98	628.327	164714	HUMAN	P01023	Alpha-2-macroglobulin
2	16.97	<0.1%	15500000	(K)AIGYLNTGYQR(Q)	36.97	40.29	628.327	164714	HUMAN	P01023	Alpha-2-macroglobulin
2	15.36	<0.1%	15800000	(K)AIGYLNTGYQR(Q)	36.93	40	628.327	164714	HUMAN	P01023	Alpha-2-macroglobulin
2	12.78	<0.1%	155000	(K)AIGYLNTGYQR(Q)	49.43	48.7	649.829	164714	HUMAN	P01023	Alpha-2-macroglobulin
2	23.86	<0.1%	18800000	(K)ALLAYAFALAGNQDK(R)	65.57	41.51	783.422	164714	HUMAN	P01023	Alpha-2-macroglobulin
2	22.95	<0.1%	16700000	(K)ALLAYAFALAGNQDK(R)	65.05	64.05	783.422	164714	HUMAN	P01023	Alpha-2-macroglobulin
2	22.92	<0.1%	17100000	(K)ALLAYAFALAGNQDK(R)	65.05	66.83	783.422	164714	HUMAN	P01023	Alpha-2-macroglobulin
2	22.4	<0.1%	17600000	(K)ALLAYAFALAGNQDK(R)	65.07	60.38	783.422	164714	HUMAN	P01023	Alpha-2-macroglobulin
2	22.06	<0.1%	15600000	(K)ALLAYAFALAGNQDK(R)	65.63	40.07	783.421	164714	HUMAN	P01023	Alpha-2-macroglobulin
2	21.71	<0.1%	16500000	(K)ALLAYAFALAGNQDK(R)	65.78	38.94	783.421	164714	HUMAN	P01023	Alpha-2-macroglobulin
2	21.56	<0.1%	25800000	(K)ALLAYAFALAGNQDK(R)	65.25	70.28	783.421	164714	HUMAN	P01023	Alpha-2-macroglobulin
2	21.45	<0.1%	15900000	(K)ALLAYAFALAGNQDK(R)	65.77	40.26	783.422	164714	HUMAN	P01023	Alpha-2-macroglobulin
2	21.24	<0.1%	17700000	(K)ALLAYAFALAGNQDK(R)	65.58	41.57	783.422	164714	HUMAN	P01023	Alpha-2-macroglobulin
2	20.81	<0.1%	15600000	(K)ALLAYAFALAGNQDK(R)	65.83	38.85	783.421	164714	HUMAN	P01023	Alpha-2-macroglobulin
2	19.71	<0.1%	25100000	(K)ALLAYAFALAGNQDK(R)	65.23	70.25	783.421	164714	HUMAN	P01023	Alpha-2-macroglobulin
2	19.19	<0.1%	16700000	(K)ALLAYAFALAGNQDK(R)	65.05	64.05	783.422	164714	HUMAN	P01023	Alpha-2-macroglobulin
2	19.14	<0.1%	25100000	(K)ALLAYAFALAGNQDK(R)	65.25	68.78	783.421	164714	HUMAN	P01023	Alpha-2-macroglobulin
2	19	<0.1%	197000	(K)ALLAYAFALAGNQDK(R)	65.88	31.13	783.414	164714	HUMAN	P01023	Alpha-2-macroglobulin
2	18.59	<0.1%	17600000	(K)ALLAYAFALAGNQDK(R)	65.07	60.38	783.422	164714	HUMAN	P01023	Alpha-2-macroglobulin
2	18.48	<0.1%	263000	(K)ALLAYAFALAGNQDK(R)	63.08	8.43	783.416	164714	HUMAN	P01023	Alpha-2-macroglobulin
2	17.89	<0.1%	112000	(K)ALLAYAFALAGNQDK(R)	65.98	24.35	783.418	164714	HUMAN	P01023	Alpha-2-macroglobulin
2	15.23	<0.1%	168000	(K)ALLAYAFALAGNQDK(R)	65.88	25.08	783.421	164714	HUMAN	P01023	Alpha-2-macroglobulin
2	14.8	<0.1%	152000	(K)ALLAYAFALAGNQDK(R)	65.82	28.03	783.419	164714	HUMAN	P01023	Alpha-2-macroglobulin
2	13.78	<0.1%	101000	(K)ALLAYAFALAGNQDK(R)	66.02	23.31	783.421	164714	HUMAN	P01023	Alpha-2-macroglobulin
2	13.53	<0.1%	544000	(K)ALLAYAFALAGNQDK(R)	63.17	27.47	783.419	164714	HUMAN	P01023	Alpha-2-macroglobulin
2	12.59	<0.1%	112000	(K)ALLAYAFALAGNQDK(R)	65.98	24.35	783.418	164714	HUMAN	P01023	Alpha-2-macroglobulin
2	13.88	<0.1%	62600	(K)ALLAYAFALAGNQDKR(K)	85.38	41.01	882.973	164714	HUMAN	P01023	Alpha-2-macroglobulin
2	17.29	<0.1%	76300000	(K)ATVLNYLPK(C)	48.43	60.62	509.802	164714	HUMAN	P01023	Alpha-2-macroglobulin
2	16.79	<0.1%	127000000	(K)ATVLNYLPK(C)	48.2	96.79	509.802	164714	HUMAN	P01023	Alpha-2-macroglobulin
2	16.78	<0.1%	97800000	(K)ATVLNYLPK(C)	48.08	93.68	509.802	164714	HUMAN	P01023	Alpha-2-macroglobulin
2	16.73	<0.1%	97800000	(K)ATVLNYLPK(C)	48.12	93.9	509.802	164714	HUMAN	P01023	Alpha-2-macroglobulin
2	16.58	<0.1%	125000000	(K)ATVLNYLPK(C)	48.22	98.75	509.802	164714	HUMAN	P01023	Alpha-2-macroglobulin
2	16.25	<0.1%	1880000	(K)ATVLNYLPK(C)	49.25	48.22	509.802	164714	HUMAN	P01023	Alpha-2-macroglobulin
2	15.78	<0.1%	507000	(K)ATVLNYLPK(C)	62.48	61.21	531.304	164714	HUMAN	P01023	Alpha-2-macroglobulin
2	15.55	<0.1%	553000	(K)ATVLNYLPK(C)	62.75	59.16	531.304	164714	HUMAN	P01023	Alpha-2-macroglobulin
2	15.23	<0.1%	126000000	(K)ATVLNYLPK(C)	48.25	97.78	509.802	164714	HUMAN	P01023	Alpha-2-macroglobulin
2	15.18	<0.1%	728000	(K)ATVLNYLPK(C)	61.57	71.82	531.304	164714	HUMAN	P01023	Alpha-2-macroglobulin
2	15.15	<0.1%	585000	(K)ATVLNYLPK(C)	61.48	69.87	531.302	164714	HUMAN	P01023	Alpha-2-macroglobulin
2	15.13	<0.1%	98700000	(K)ATVLNYLPK(C)	48.1	94.54	509.803	164714	HUMAN	P01023	Alpha-2-macroglobulin
2	15.12	<0.1%	395000	(K)ATVLNYLPK(C)	62.37	63.6	531.305	164714	HUMAN	P01023	Alpha-2-macroglobulin
2	14.82	<0.1%	741000	(K)ATVLNYLPK(C)	61.55	72.97	531.304	164714	HUMAN	P01023	Alpha-2-macroglobulin
2	14.82	<0.1%	475000	(K)ATVLNYLPK(C)	62.62	63.85	531.304	164714	HUMAN	P01023	Alpha-2-macroglobulin
2	14.74	<0.1%	728000	(K)ATVLNYLPK(C)	61.52	68.38	531.305	164714	HUMAN	P01023	Alpha-2-macroglobulin
2	14.7	<0.1%	313000	(K)ATVLNYLPK(C)	60.75	58.43	531.298	164714	HUMAN	P01023	Alpha-2-macroglobulin
2	14.3	<0.1%	552000	(K)ATVLNYLPK(C)	62.7	56	531.304	164714	HUMAN	P01023	Alpha-2-macroglobulin
2	14.29	<0.1%	463000	(K)ATVLNYLPK(C)	62.53	61.49	531.304	164714	HUMAN	P01023	Alpha-2-macroglobulin
2	14.15	<0.1%	76700000	(K)ATVLNYLPK(C)	48.43	62.78	509.802	164714	HUMAN	P01023	Alpha-2-macroglobulin
2	13.92	<0.1%	468000	(K)ATVLNYLPK(C)	62.48	59.8	531.304	164714	HUMAN	P01023	Alpha-2-macroglobulin
2	13.49	<0.1%	468000	(K)ATVLNYLPK(C)	62.63	62.5	531.304	164714	HUMAN	P01023	Alpha-2-macroglobulin
2	13.32	<0.1%	552000	(K)ATVLNYLPK(C)	62.7	56	531.304	164714	HUMAN	P01023	Alpha-2-macroglobulin
2	13.27	<0.1%	395000	(K)ATVLNYLPK(C)	62.37	63.6	531.305	164714	HUMAN	P01023	Alpha-2-macroglobulin
2	13.18	<0.1%	605000	(K)ATVLNYLPK(C)	61.47	67.93	531.304	164714	HUMAN	P01023	Alpha-2-macroglobulin
2	12.95	<0.1%	1860000	(K)ATVLNYLPK(C)	49.3	48.31	509.802	164714	HUMAN	P01023	Alpha-2-macroglobulin
2	12.68	<0.1%	534000	(K)ATVLNYLPK(C)	62.77	54.71	531.304	164714	HUMAN	P01023	Alpha-2-macroglobulin
2	12.3	0.001	317000	(K)ATVLNYLPK(C)	60.7	64	531.298	164714	HUMAN	P01023	Alpha-2-macroglobulin
2	12.01	0.002	71600000	(K)ATVLNYLPK(C)	48.52	60.2	509.802	164714	HUMAN	P01023	Alpha-2-macroglobulin
2	11.99	<0.1%	585000	(K)ATVLNYLPK(C)	61.48	69.87	531.302	164714	HUMAN	P01023	Alpha-2-macroglobulin
2	11.99	0.002	393000	(K)ATVLNYLPK(C)	62.28	65.16	531.303	164714	HUMAN	P01023	Alpha-2-macroglobulin
2	11.7	0.002	469000	(K)ATVLNYLPK(C)	62.57	65.35	531.304	164714	HUMAN	P01023	Alpha-2-macroglobulin
2	11.3	0.003	507000	(K)ATVLNYLPK(C)	62.48	61.21	531.304	164714	HUMAN	P01023	Alpha-2-macroglobulin
2	10.79	0.005	741000	(K)ATVLNYLPK(C)	61.55	72.97	531.304	164714	HUMAN	P01023	Alpha-2-macroglobulin
2	10.77	0.003	572000	(K)ATVLNYLPK(C)	61.5	69.38	531.303	164714	HUMAN	P01023	Alpha-2-macroglobulin
2	10.57	0.003	413000	(K)ATVLNYLPK(C)	62.27	63.43	531.302	164714	HUMAN	P01023	Alpha-2-macroglobulin
2	16.27	<0.1%	2370000	(K)DNSVHWERPQKPK(A)	19.68	80.23	810.916	164714	HUMAN	P01023	Alpha-2-macroglobulin
2	15.93	<0.1%	3150000	(K)DNSVHWERPQKPK(A)	19.6	90.18	810.916	164714	HUMAN	P01023	Alpha-2-macroglobulin
2	14.92	<0.1%	3330000	(K)DNSVHWERPQKPK(A)	19.75	86.57	810.916	164714	HUMAN	P01023	Alpha-2-macroglobulin
2	13.93	<0.1%	2410000	(K)DNSVHWERPQKPK(A)	19.68	78.79	810.916	164714	HUMAN	P01023	Alpha-2-macroglobulin
2	13.44	<0.1%	3240000	(K)DNSVHWERPQKPK(A)	19.72	88.26	810.916	164714	HUMAN	P01023	Alpha-2-macroglobulin
2	12.4	<0.1%	3110000	(K)DNSVHWERPQKPK(A)	19.6	86.48	810.916	164714	HUMAN	P01023	Alpha-2-macroglobulin
2	12.12	0.001	3330000	(K)DNSVHWERPQKPK(A)	19.75	86.57	810.916	164714	HUMAN	P01023	Alpha-2-macroglobulin
2	24.02	<0.1%	13400000	(K)DTVIKPLLVEPEGLEK(E)	50.68	57.2	890.509	164714	HUMAN	P01023	Alpha-2-macroglobulin
2	22.99	<0.1%	9300000	(K)DTVIKPLLVEPEGLEK(E)	50.4	61.87	890.51	164714	HUMAN	P01023	Alpha-2-macroglobulin
2	22.98	<0.1%	12500000	(K)DTVIKPLLVEPEGLEK(E)	50.63	57.7	890.51	164714	HUMAN	P01023	Alpha-2-macroglobulin
2	22.18	<0.1%	12700000	(K)DTVIKPLLVEPEGLEK(E)	50.72	56.12	890.509	164714	HUMAN	P01023	Alpha-2-macroglobulin
2	22.07	<0.1%	9400000	(K)DTVIKPLLVEPEGLEK(E)	50.4	61.42	890.51	164714	HUMAN	P01023	Alpha-2-macroglobulin
2	19.87	<0.1%	9650000	(K)DTVIKPLLVEPEGLEK(E)	50.53	59.03	890.51	164714	HUMAN	P01023	Alpha-2-macroglobulin
2	19.4	<0.1%	2050000	(K)DTVIKPLLVEPEGLEK(E)	55.92	98.89	912.011	164714	HUMAN	P01023	Alpha-2-macroglobulin
2	17.54	<0.1%	1740000	(K)DTVIKPLLVEPEGLEK(E)	55.72	62.07	912.008	164714	HUMAN	P01023	Alpha-2-macroglobulin
2	17.49	<0.1%	1740000	(K)DTVIKPLLVEPEGLEK(E)	55.72	71.77	912.01	164714	HUMAN	P01023	Alpha-2-macroglobulin
2	15.16	<0.1%	2270000	(K)DTVIKPLLVEPEGLEK(E)	55.93	83.77	912.009	164714	HUMAN	P01023	Alpha-2-macroglobulin
2	13.97	<0.1%	2370000	(K)DTVIKPLLVEPEGLEK(E)	55.87	100.33	912.009	164714	HUMAN	P01023	Alpha-2-macroglobulin
2	13.95	<0.1%	3030000	(K)DTVIKPLLVEPEGLEK(E)	56.13	119.86	912.008	164714	HUMAN	P01023	Alpha-2-macroglobulin
2	12.23	0.002	1740000	(K)DTVIKPLLVEPEGLEK(E)	55.72	71.77	912.01	164714	HUMAN	P01023	Alpha-2-macroglobulin
2	10.68	0.005	2470000	(K)DTVIKPLLVEPEGLEK(E)	55.9	101.06	912.008	164714	HUMAN	P01023	Alpha-2-macroglobulin
2	16.99	<0.1%	61700000	(K)FEVQVTVPK(I)	41.27	54.3	523.799	164714	HUMAN	P01023	Alpha-2-macroglobulin
2	16.95	<0.1%	84900000	(K)FEVQVTVPK(I)	41.42	68.67	523.799	164714	HUMAN	P01023	Alpha-2-macroglobulin
2	16.72	<0.1%	87800000	(K)FEVQVTVPK(I)	41.45	70.02	523.799	164714	HUMAN	P01023	Alpha-2-macroglobulin
2	16.58	<0.1%	62600000	(K)FEVQVTVPK(I)	41.3	53.89	523.799	164714	HUMAN	P01023	Alpha-2-macroglobulin
2	16.35	<0.1%	86800000	(K)FEVQVTVPK(I)	41.45	68.07	523.799	164714	HUMAN	P01023	Alpha-2-macroglobulin
2	16.3	<0.1%	62600000	(K)FEVQVTVPK(I)	41.28	52.5	523.799	164714	HUMAN	P01023	Alpha-2-macroglobulin
2	15.16	<0.1%	245000	(K)FEVQVTVPK(I)	42.48	33.05	523.798	164714	HUMAN	P01023	Alpha-2-macroglobulin
2	13.1	<0.1%	274000	(K)FEVQVTVPK(I)	42.47	35.75	523.798	164714	HUMAN	P01023	Alpha-2-macroglobulin
2	12.5	<0.1%	617000	(K)FEVQVTVPK(I)	42.52	39.34	523.799	164714	HUMAN	P01023	Alpha-2-macroglobulin
2	11.11	<0.1%	273000	(K)FEVQVTVPK(I)	42.55	32.75	523.799	164714	HUMAN	P01023	Alpha-2-macroglobulin
2	14.38	<0.1%	36200000	(K)FQVDNNNR(L)	16.17	53.23	503.74	164714	HUMAN	P01023	Alpha-2-macroglobulin
2	14.34	<0.1%	36100000	(K)FQVDNNNR(L)	16.22	54.82	503.74	164714	HUMAN	P01023	Alpha-2-macroglobulin
2	14.33	<0.1%	36600000	(K)FQVDNNNR(L)	16.23	54.08	503.74	164714	HUMAN	P01023	Alpha-2-macroglobulin
2	13.99	<0.1%	51000000	(K)FQVDNNNR(L)	16.15	57.5	503.74	164714	HUMAN	P01023	Alpha-2-macroglobulin
2	13.84	<0.1%	51800000	(K)FQVDNNNR(L)	16.07	58.47	503.74	164714	HUMAN	P01023	Alpha-2-macroglobulin
2	13.39	<0.1%	50500000	(K)FQVDNNNR(L)	16.23	56.95	503.74	164714	HUMAN	P01023	Alpha-2-macroglobulin
4	16.58	<0.1%	223000	(K)FRVVSMDENFHPLNELIPLVYIQDPK(G)	71.83	2.85	779.157	164714	HUMAN	P01023	Alpha-2-macroglobulin
2	17.1	<0.1%	2780000	(K)GHFSISIPVK(S)	50.12	45.14	564.316	164714	HUMAN	P01023	Alpha-2-macroglobulin
2	16.06	<0.1%	2680000	(K)GHFSISIPVK(S)	50.1	45.28	564.315	164714	HUMAN	P01023	Alpha-2-macroglobulin
2	14.46	<0.1%	2780000	(K)GHFSISIPVK(S)	50.15	45.26	564.315	164714	HUMAN	P01023	Alpha-2-macroglobulin
2	14.41	<0.1%	2610000	(K)GHFSISIPVK(S)	50	43.59	564.316	164714	HUMAN	P01023	Alpha-2-macroglobulin
2	14.34	<0.1%	2650000	(K)GHFSISIPVK(S)	49.98	45.29	564.316	164714	HUMAN	P01023	Alpha-2-macroglobulin
2	14.33	<0.1%	2700000	(K)GHFSISIPVK(S)	50.05	44.78	564.316	164714	HUMAN	P01023	Alpha-2-macroglobulin
2	14.26	<0.1%	6240000	(K)GHFSISIPVK(S)	42.57	37.93	542.814	164714	HUMAN	P01023	Alpha-2-macroglobulin
2	13.41	<0.1%	7360000	(K)GHFSISIPVK(S)	42.72	41.56	542.814	164714	HUMAN	P01023	Alpha-2-macroglobulin
2	13.41	<0.1%	7160000	(K)GHFSISIPVK(S)	42.75	40.1	542.814	164714	HUMAN	P01023	Alpha-2-macroglobulin
2	13.28	<0.1%	6140000	(K)GHFSISIPVK(S)	42.53	38.39	542.815	164714	HUMAN	P01023	Alpha-2-macroglobulin
2	13.27	<0.1%	7540000	(K)GHFSISIPVK(S)	42.77	41.63	542.814	164714	HUMAN	P01023	Alpha-2-macroglobulin
2	10.58	0.004	2700000	(K)GHFSISIPVK(S)	50.05	44.78	564.316	164714	HUMAN	P01023	Alpha-2-macroglobulin
2	17.19	<0.1%	22700000	(K)GPTQEFK(K)	15.88	25.62	403.708	164714	HUMAN	P01023	Alpha-2-macroglobulin
2	16.84	<0.1%	27200000	(K)GPTQEFK(K)	16.05	26.3	403.708	164714	HUMAN	P01023	Alpha-2-macroglobulin
2	16.52	<0.1%	23200000	(K)GPTQEFK(K)	15.85	25.77	403.707	164714	HUMAN	P01023	Alpha-2-macroglobulin
2	16.22	<0.1%	26300000	(K)GPTQEFK(K)	16.05	25.45	403.708	164714	HUMAN	P01023	Alpha-2-macroglobulin
2	16.2	<0.1%	25900000	(K)GPTQEFK(K)	16.1	25.73	403.707	164714	HUMAN	P01023	Alpha-2-macroglobulin
2	15.62	<0.1%	22100000	(K)GPTQEFK(K)	15.98	27.25	403.707	164714	HUMAN	P01023	Alpha-2-macroglobulin
2	13.65	<0.1%	368000	(K)GVPIPNK(V)	28.7	21.36	384.225	164714	HUMAN	P01023	Alpha-2-macroglobulin
2	13.22	<0.1%	44900	(K)GVPIPNK(V)	28.17	5.83	384.225	164714	HUMAN	P01023	Alpha-2-macroglobulin
2	13.16	<0.1%	376000	(K)GVPIPNK(V)	28.65	21.29	384.225	164714	HUMAN	P01023	Alpha-2-macroglobulin
2	13.11	<0.1%	52300	(K)GVPIPNK(V)	28.18	4.19	384.225	164714	HUMAN	P01023	Alpha-2-macroglobulin
2	12.53	<0.1%	455000	(K)GVPIPNK(V)	27.82	42.64	384.225	164714	HUMAN	P01023	Alpha-2-macroglobulin
2	12.1	<0.1%	121000	(K)GVPIPNK(V)	26	2.34	384.223	164714	HUMAN	P01023	Alpha-2-macroglobulin
2	12.05	0.001	357000	(K)GVPIPNK(V)	28.67	21	384.225	164714	HUMAN	P01023	Alpha-2-macroglobulin
2	11.99	<0.1%	293000	(K)GVPIPNK(V)	28.55	24.49	384.225	164714	HUMAN	P01023	Alpha-2-macroglobulin
2	11.48	<0.1%	36400000	(K)GVPIPNK(V)	19.72	54.71	362.723	164714	HUMAN	P01023	Alpha-2-macroglobulin
2	11.33	0.002	392000	(K)GVPIPNK(V)	29.03	31.22	384.225	164714	HUMAN	P01023	Alpha-2-macroglobulin
2	10.94	0.003	276000	(K)GVPIPNK(V)	28.58	21.17	384.225	164714	HUMAN	P01023	Alpha-2-macroglobulin
2	10.92	0.003	51300	(K)GVPIPNK(V)	28.17	4.28	384.225	164714	HUMAN	P01023	Alpha-2-macroglobulin
2	10.72	0.003	32200000	(K)GVPIPNK(V)	19.8	54.13	362.723	164714	HUMAN	P01023	Alpha-2-macroglobulin
2	10.72	0.005	32600000	(K)GVPIPNK(V)	19.8	53.35	362.723	164714	HUMAN	P01023	Alpha-2-macroglobulin
2	10.67	0.002	32700000	(K)GVPIPNK(V)	19.82	53.88	362.723	164714	HUMAN	P01023	Alpha-2-macroglobulin
2	10.39	0.005	168000	(K)GVPIPNK(V)	26.18	3.71	384.225	164714	HUMAN	P01023	Alpha-2-macroglobulin
2	20.96	<0.1%	13400000	(K)HYDGSYSTFGER(Y)	27.1	45.37	709.804	164714	HUMAN	P01023	Alpha-2-macroglobulin
2	20.79	<0.1%	13700000	(K)HYDGSYSTFGER(Y)	27.13	43.06	709.803	164714	HUMAN	P01023	Alpha-2-macroglobulin
2	20.38	<0.1%	14400000	(K)HYDGSYSTFGER(Y)	27.08	43.16	709.803	164714	HUMAN	P01023	Alpha-2-macroglobulin
2	19.96	<0.1%	13700000	(K)HYDGSYSTFGER(Y)	27.03	44.22	709.803	164714	HUMAN	P01023	Alpha-2-macroglobulin
2	19.36	<0.1%	12900000	(K)HYDGSYSTFGER(Y)	27.12	45.36	709.804	164714	HUMAN	P01023	Alpha-2-macroglobulin
2	17.2	<0.1%	12800000	(K)HYDGSYSTFGER(Y)	27.1	45.32	709.804	164714	HUMAN	P01023	Alpha-2-macroglobulin
2	17.11	<0.1%	690000	(K)HYDGSYSTFGER(Y)	26	8.81	709.803	164714	HUMAN	P01023	Alpha-2-macroglobulin
2	16.06	<0.1%	688000	(K)HYDGSYSTFGER(Y)	26	8.96	709.803	164714	HUMAN	P01023	Alpha-2-macroglobulin
2	11.37	<0.1%	774000	(K)HYDGSYSTFGER(Y)	25.98	10.18	709.803	164714	HUMAN	P01023	Alpha-2-macroglobulin
2	25.3	<0.1%	6360000	(K)LHTEAQIQEEGTVVELTGR(Q)	42.45	54.66	1055.54	164714	HUMAN	P01023	Alpha-2-macroglobulin
2	24.52	<0.1%	4570000	(K)LHTEAQIQEEGTVVELTGR(Q)	42.45	40.96	1055.54	164714	HUMAN	P01023	Alpha-2-macroglobulin
2	23.52	<0.1%	7120000	(K)LHTEAQIQEEGTVVELTGR(Q)	42.43	57.55	1055.54	164714	HUMAN	P01023	Alpha-2-macroglobulin
2	23.02	<0.1%	4310000	(K)LHTEAQIQEEGTVVELTGR(Q)	42.35	39.94	1055.54	164714	HUMAN	P01023	Alpha-2-macroglobulin
2	22.3	<0.1%	7030000	(K)LHTEAQIQEEGTVVELTGR(Q)	42.33	37.75	1055.54	164714	HUMAN	P01023	Alpha-2-macroglobulin
2	21.1	<0.1%	7120000	(K)LHTEAQIQEEGTVVELTGR(Q)	42.43	57.55	1055.54	164714	HUMAN	P01023	Alpha-2-macroglobulin
2	20.53	<0.1%	4370000	(K)LHTEAQIQEEGTVVELTGR(Q)	42.35	36.98	1055.54	164714	HUMAN	P01023	Alpha-2-macroglobulin
2	18.96	<0.1%	7030000	(K)LHTEAQIQEEGTVVELTGR(Q)	42.33	37.75	1055.54	164714	HUMAN	P01023	Alpha-2-macroglobulin
2	18.51	<0.1%	4570000	(K)LHTEAQIQEEGTVVELTGR(Q)	42.45	40.96	1055.54	164714	HUMAN	P01023	Alpha-2-macroglobulin
2	13.33	<0.1%	4370000	(K)LHTEAQIQEEGTVVELTGR(Q)	42.35	36.98	1055.54	164714	HUMAN	P01023	Alpha-2-macroglobulin
2	12.42	<0.1%	7120000	(K)LHTEAQIQEEGTVVELTGR(Q)	42.43	57.55	1055.54	164714	HUMAN	P01023	Alpha-2-macroglobulin
2	10.39	0.006	274000	(K)LHTEAQIQEEGTVVELTGR(Q)	51.68	45.47	1077.04	164714	HUMAN	P01023	Alpha-2-macroglobulin
2	22.45	<0.1%	122000000	(K)LPPNVVEESAR(A)	29.43	100.26	605.826	164714	HUMAN	P01023	Alpha-2-macroglobulin
2	22.42	<0.1%	84100000	(K)LPPNVVEESAR(A)	29.57	103.68	605.826	164714	HUMAN	P01023	Alpha-2-macroglobulin
2	22.36	<0.1%	115000000	(K)LPPNVVEESAR(A)	29.4	99.96	605.827	164714	HUMAN	P01023	Alpha-2-macroglobulin
2	22.18	<0.1%	120000000	(K)LPPNVVEESAR(A)	29.47	101.04	605.826	164714	HUMAN	P01023	Alpha-2-macroglobulin
2	21.91	<0.1%	81300000	(K)LPPNVVEESAR(A)	29.55	104.09	605.827	164714	HUMAN	P01023	Alpha-2-macroglobulin
2	20.71	<0.1%	78300000	(K)LPPNVVEESAR(A)	29.58	105.94	605.826	164714	HUMAN	P01023	Alpha-2-macroglobulin
2	16.76	<0.1%	23700000	(K)LPPNVVEESAR(A)	30.28	78.27	605.826	164714	HUMAN	P01023	Alpha-2-macroglobulin
2	16.54	<0.1%	4480000	(K)LPPNVVEESAR(A)	31.08	71.41	605.827	164714	HUMAN	P01023	Alpha-2-macroglobulin
2	16.18	<0.1%	14500000	(K)LPPNVVEESAR(A)	30.47	70.57	605.827	164714	HUMAN	P01023	Alpha-2-macroglobulin
2	16.17	<0.1%	14000000	(K)LPPNVVEESAR(A)	30.45	79.83	605.827	164714	HUMAN	P01023	Alpha-2-macroglobulin
2	16.1	<0.1%	9470000	(K)LPPNVVEESAR(A)	30.7	73.51	605.827	164714	HUMAN	P01023	Alpha-2-macroglobulin
2	15.34	<0.1%	23100000	(K)LPPNVVEESAR(A)	30.32	77.64	605.826	164714	HUMAN	P01023	Alpha-2-macroglobulin
2	22.67	<0.1%	79000	(K)LSFYYLIMAK(G)	65.98	5.11	624.84	164714	HUMAN	P01023	Alpha-2-macroglobulin
2	22.27	<0.1%	96200	(K)LSFYYLIMAK(G)	65.97	6.89	624.843	164714	HUMAN	P01023	Alpha-2-macroglobulin
2	21.62	<0.1%	1400000	(K)LSFYYLIMAK(G)	69.67	49.01	624.84	164714	HUMAN	P01023	Alpha-2-macroglobulin
2	20.37	<0.1%	1340000	(K)LSFYYLIMAK(G)	69.52	49.21	624.84	164714	HUMAN	P01023	Alpha-2-macroglobulin
2	19.75	<0.1%	1360000	(K)LSFYYLIMAK(G)	69.47	48.21	624.84	164714	HUMAN	P01023	Alpha-2-macroglobulin
2	18.86	<0.1%	1330000	(K)LSFYYLIMAK(G)	69.68	50.32	624.84	164714	HUMAN	P01023	Alpha-2-macroglobulin
2	18.62	<0.1%	103000	(K)LSFYYLIMAK(G)	65.83	6.19	624.838	164714	HUMAN	P01023	Alpha-2-macroglobulin
2	18.38	<0.1%	211000	(K)LSFYYLIMAK(G)	69.65	37.12	624.842	164714	HUMAN	P01023	Alpha-2-macroglobulin
2	17.94	<0.1%	103000	(K)LSFYYLIMAK(G)	65.97	5.88	624.845	164714	HUMAN	P01023	Alpha-2-macroglobulin
2	17.1	<0.1%	1350000	(K)LSFYYLIMAK(G)	69.45	50.83	624.839	164714	HUMAN	P01023	Alpha-2-macroglobulin
2	16.93	<0.1%	204000	(K)LSFYYLIMAK(G)	69.75	33.99	624.841	164714	HUMAN	P01023	Alpha-2-macroglobulin
2	16.71	<0.1%	103000	(K)LSFYYLIMAK(G)	65.98	6.13	624.841	164714	HUMAN	P01023	Alpha-2-macroglobulin
2	16.63	<0.1%	1340000	(K)LSFYYLIMAK(G)	69.72	49.47	624.839	164714	HUMAN	P01023	Alpha-2-macroglobulin
2	16.04	<0.1%	106000	(K)LSFYYLIMAK(G)	69.9	36.8	624.847	164714	HUMAN	P01023	Alpha-2-macroglobulin
2	13.74	<0.1%	196000	(K)LSFYYLIMAK(G)	69.72	32.52	624.842	164714	HUMAN	P01023	Alpha-2-macroglobulin
2	15.95	<0.1%	11800000	(K)NEDSLVFVQTDK(S)	39.95	40.46	697.845	164714	HUMAN	P01023	Alpha-2-macroglobulin
2	15.75	<0.1%	5030000	(K)NEDSLVFVQTDK(S)	40.03	56.06	697.844	164714	HUMAN	P01023	Alpha-2-macroglobulin
2	15.74	<0.1%	4880000	(K)NEDSLVFVQTDK(S)	40.05	51.98	697.844	164714	HUMAN	P01023	Alpha-2-macroglobulin
2	15.28	<0.1%	12100000	(K)NEDSLVFVQTDK(S)	39.97	40.44	697.846	164714	HUMAN	P01023	Alpha-2-macroglobulin
2	15.02	<0.1%	4770000	(K)NEDSLVFVQTDK(S)	39.98	57.72	697.844	164714	HUMAN	P01023	Alpha-2-macroglobulin
2	14.88	<0.1%	12200000	(K)NEDSLVFVQTDK(S)	40.02	41.86	697.845	164714	HUMAN	P01023	Alpha-2-macroglobulin
2	13.02	<0.1%	4770000	(K)NEDSLVFVQTDK(S)	39.98	57.72	697.844	164714	HUMAN	P01023	Alpha-2-macroglobulin
2	21.18	<0.1%	1930000	(K)QFSFPLSSEPFQGSYK(V)	64.77	77.07	946.452	164714	HUMAN	P01023	Alpha-2-macroglobulin
2	20.66	<0.1%	100000000	(K)QFSFPLSSEPFQGSYK(V)	59.12	75.44	924.944	164714	HUMAN	P01023	Alpha-2-macroglobulin
2	19.83	<0.1%	102000000	(K)QFSFPLSSEPFQGSYK(V)	59.1	74.86	924.944	164714	HUMAN	P01023	Alpha-2-macroglobulin
2	19.82	<0.1%	98200000	(K)QFSFPLSSEPFQGSYK(V)	59.1	74.15	924.944	164714	HUMAN	P01023	Alpha-2-macroglobulin
2	19.77	<0.1%	75300000	(K)QFSFPLSSEPFQGSYK(V)	59.07	67.76	924.945	164714	HUMAN	P01023	Alpha-2-macroglobulin
2	19.08	<0.1%	76200000	(K)QFSFPLSSEPFQGSYK(V)	59.1	67.21	924.945	164714	HUMAN	P01023	Alpha-2-macroglobulin
2	18.17	<0.1%	75800000	(K)QFSFPLSSEPFQGSYK(V)	59.03	66.1	924.945	164714	HUMAN	P01023	Alpha-2-macroglobulin
2	18.02	<0.1%	1970000	(K)QFSFPLSSEPFQGSYK(V)	64.7	72.59	946.454	164714	HUMAN	P01023	Alpha-2-macroglobulin
2	17.39	<0.1%	1500000	(K)QFSFPLSSEPFQGSYK(V)	60.33	34.99	924.944	164714	HUMAN	P01023	Alpha-2-macroglobulin
2	17.3	<0.1%	2000000	(K)QFSFPLSSEPFQGSYK(V)	64.68	67.1	946.458	164714	HUMAN	P01023	Alpha-2-macroglobulin
2	16.27	<0.1%	1560000	(K)QFSFPLSSEPFQGSYK(V)	60.3	36.66	924.944	164714	HUMAN	P01023	Alpha-2-macroglobulin
2	16.17	<0.1%	1700000	(K)QFSFPLSSEPFQGSYK(V)	64.68	118.04	946.463	164714	HUMAN	P01023	Alpha-2-macroglobulin
2	15.88	<0.1%	1530000	(K)QFSFPLSSEPFQGSYK(V)	60.32	35.46	924.944	164714	HUMAN	P01023	Alpha-2-macroglobulin
2	14.66	<0.1%	1600000	(K)QFSFPLSSEPFQGSYK(V)	64.67	90.25	946.461	164714	HUMAN	P01023	Alpha-2-macroglobulin
2	12.62	<0.1%	159000	(K)QFSFPLSSEPFQGSYK(V)	60.38	35.34	924.948	164714	HUMAN	P01023	Alpha-2-macroglobulin
2	12.16	0.002	1640000	(K)QFSFPLSSEPFQGSYK(V)	64.68	120.59	946.464	164714	HUMAN	P01023	Alpha-2-macroglobulin
2	15.63	<0.1%	3780000	(K)QQNAQGGFSSTQDTVVALHALSK(Y)	48.85	61.82	1194.1	164714	HUMAN	P01023	Alpha-2-macroglobulin
2	14.71	<0.1%	4130000	(K)QQNAQGGFSSTQDTVVALHALSK(Y)	48.93	80.24	1194.1	164714	HUMAN	P01023	Alpha-2-macroglobulin
2	18.68	<0.1%	61600000	(K)SDIAPVAR(L)	17.65	43.62	414.734	164714	HUMAN	P01023	Alpha-2-macroglobulin
2	18.39	<0.1%	59300000	(K)SDIAPVAR(L)	17.58	40.36	414.734	164714	HUMAN	P01023	Alpha-2-macroglobulin
2	17.6	<0.1%	41700000	(K)SDIAPVAR(L)	17.6	33.81	414.734	164714	HUMAN	P01023	Alpha-2-macroglobulin
2	16.85	<0.1%	58500000	(K)SDIAPVAR(L)	17.55	39.9	414.734	164714	HUMAN	P01023	Alpha-2-macroglobulin
2	16.43	<0.1%	41900000	(K)SDIAPVAR(L)	17.6	33.97	414.734	164714	HUMAN	P01023	Alpha-2-macroglobulin
2	16.31	<0.1%	42300000	(K)SDIAPVAR(L)	17.57	32.15	414.734	164714	HUMAN	P01023	Alpha-2-macroglobulin
2	13.8	<0.1%	1810000	(K)SDIAPVAR(L)	18.02	21.86	414.734	164714	HUMAN	P01023	Alpha-2-macroglobulin
2	12	0.002	1920000	(K)SDIAPVAR(L)	18.03	22.7	414.734	164714	HUMAN	P01023	Alpha-2-macroglobulin
2	11.71	0.001	1900000	(K)SDIAPVAR(L)	18.07	18.81	414.734	164714	HUMAN	P01023	Alpha-2-macroglobulin
2	11.18	<0.1%	1770000	(K)SDIAPVAR(L)	18.05	18.66	414.734	164714	HUMAN	P01023	Alpha-2-macroglobulin
2	11.01	0.004	1830000	(K)SDIAPVAR(L)	18.02	21.67	414.734	164714	HUMAN	P01023	Alpha-2-macroglobulin
2	16.05	<0.1%	27000000	(K)SLNEEAVK(K)	16.6	32.7	445.237	164714	HUMAN	P01023	Alpha-2-macroglobulin
2	15.8	<0.1%	26300000	(K)SLNEEAVK(K)	16.58	32.74	445.236	164714	HUMAN	P01023	Alpha-2-macroglobulin
2	15.29	<0.1%	18300000	(K)SLNEEAVK(K)	16.63	31.39	445.237	164714	HUMAN	P01023	Alpha-2-macroglobulin
2	15.24	<0.1%	18500000	(K)SLNEEAVK(K)	16.62	30.84	445.237	164714	HUMAN	P01023	Alpha-2-macroglobulin
2	14.27	<0.1%	27700000	(K)SLNEEAVK(K)	16.63	33.97	445.237	164714	HUMAN	P01023	Alpha-2-macroglobulin
2	14.25	<0.1%	18500000	(K)SLNEEAVK(K)	16.6	28.44	445.237	164714	HUMAN	P01023	Alpha-2-macroglobulin
2	19.63	<0.1%	7940000	(K)SLNEEAVKK(D)	12.35	77.61	509.284	164714	HUMAN	P01023	Alpha-2-macroglobulin
2	18.23	<0.1%	13300000	(K)SLNEEAVKK(D)	12.15	77.73	509.284	164714	HUMAN	P01023	Alpha-2-macroglobulin
2	17.85	<0.1%	13800000	(K)SLNEEAVKK(D)	12.13	79.82	509.284	164714	HUMAN	P01023	Alpha-2-macroglobulin
2	17.71	<0.1%	13200000	(K)SLNEEAVKK(D)	12.18	76.94	509.284	164714	HUMAN	P01023	Alpha-2-macroglobulin
2	17.57	<0.1%	3030000	(K)SLNEEAVKK(D)	20.22	48.52	530.787	164714	HUMAN	P01023	Alpha-2-macroglobulin
2	17	<0.1%	2340000	(K)SLNEEAVKK(D)	20.23	46.21	530.787	164714	HUMAN	P01023	Alpha-2-macroglobulin
2	16.57	<0.1%	3110000	(K)SLNEEAVKK(D)	20.23	47.16	530.786	164714	HUMAN	P01023	Alpha-2-macroglobulin
2	16.57	<0.1%	2370000	(K)SLNEEAVKK(D)	20.25	47.99	530.787	164714	HUMAN	P01023	Alpha-2-macroglobulin
2	16.09	<0.1%	7960000	(K)SLNEEAVKK(D)	12.35	78	509.284	164714	HUMAN	P01023	Alpha-2-macroglobulin
2	16.05	<0.1%	3050000	(K)SLNEEAVKK(D)	20.2	47.22	530.787	164714	HUMAN	P01023	Alpha-2-macroglobulin
2	15.28	<0.1%	334000	(K)SLNEEAVKK(D)	13.23	28.5	509.284	164714	HUMAN	P01023	Alpha-2-macroglobulin
2	14.69	<0.1%	8180000	(K)SLNEEAVKK(D)	12.33	76.64	509.284	164714	HUMAN	P01023	Alpha-2-macroglobulin
2	14.34	<0.1%	2320000	(K)SLNEEAVKK(D)	20.25	49.01	530.787	164714	HUMAN	P01023	Alpha-2-macroglobulin
2	11.86	<0.1%	359000	(K)SLNEEAVKK(D)	13.22	30.07	509.283	164714	HUMAN	P01023	Alpha-2-macroglobulin
2	19.73	<0.1%	32700000	(K)SSSNEEVMFLTVQVK(G)	54.6	76.95	849.422	164714	HUMAN	P01023	Alpha-2-macroglobulin
2	19.04	<0.1%	12400000	(K)SSSNEEVMFLTVQVK(G)	54.78	29.78	849.423	164714	HUMAN	P01023	Alpha-2-macroglobulin
2	19.03	<0.1%	6090000	(K)SSSNEEVMFLTVQVK(G)	56.28	159.25	849.423	164714	HUMAN	P01023	Alpha-2-macroglobulin
2	18.84	<0.1%	32400000	(K)SSSNEEVMFLTVQVK(G)	54.53	72.83	849.422	164714	HUMAN	P01023	Alpha-2-macroglobulin
2	17.78	<0.1%	6450000	(K)SSSNEEVMFLTVQVK(G)	56.25	160.41	849.423	164714	HUMAN	P01023	Alpha-2-macroglobulin
2	17.58	<0.1%	11400000	(K)SSSNEEVMFLTVQVK(G)	54.77	29.6	849.424	164714	HUMAN	P01023	Alpha-2-macroglobulin
2	17.34	<0.1%	33400000	(K)SSSNEEVMFLTVQVK(G)	54.48	74.3	849.423	164714	HUMAN	P01023	Alpha-2-macroglobulin
2	16.5	<0.1%	4860000	(K)SSSNEEVMFLTVQVK(G)	56.22	161.31	849.424	164714	HUMAN	P01023	Alpha-2-macroglobulin
2	15.69	<0.1%	11700000	(K)SSSNEEVMFLTVQVK(G)	54.77	35.53	849.424	164714	HUMAN	P01023	Alpha-2-macroglobulin
2	15.62	<0.1%	643000	(K)SSSNEEVMFLTVQVK(G)	55.3	13.31	849.424	164714	HUMAN	P01023	Alpha-2-macroglobulin
2	15.06	<0.1%	658000	(K)SSSNEEVMFLTVQVK(G)	55.27	10.87	849.423	164714	HUMAN	P01023	Alpha-2-macroglobulin
2	13.69	<0.1%	4650000	(K)SSSNEEVMFLTVQVK(G)	56.18	160.51	849.424	164714	HUMAN	P01023	Alpha-2-macroglobulin
2	12.42	<0.1%	643000	(K)SSSNEEVMFLTVQVK(G)	55.3	13.31	849.424	164714	HUMAN	P01023	Alpha-2-macroglobulin
2	12.01	0.001	2970000	(K)SSSNEEVMFLTVQVK(G)	57.88	119.45	849.427	164714	HUMAN	P01023	Alpha-2-macroglobulin
2	11.79	0.002	3620000	(K)SSSNEEVMFLTVQVK(G)	55.92	118.17	849.425	164714	HUMAN	P01023	Alpha-2-macroglobulin
2	11.75	0.002	3000000	(K)SSSNEEVMFLTVQVK(G)	56.4	118.3	849.428	164714	HUMAN	P01023	Alpha-2-macroglobulin
2	13.91	<0.1%	7710000	(K)TFAQAR(A)	10.6	20.98	347.189	164714	HUMAN	P01023	Alpha-2-macroglobulin
2	13.13	<0.1%	7920000	(K)TFAQAR(A)	10.53	20.76	347.189	164714	HUMAN	P01023	Alpha-2-macroglobulin
2	12.26	<0.1%	7960000	(K)TFAQAR(A)	10.48	19.44	347.189	164714	HUMAN	P01023	Alpha-2-macroglobulin
2	12.06	<0.1%	6120000	(K)TFAQAR(A)	10.63	21.03	347.189	164714	HUMAN	P01023	Alpha-2-macroglobulin
2	11.79	0.001	6180000	(K)TFAQAR(A)	10.62	21	347.189	164714	HUMAN	P01023	Alpha-2-macroglobulin
2	11.56	0.002	6010000	(K)TFAQAR(A)	10.65	21.08	347.189	164714	HUMAN	P01023	Alpha-2-macroglobulin
2	18.99	<0.1%	2750000	(K)VDSHFR(Q)	11.2	29.45	380.692	164714	HUMAN	P01023	Alpha-2-macroglobulin
2	18.49	<0.1%	2840000	(K)VDSHFR(Q)	11.22	32.11	380.692	164714	HUMAN	P01023	Alpha-2-macroglobulin
2	17.39	<0.1%	2720000	(K)VDSHFR(Q)	11.27	33.57	380.692	164714	HUMAN	P01023	Alpha-2-macroglobulin
2	17.33	<0.1%	1490000	(K)VDSHFR(Q)	25.13	27.29	402.195	164714	HUMAN	P01023	Alpha-2-macroglobulin
2	17.31	<0.1%	2030000	(K)VDSHFR(Q)	11.27	28	380.692	164714	HUMAN	P01023	Alpha-2-macroglobulin
2	16.8	<0.1%	1930000	(K)VDSHFR(Q)	24.93	28.81	402.195	164714	HUMAN	P01023	Alpha-2-macroglobulin
2	16.72	<0.1%	1980000	(K)VDSHFR(Q)	11.23	26.35	380.692	164714	HUMAN	P01023	Alpha-2-macroglobulin
2	15.52	<0.1%	1820000	(K)VDSHFR(Q)	25.02	28.09	402.195	164714	HUMAN	P01023	Alpha-2-macroglobulin
2	15.34	<0.1%	2000000	(K)VDSHFR(Q)	11.25	30.54	380.692	164714	HUMAN	P01023	Alpha-2-macroglobulin
2	14.95	<0.1%	1410000	(K)VDSHFR(Q)	25.08	27.62	402.195	164714	HUMAN	P01023	Alpha-2-macroglobulin
2	13.89	<0.1%	1830000	(K)VDSHFR(Q)	25.15	25.69	402.195	164714	HUMAN	P01023	Alpha-2-macroglobulin
2	13.44	<0.1%	1460000	(K)VDSHFR(Q)	25.1	28.68	402.195	164714	HUMAN	P01023	Alpha-2-macroglobulin
2	12.42	<0.1%	229000	(K)VDSHFR(Q)	10.78	20.29	380.692	164714	HUMAN	P01023	Alpha-2-macroglobulin
2	11.4	0.001	14900000	(K)VIFIR(G)	34.55	55.73	324.217	164714	HUMAN	P01023	Alpha-2-macroglobulin
2	21.71	<0.1%	841000	(K)VSNQTLSLFFTVLQDVPVR(D)	87.8	35.68	1082.09	164714	HUMAN	P01023	Alpha-2-macroglobulin
2	21.42	<0.1%	1580000	(K)VSNQTLSLFFTVLQDVPVR(D)	87.98	34.03	1082.09	164714	HUMAN	P01023	Alpha-2-macroglobulin
2	21.09	<0.1%	1540000	(K)VSNQTLSLFFTVLQDVPVR(D)	87.9	35.43	1082.09	164714	HUMAN	P01023	Alpha-2-macroglobulin
2	20.89	<0.1%	1460000	(K)VSNQTLSLFFTVLQDVPVR(D)	87.9	33.63	1082.09	164714	HUMAN	P01023	Alpha-2-macroglobulin
2	20.65	<0.1%	838000	(K)VSNQTLSLFFTVLQDVPVR(D)	87.77	35.42	1082.09	164714	HUMAN	P01023	Alpha-2-macroglobulin
2	19.91	<0.1%	830000	(K)VSNQTLSLFFTVLQDVPVR(D)	87.8	33.97	1082.09	164714	HUMAN	P01023	Alpha-2-macroglobulin
3	19.06	<0.1%	8970000	(K)VSNQTLSLFFTVLQDVPVR(D)	87.8	35.68	721.734	164714	HUMAN	P01023	Alpha-2-macroglobulin
3	18.72	<0.1%	387000	(K)VSNQTLSLFFTVLQDVPVR(D)	88.1	35.98	721.732	164714	HUMAN	P01023	Alpha-2-macroglobulin
3	18.18	<0.1%	377000	(K)VSNQTLSLFFTVLQDVPVR(D)	88.05	34.66	721.732	164714	HUMAN	P01023	Alpha-2-macroglobulin
3	17.76	<0.1%	914000	(K)VSNQTLSLFFTVLQDVPVR(D)	87.88	35.9	721.733	164714	HUMAN	P01023	Alpha-2-macroglobulin
3	17.6	<0.1%	13400000	(K)VSNQTLSLFFTVLQDVPVR(D)	87.9	36.78	721.733	164714	HUMAN	P01023	Alpha-2-macroglobulin
3	17.48	<0.1%	13500000	(K)VSNQTLSLFFTVLQDVPVR(D)	87.9	36.86	721.733	164714	HUMAN	P01023	Alpha-2-macroglobulin
3	16.81	<0.1%	379000	(K)VSNQTLSLFFTVLQDVPVR(D)	88.08	35.94	721.732	164714	HUMAN	P01023	Alpha-2-macroglobulin
3	16.45	<0.1%	8890000	(K)VSNQTLSLFFTVLQDVPVR(D)	87.8	35.55	721.734	164714	HUMAN	P01023	Alpha-2-macroglobulin
3	16.28	<0.1%	927000	(K)VSNQTLSLFFTVLQDVPVR(D)	87.93	35.97	721.733	164714	HUMAN	P01023	Alpha-2-macroglobulin
3	16.25	<0.1%	806000	(K)VSNQTLSLFFTVLQDVPVR(D)	87.95	33.84	721.733	164714	HUMAN	P01023	Alpha-2-macroglobulin
3	16.15	<0.1%	8940000	(K)VSNQTLSLFFTVLQDVPVR(D)	87.77	37	721.734	164714	HUMAN	P01023	Alpha-2-macroglobulin
2	15.2	<0.1%	69300	(K)VSNQTLSLFFTVLQDVPVR(D)	87.9	32.74	1082.09	164714	HUMAN	P01023	Alpha-2-macroglobulin
3	14.72	<0.1%	914000	(K)VSNQTLSLFFTVLQDVPVR(D)	87.88	35.9	721.733	164714	HUMAN	P01023	Alpha-2-macroglobulin
3	14.13	<0.1%	13800000	(K)VSNQTLSLFFTVLQDVPVR(D)	87.98	35.61	721.732	164714	HUMAN	P01023	Alpha-2-macroglobulin
3	12.8	<0.1%	152000	(K)VSNQTLSLFFTVLQDVPVR(D)	87.9	36.27	721.732	164714	HUMAN	P01023	Alpha-2-macroglobulin
2	19.5	<0.1%	302000	(K)VTGEGCVYLQTSLK(Y)	42.43	88.28	777.894	164714	HUMAN	P01023	Alpha-2-macroglobulin
2	17.58	<0.1%	1200000	(K)VTGEGCVYLQTSLK(Y)	41.35	102.02	777.906	164714	HUMAN	P01023	Alpha-2-macroglobulin
2	17.46	<0.1%	299000	(K)VTGEGCVYLQTSLK(Y)	42.4	85.32	777.895	164714	HUMAN	P01023	Alpha-2-macroglobulin
2	15.66	<0.1%	1230000	(K)VTGEGCVYLQTSLK(Y)	41.3	104.93	777.895	164714	HUMAN	P01023	Alpha-2-macroglobulin
2	11.81	0.002	324000	(K)VTGEGCVYLQTSLK(Y)	42.2	69.07	777.895	164714	HUMAN	P01023	Alpha-2-macroglobulin
2	15.91	<0.1%	804000	(K)YDVENCLANK(V)	30.87	13.28	613.286	164714	HUMAN	P01023	Alpha-2-macroglobulin
2	12.64	<0.1%	889000	(K)YDVENCLANK(V)	30.85	16.27	613.281	164714	HUMAN	P01023	Alpha-2-macroglobulin
2	15.65	<0.1%	8200000	(K)YGAATFTR(T)	25.15	30.95	443.727	164714	HUMAN	P01023	Alpha-2-macroglobulin
2	14.85	<0.1%	7840000	(K)YGAATFTR(T)	25.23	32.55	443.726	164714	HUMAN	P01023	Alpha-2-macroglobulin
2	14.49	<0.1%	8120000	(K)YGAATFTR(T)	25.15	33.54	443.726	164714	HUMAN	P01023	Alpha-2-macroglobulin
2	14.04	<0.1%	8390000	(K)YGAATFTR(T)	25.12	32.26	443.726	164714	HUMAN	P01023	Alpha-2-macroglobulin
2	12.17	0.001	7640000	(K)YGAATFTR(T)	25.3	31.06	443.726	164714	HUMAN	P01023	Alpha-2-macroglobulin
2	24.25	<0.1%	9170000	(R)AFQPFFVELTMPYSVIR(G)	82.68	35.09	1023.03	164714	HUMAN	P01023	Alpha-2-macroglobulin
2	24.25	<0.1%	9300000	(R)AFQPFFVELTMPYSVIR(G)	82.67	36.69	1023.03	164714	HUMAN	P01023	Alpha-2-macroglobulin
2	24.25	<0.1%	7660000	(R)AFQPFFVELTMPYSVIR(G)	82.5	36.79	1023.03	164714	HUMAN	P01023	Alpha-2-macroglobulin
2	24.25	<0.1%	12400000	(R)AFQPFFVELTMPYSVIR(G)	82.55	41.47	1023.03	164714	HUMAN	P01023	Alpha-2-macroglobulin
2	24.25	<0.1%	7800000	(R)AFQPFFVELTMPYSVIR(G)	82.53	36.82	1023.03	164714	HUMAN	P01023	Alpha-2-macroglobulin
2	23.63	<0.1%	11300000	(R)AFQPFFVELTMPYSVIR(G)	82.6	39.54	1023.03	164714	HUMAN	P01023	Alpha-2-macroglobulin
2	23.59	<0.1%	7420000	(R)AFQPFFVELTMPYSVIR(G)	82.52	35.25	1023.03	164714	HUMAN	P01023	Alpha-2-macroglobulin
2	23.51	<0.1%	10700000	(R)AFQPFFVELTMPYSVIR(G)	82.73	39.38	1023.03	164714	HUMAN	P01023	Alpha-2-macroglobulin
2	23.31	<0.1%	8930000	(R)AFQPFFVELTMPYSVIR(G)	82.73	37.97	1023.03	164714	HUMAN	P01023	Alpha-2-macroglobulin
2	22.62	<0.1%	10900000	(R)AFQPFFVELTMPYSVIR(G)	82.57	41.28	1023.03	164714	HUMAN	P01023	Alpha-2-macroglobulin
2	22.56	<0.1%	399000	(R)AFQPFFVELTmPYSVIR(G)	77.63	36.14	1031.03	164714	HUMAN	P01023	Alpha-2-macroglobulin
2	22.51	<0.1%	8470000	(R)AFQPFFVELTMPYSVIR(G)	82.65	36.76	1023.03	164714	HUMAN	P01023	Alpha-2-macroglobulin
2	22.29	<0.1%	9190000	(R)AFQPFFVELTMPYSVIR(G)	82.75	36.42	1023.03	164714	HUMAN	P01023	Alpha-2-macroglobulin
3	21.61	<0.1%	12200000	(R)AFQPFFVELTMPYSVIR(G)	82.78	40.97	682.358	164714	HUMAN	P01023	Alpha-2-macroglobulin
2	21.59	<0.1%	234000	(R)AFQPFFVELTMPYSVIR(G)	97.02	47.31	1044.54	164714	HUMAN	P01023	Alpha-2-macroglobulin
2	21.37	<0.1%	232000	(R)AFQPFFVELTmPYSVIR(G)	77.27	29.92	1031.03	164714	HUMAN	P01023	Alpha-2-macroglobulin
2	21.28	<0.1%	235000	(R)AFQPFFVELTmPYSVIR(G)	77.03	33.79	1031.03	164714	HUMAN	P01023	Alpha-2-macroglobulin
3	20.92	<0.1%	19200000	(R)AFQPFFVELTMPYSVIR(G)	82.57	42.86	682.359	164714	HUMAN	P01023	Alpha-2-macroglobulin
2	20.91	<0.1%	10900000	(R)AFQPFFVELTMPYSVIR(G)	82.57	41.28	1023.03	164714	HUMAN	P01023	Alpha-2-macroglobulin
2	20.68	<0.1%	9190000	(R)AFQPFFVELTMPYSVIR(G)	82.75	36.42	1023.03	164714	HUMAN	P01023	Alpha-2-macroglobulin
2	20.29	<0.1%	432000	(R)AFQPFFVELTmPYSVIR(G)	77.43	36.06	1031.03	164714	HUMAN	P01023	Alpha-2-macroglobulin
2	20.16	<0.1%	141000	(R)AFQPFFVELTMPYSVIR(G)	97.2	40.94	1044.53	164714	HUMAN	P01023	Alpha-2-macroglobulin
2	20.07	<0.1%	70600	(R)AFQPFFVELTMPYSVIR(G)	82.42	1.51	1023.03	164714	HUMAN	P01023	Alpha-2-macroglobulin
2	20.07	<0.1%	343000	(R)AFQPFFVELTmPYSVIR(G)	77.48	37.77	1031.03	164714	HUMAN	P01023	Alpha-2-macroglobulin
3	20.03	<0.1%	13700000	(R)AFQPFFVELTMPYSVIR(G)	82.6	42.69	682.359	164714	HUMAN	P01023	Alpha-2-macroglobulin
3	19.8	<0.1%	13400000	(R)AFQPFFVELTMPYSVIR(G)	82.73	40.96	682.359	164714	HUMAN	P01023	Alpha-2-macroglobulin
2	19.61	<0.1%	199000	(R)AFQPFFVELTmPYSVIR(G)	77.2	29.91	1031.03	164714	HUMAN	P01023	Alpha-2-macroglobulin
3	19.47	<0.1%	520000	(R)AFQPFFVELTMPYSVIR(G)	83.15	23.4	682.359	164714	HUMAN	P01023	Alpha-2-macroglobulin
2	19.25	<0.1%	320000	(R)AFQPFFVELTmPYSVIR(G)	77.6	37.68	1031.03	164714	HUMAN	P01023	Alpha-2-macroglobulin
2	18.91	<0.1%	205000	(R)AFQPFFVELTmPYSVIR(G)	77.22	29.87	1031.03	164714	HUMAN	P01023	Alpha-2-macroglobulin
2	18.81	<0.1%	422000	(R)AFQPFFVELTmPYSVIR(G)	77.62	37.53	1031.03	164714	HUMAN	P01023	Alpha-2-macroglobulin
3	18.74	<0.1%	15800000	(R)AFQPFFVELTMPYSVIR(G)	82.72	39.55	682.358	164714	HUMAN	P01023	Alpha-2-macroglobulin
2	18.74	<0.1%	213000	(R)AFQPFFVELTMPYSVIR(G)	97.08	44.16	1044.54	164714	HUMAN	P01023	Alpha-2-macroglobulin
2	18.6	<0.1%	306000	(R)AFQPFFVELTMPYSVIR(G)	97.15	40.99	1044.54	164714	HUMAN	P01023	Alpha-2-macroglobulin
3	18.37	<0.1%	15800000	(R)AFQPFFVELTMPYSVIR(G)	82.72	39.55	682.358	164714	HUMAN	P01023	Alpha-2-macroglobulin
2	18.26	<0.1%	422000	(R)AFQPFFVELTmPYSVIR(G)	77.62	37.53	1031.03	164714	HUMAN	P01023	Alpha-2-macroglobulin
2	17.77	<0.1%	474000	(R)AFQPFFVELTmPYSVIR(G)	77.43	37.43	1031.03	164714	HUMAN	P01023	Alpha-2-macroglobulin
2	17.11	<0.1%	81200	(R)AFQPFFVELTMPYSVIR(G)	82.77	33.12	1023.03	164714	HUMAN	P01023	Alpha-2-macroglobulin
2	16.97	<0.1%	298000	(R)AFQPFFVELTMPYSVIR(G)	97.18	45.43	1044.53	164714	HUMAN	P01023	Alpha-2-macroglobulin
3	16.7	<0.1%	863000	(R)AFQPFFVELTmPYSVIR(G)	77.6	36.1	687.689	164714	HUMAN	P01023	Alpha-2-macroglobulin
2	16.34	<0.1%	83800	(R)AFQPFFVELTMPYSVIR(G)	82.35	4.73	1023.03	164714	HUMAN	P01023	Alpha-2-macroglobulin
2	16.23	<0.1%	93200	(R)AFQPFFVELTMPYSVIR(G)	82.38	3.15	1023.03	164714	HUMAN	P01023	Alpha-2-macroglobulin
3	16.12	<0.1%	692000	(R)AFQPFFVELTmPYSVIR(G)	77.6	37.53	687.69	164714	HUMAN	P01023	Alpha-2-macroglobulin
3	15.81	<0.1%	580000	(R)AFQPFFVELTmPYSVIR(G)	77.62	37.71	687.689	164714	HUMAN	P01023	Alpha-2-macroglobulin
2	15.81	<0.1%	94900	(R)AFQPFFVELTMPYSVIR(G)	82.22	4.73	1023.03	164714	HUMAN	P01023	Alpha-2-macroglobulin
2	15.6	<0.1%	101000	(R)AFQPFFVELTMPYSVIR(G)	82.75	34.7	1023.03	164714	HUMAN	P01023	Alpha-2-macroglobulin
2	15.49	<0.1%	234000	(R)AFQPFFVELTMPYSVIR(G)	97.08	44.16	1044.54	164714	HUMAN	P01023	Alpha-2-macroglobulin
2	15.24	<0.1%	234000	(R)AFQPFFVELTMPYSVIR(G)	97.08	44.16	1044.54	164714	HUMAN	P01023	Alpha-2-macroglobulin
2	15.06	<0.1%	96800	(R)AFQPFFVELTMPYSVIR(G)	82.35	4.73	1023.03	164714	HUMAN	P01023	Alpha-2-macroglobulin
2	14.35	<0.1%	228000	(R)AFQPFFVELTMPYSVIR(G)	82.97	18.92	1023.03	164714	HUMAN	P01023	Alpha-2-macroglobulin
2	14.08	<0.1%	101000	(R)AFQPFFVELTMPYSVIR(G)	82.75	34.7	1023.03	164714	HUMAN	P01023	Alpha-2-macroglobulin
2	13.7	<0.1%	79100	(R)AFQPFFVELTMPYSVIR(G)	82.22	4.73	1023.03	164714	HUMAN	P01023	Alpha-2-macroglobulin
2	12.43	<0.1%	75400	(R)AFQPFFVELTMPYSVIR(G)	82.9	34.23	1023.03	164714	HUMAN	P01023	Alpha-2-macroglobulin
2	12.33	<0.1%	75400	(R)AFQPFFVELTMPYSVIR(G)	82.9	34.23	1023.03	164714	HUMAN	P01023	Alpha-2-macroglobulin
2	12.03	<0.1%	241000	(R)AFQPFFVELTmPYSVIR(G)	77	32.51	1031.03	164714	HUMAN	P01023	Alpha-2-macroglobulin
2	10.97	0.004	306000	(R)AFQPFFVELTMPYSVIR(G)	97.15	40.99	1044.54	164714	HUMAN	P01023	Alpha-2-macroglobulin
3	22.18	<0.1%	206000	(R)AFQPFFVELTMPYSVIRGEAFTLK(A)	84.92	37.85	931.155	164714	HUMAN	P01023	Alpha-2-macroglobulin
3	21.8	<0.1%	206000	(R)AFQPFFVELTMPYSVIRGEAFTLK(A)	84.92	37.85	931.155	164714	HUMAN	P01023	Alpha-2-macroglobulin
3	21.05	<0.1%	206000	(R)AFQPFFVELTMPYSVIRGEAFTLK(A)	84.8	37.85	931.155	164714	HUMAN	P01023	Alpha-2-macroglobulin
3	19.68	<0.1%	267000	(R)AFQPFFVELTMPYSVIRGEAFTLK(A)	84.75	39.41	931.156	164714	HUMAN	P01023	Alpha-2-macroglobulin
3	19.2	<0.1%	263000	(R)AFQPFFVELTMPYSVIRGEAFTLK(A)	84.77	37.85	931.155	164714	HUMAN	P01023	Alpha-2-macroglobulin
3	19.08	<0.1%	207000	(R)AFQPFFVELTMPYSVIRGEAFTLK(A)	84.9	37.85	931.154	164714	HUMAN	P01023	Alpha-2-macroglobulin
4	18.68	<0.1%	9270000	(R)AVDQSVLLMKPDAELSASSVYNLLPEK(D)	65.58	43.31	730.135	164714	HUMAN	P01023	Alpha-2-macroglobulin
3	26.46	<0.1%	2170000	(R)AYIFIDEAHITQALIWLSQR(Q)	86.53	32.93	796.762	164714	HUMAN	P01023	Alpha-2-macroglobulin
3	26.32	<0.1%	2460000	(R)AYIFIDEAHITQALIWLSQR(Q)	86.53	32.52	796.762	164714	HUMAN	P01023	Alpha-2-macroglobulin
3	25.16	<0.1%	2060000	(R)AYIFIDEAHITQALIWLSQR(Q)	86.37	35.9	796.763	164714	HUMAN	P01023	Alpha-2-macroglobulin
3	24.13	<0.1%	2020000	(R)AYIFIDEAHITQALIWLSQR(Q)	86.33	34.49	796.763	164714	HUMAN	P01023	Alpha-2-macroglobulin
3	23.82	<0.1%	2050000	(R)AYIFIDEAHITQALIWLSQR(Q)	86.35	35.87	796.762	164714	HUMAN	P01023	Alpha-2-macroglobulin
3	23.05	<0.1%	325000	(R)AYIFIDEAHITQALIWLSQR(Q)	86.33	31	796.763	164714	HUMAN	P01023	Alpha-2-macroglobulin
3	22.24	<0.1%	361000	(R)AYIFIDEAHITQALIWLSQR(Q)	86.48	42.02	796.762	164714	HUMAN	P01023	Alpha-2-macroglobulin
3	20.37	<0.1%	326000	(R)AYIFIDEAHITQALIWLSQR(Q)	86.48	35.72	796.762	164714	HUMAN	P01023	Alpha-2-macroglobulin
3	18.04	<0.1%	95600	(R)AYIFIDEAHITQALIWLSQR(Q)	86.68	29.96	796.76	164714	HUMAN	P01023	Alpha-2-macroglobulin
3	14.04	<0.1%	85800	(R)AYIFIDEAHITQALIWLSQR(Q)	86.63	31.02	796.762	164714	HUMAN	P01023	Alpha-2-macroglobulin
2	19.57	<0.1%	18900000	(R)DLKPAIVK(V)	23.57	80.11	442.286	164714	HUMAN	P01023	Alpha-2-macroglobulin
2	19.3	<0.1%	13000000	(R)DLKPAIVK(V)	23.45	64.61	442.286	164714	HUMAN	P01023	Alpha-2-macroglobulin
2	19.07	<0.1%	19200000	(R)DLKPAIVK(V)	23.55	77.78	442.286	164714	HUMAN	P01023	Alpha-2-macroglobulin
2	18	<0.1%	1950000	(R)DLKPAIVK(V)	28.5	11.19	463.789	164714	HUMAN	P01023	Alpha-2-macroglobulin
2	17.97	<0.1%	13200000	(R)DLKPAIVK(V)	23.47	64.32	442.286	164714	HUMAN	P01023	Alpha-2-macroglobulin
2	17.89	<0.1%	13300000	(R)DLKPAIVK(V)	23.45	62.56	442.286	164714	HUMAN	P01023	Alpha-2-macroglobulin
2	17.73	<0.1%	1750000	(R)DLKPAIVK(V)	28.68	12.33	463.789	164714	HUMAN	P01023	Alpha-2-macroglobulin
2	17.23	<0.1%	18800000	(R)DLKPAIVK(V)	23.57	77.39	442.286	164714	HUMAN	P01023	Alpha-2-macroglobulin
2	16.96	<0.1%	835000	(R)DLKPAIVK(V)	29.6	52.94	463.788	164714	HUMAN	P01023	Alpha-2-macroglobulin
2	16.95	<0.1%	1830000	(R)DLKPAIVK(V)	28.43	11.56	463.789	164714	HUMAN	P01023	Alpha-2-macroglobulin
2	15.8	<0.1%	797000	(R)DLKPAIVK(V)	29.52	48.41	463.788	164714	HUMAN	P01023	Alpha-2-macroglobulin
2	14.86	<0.1%	972000	(R)DLKPAIVK(V)	31.48	30.98	463.788	164714	HUMAN	P01023	Alpha-2-macroglobulin
2	14.85	<0.1%	1680000	(R)DLKPAIVK(V)	28.7	11.47	463.789	164714	HUMAN	P01023	Alpha-2-macroglobulin
2	14.57	<0.1%	838000	(R)DLKPAIVK(V)	29.58	53.93	463.788	164714	HUMAN	P01023	Alpha-2-macroglobulin
2	14.11	<0.1%	1960000	(R)DLKPAIVK(V)	28.57	12.3	463.789	164714	HUMAN	P01023	Alpha-2-macroglobulin
2	13.2	<0.1%	836000	(R)DLKPAIVK(V)	29.47	51.48	463.789	164714	HUMAN	P01023	Alpha-2-macroglobulin
2	12.72	<0.1%	114000	(R)DLKPAIVK(V)	22.9	6.79	442.286	164714	HUMAN	P01023	Alpha-2-macroglobulin
2	12.64	<0.1%	738000	(R)DLKPAIVK(V)	31.22	31.04	463.788	164714	HUMAN	P01023	Alpha-2-macroglobulin
2	12.61	<0.1%	1690000	(R)DLKPAIVK(V)	28.7	12.74	463.789	164714	HUMAN	P01023	Alpha-2-macroglobulin
2	12.07	0.002	830000	(R)DLKPAIVK(V)	29.43	52.62	463.788	164714	HUMAN	P01023	Alpha-2-macroglobulin
2	11.88	0.001	855000	(R)DLKPAIVK(V)	29.48	51.62	463.788	164714	HUMAN	P01023	Alpha-2-macroglobulin
2	13.67	<0.1%	34100000	(R)GEAFTLK(A)	30.93	66.27	383.212	164714	HUMAN	P01023	Alpha-2-macroglobulin
2	13.6	<0.1%	19200000	(R)GEAFTLK(A)	28.48	51.47	383.212	164714	HUMAN	P01023	Alpha-2-macroglobulin
2	13.58	<0.1%	44100000	(R)GEAFTLK(A)	31.05	75.74	383.212	164714	HUMAN	P01023	Alpha-2-macroglobulin
2	13.44	<0.1%	36100000	(R)GEAFTLK(A)	30.93	65.68	383.212	164714	HUMAN	P01023	Alpha-2-macroglobulin
2	13.33	<0.1%	867000	(R)GEAFTLK(A)	38.83	48.2	404.715	164714	HUMAN	P01023	Alpha-2-macroglobulin
2	13.09	<0.1%	44200000	(R)GEAFTLK(A)	31.12	75.07	383.211	164714	HUMAN	P01023	Alpha-2-macroglobulin
2	13.08	<0.1%	25300000	(R)GEAFTLK(A)	28.33	53.7	383.212	164714	HUMAN	P01023	Alpha-2-macroglobulin
2	12.93	<0.1%	43800000	(R)GEAFTLK(A)	31.08	76.39	383.211	164714	HUMAN	P01023	Alpha-2-macroglobulin
2	12.92	<0.1%	19200000	(R)GEAFTLK(A)	28.43	48.01	383.212	164714	HUMAN	P01023	Alpha-2-macroglobulin
2	12.92	<0.1%	34100000	(R)GEAFTLK(A)	31.02	66.39	383.212	164714	HUMAN	P01023	Alpha-2-macroglobulin
2	12.82	<0.1%	25700000	(R)GEAFTLK(A)	28.25	50.45	383.212	164714	HUMAN	P01023	Alpha-2-macroglobulin
2	12.74	<0.1%	25700000	(R)GEAFTLK(A)	28.15	48.33	383.212	164714	HUMAN	P01023	Alpha-2-macroglobulin
2	12.29	<0.1%	19300000	(R)GEAFTLK(A)	28.47	50	383.212	164714	HUMAN	P01023	Alpha-2-macroglobulin
2	19.88	<0.1%	1530000	(R)HNVYINGITYTPVSSTNEK(D)	40.8	28.77	1069.03	164714	HUMAN	P01023	Alpha-2-macroglobulin
2	18.18	<0.1%	1560000	(R)HNVYINGITYTPVSSTNEK(D)	41.05	32.23	1069.03	164714	HUMAN	P01023	Alpha-2-macroglobulin
2	14.29	<0.1%	1610000	(R)HNVYINGITYTPVSSTNEK(D)	41.03	30.66	1069.03	164714	HUMAN	P01023	Alpha-2-macroglobulin
2	14.15	<0.1%	1440000	(R)HNVYINGITYTPVSSTNEK(D)	40.83	30.2	1069.03	164714	HUMAN	P01023	Alpha-2-macroglobulin
2	12.97	<0.1%	1530000	(R)HNVYINGITYTPVSSTNEK(D)	40.8	28.77	1069.03	164714	HUMAN	P01023	Alpha-2-macroglobulin
2	12.88	<0.1%	1530000	(R)HNVYINGITYTPVSSTNEK(D)	40.8	28.77	1069.03	164714	HUMAN	P01023	Alpha-2-macroglobulin
2	12.83	<0.1%	1440000	(R)HNVYINGITYTPVSSTNEK(D)	40.83	30.2	1069.03	164714	HUMAN	P01023	Alpha-2-macroglobulin
2	12.65	<0.1%	1560000	(R)HNVYINGITYTPVSSTNEK(D)	41.05	32.23	1069.03	164714	HUMAN	P01023	Alpha-2-macroglobulin
2	23.36	<0.1%	53400000	(R)IAQWQSFQLEGGLK(Q)	55.83	52.22	802.926	164714	HUMAN	P01023	Alpha-2-macroglobulin
2	21.72	<0.1%	47100000	(R)IAQWQSFQLEGGLK(Q)	55.35	51.04	802.926	164714	HUMAN	P01023	Alpha-2-macroglobulin
2	21.26	<0.1%	53300000	(R)IAQWQSFQLEGGLK(Q)	55.65	52.74	802.926	164714	HUMAN	P01023	Alpha-2-macroglobulin
2	21.16	<0.1%	57500000	(R)IAQWQSFQLEGGLK(Q)	55.6	56.49	802.927	164714	HUMAN	P01023	Alpha-2-macroglobulin
2	21.14	<0.1%	44800000	(R)IAQWQSFQLEGGLK(Q)	55.4	49.34	802.926	164714	HUMAN	P01023	Alpha-2-macroglobulin
2	21.13	<0.1%	29700000	(R)IAQWQSFQLEGGLK(Q)	55.15	36.02	802.927	164714	HUMAN	P01023	Alpha-2-macroglobulin
2	21.13	<0.1%	54800000	(R)IAQWQSFQLEGGLK(Q)	55.63	55.1	802.926	164714	HUMAN	P01023	Alpha-2-macroglobulin
2	20.73	<0.1%	55300000	(R)IAQWQSFQLEGGLK(Q)	55.82	52.11	802.926	164714	HUMAN	P01023	Alpha-2-macroglobulin
2	20.27	<0.1%	1290000	(R)IAQWQSFQLEGGLK(Q)	67.42	42.27	824.428	164714	HUMAN	P01023	Alpha-2-macroglobulin
2	19.98	<0.1%	1190000	(R)IAQWQSFQLEGGLK(Q)	56.68	121.62	802.927	164714	HUMAN	P01023	Alpha-2-macroglobulin
2	19.65	<0.1%	30100000	(R)IAQWQSFQLEGGLK(Q)	55.1	35.88	802.926	164714	HUMAN	P01023	Alpha-2-macroglobulin
2	19.5	<0.1%	54100000	(R)IAQWQSFQLEGGLK(Q)	55.83	50.38	802.926	164714	HUMAN	P01023	Alpha-2-macroglobulin
2	18.83	<0.1%	53400000	(R)IAQWQSFQLEGGLK(Q)	55.83	52.22	802.926	164714	HUMAN	P01023	Alpha-2-macroglobulin
2	18.81	<0.1%	2030000	(R)IAQWQSFQLEGGLK(Q)	67.68	120.17	824.429	164714	HUMAN	P01023	Alpha-2-macroglobulin
2	18.01	<0.1%	46400000	(R)IAQWQSFQLEGGLK(Q)	55.37	50.44	802.926	164714	HUMAN	P01023	Alpha-2-macroglobulin
2	17.92	<0.1%	1830000	(R)IAQWQSFQLEGGLK(Q)	67.63	139.36	824.415	164714	HUMAN	P01023	Alpha-2-macroglobulin
2	17.91	<0.1%	28300000	(R)IAQWQSFQLEGGLK(Q)	55.13	37.21	802.927	164714	HUMAN	P01023	Alpha-2-macroglobulin
2	17.71	<0.1%	520000	(R)IAQWQSFQLEGGLK(Q)	57.35	44.65	802.927	164714	HUMAN	P01023	Alpha-2-macroglobulin
2	17.67	<0.1%	1360000	(R)IAQWQSFQLEGGLK(Q)	56.23	90.59	802.926	164714	HUMAN	P01023	Alpha-2-macroglobulin
2	17.01	<0.1%	2050000	(R)IAQWQSFQLEGGLK(Q)	67.77	122.89	824.43	164714	HUMAN	P01023	Alpha-2-macroglobulin
2	16.53	<0.1%	2060000	(R)IAQWQSFQLEGGLK(Q)	56.38	83.79	802.926	164714	HUMAN	P01023	Alpha-2-macroglobulin
2	15.54	<0.1%	361000	(R)IAQWQSFQLEGGLK(Q)	57.7	35.78	802.926	164714	HUMAN	P01023	Alpha-2-macroglobulin
2	15.33	<0.1%	370000	(R)IAQWQSFQLEGGLK(Q)	57.73	38.89	802.926	164714	HUMAN	P01023	Alpha-2-macroglobulin
2	15.24	<0.1%	1600000	(R)IAQWQSFQLEGGLK(Q)	67.5	113.81	824.424	164714	HUMAN	P01023	Alpha-2-macroglobulin
2	14.95	<0.1%	173000	(R)IAQWQSFQLEGGLK(Q)	57.23	12.15	802.926	164714	HUMAN	P01023	Alpha-2-macroglobulin
2	14.91	<0.1%	54800000	(R)IAQWQSFQLEGGLK(Q)	55.63	55.1	802.927	164714	HUMAN	P01023	Alpha-2-macroglobulin
2	14.81	<0.1%	2050000	(R)IAQWQSFQLEGGLK(Q)	67.77	122.89	824.43	164714	HUMAN	P01023	Alpha-2-macroglobulin
2	14.58	<0.1%	2430000	(R)IAQWQSFQLEGGLK(Q)	56.78	61.26	802.926	164714	HUMAN	P01023	Alpha-2-macroglobulin
2	13.02	<0.1%	191000	(R)IAQWQSFQLEGGLK(Q)	57.22	13.71	802.925	164714	HUMAN	P01023	Alpha-2-macroglobulin
2	12.13	<0.1%	1710000	(R)IAQWQSFQLEGGLK(Q)	67.58	131.43	824.424	164714	HUMAN	P01023	Alpha-2-macroglobulin
2	11.24	<0.1%	1200000	(R)IAQWQSFQLEGGLK(Q)	56.4	95.72	802.927	164714	HUMAN	P01023	Alpha-2-macroglobulin
2	20.59	<0.1%	70900000	(R)LLIYAVLPTGDVIGDSAK(Y)	64.9	45.76	923.037	164714	HUMAN	P01023	Alpha-2-macroglobulin
2	20.1	<0.1%	2710000	(R)LLIYAVLPTGDVIGDSAK(Y)	100.57	46.78	923.022	164714	HUMAN	P01023	Alpha-2-macroglobulin
2	20.04	<0.1%	70000000	(R)LLIYAVLPTGDVIGDSAK(Y)	64.92	45.57	923.035	164714	HUMAN	P01023	Alpha-2-macroglobulin
2	19.8	<0.1%	1040000	(R)LLIYAVLPTGDVIGDSAK(Y)	104.68	6.77	923.023	164714	HUMAN	P01023	Alpha-2-macroglobulin
2	19.04	<0.1%	68500000	(R)LLIYAVLPTGDVIGDSAK(Y)	64.98	49.25	923.03	164714	HUMAN	P01023	Alpha-2-macroglobulin
2	19.03	<0.1%	51500000	(R)LLIYAVLPTGDVIGDSAK(Y)	64.73	49.58	923.039	164714	HUMAN	P01023	Alpha-2-macroglobulin
2	18.49	<0.1%	4800000	(R)LLIYAVLPTGDVIGDSAK(Y)	104.72	5.25	923.032	164714	HUMAN	P01023	Alpha-2-macroglobulin
2	15.52	<0.1%	499000	(R)LLIYAVLPTGDVIGDSAK(Y)	101.78	16.99	923.022	164714	HUMAN	P01023	Alpha-2-macroglobulin
2	16.71	<0.1%	84700000	(R)LLLQQVSLPELPGEYSMK(V)	65.6	49.19	1023.06	164714	HUMAN	P01023	Alpha-2-macroglobulin
2	16.68	<0.1%	56000000	(R)LLLQQVSLPELPGEYSMK(V)	65.4	41.24	1023.06	164714	HUMAN	P01023	Alpha-2-macroglobulin
2	16.53	<0.1%	59400000	(R)LLLQQVSLPELPGEYSMK(V)	65.38	42.42	1023.06	164714	HUMAN	P01023	Alpha-2-macroglobulin
2	15.77	<0.1%	61100000	(R)LLLQQVSLPELPGEYSMK(V)	65.43	41.55	1023.06	164714	HUMAN	P01023	Alpha-2-macroglobulin
2	15.71	<0.1%	91300000	(R)LLLQQVSLPELPGEYSMK(V)	65.5	50.08	1023.06	164714	HUMAN	P01023	Alpha-2-macroglobulin
2	15.7	<0.1%	84400000	(R)LLLQQVSLPELPGEYSMK(V)	65.45	50.34	1023.06	164714	HUMAN	P01023	Alpha-2-macroglobulin
2	15.13	<0.1%	1650000	(R)LLLQQVSLPELPGEYSmK(V)	62.47	34.16	1031.05	164714	HUMAN	P01023	Alpha-2-macroglobulin
2	14.21	<0.1%	1550000	(R)LLLQQVSLPELPGEYSmK(V)	62.6	35.32	1031.05	164714	HUMAN	P01023	Alpha-2-macroglobulin
2	12.62	<0.1%	1480000	(R)LLLQQVSLPELPGEYSmK(V)	62.48	35.53	1031.05	164714	HUMAN	P01023	Alpha-2-macroglobulin
2	11.39	0.001	1220000	(R)LLLQQVSLPELPGEYSmK(V)	62.45	39.51	1031.05	164714	HUMAN	P01023	Alpha-2-macroglobulin
2	20.71	<0.1%	725000	(R)LVHVEEPHTETVR(K)	23.95	55.45	773.406	164714	HUMAN	P01023	Alpha-2-macroglobulin
2	20.53	<0.1%	720000	(R)LVHVEEPHTETVR(K)	24.02	60.27	773.405	164714	HUMAN	P01023	Alpha-2-macroglobulin
2	19.94	<0.1%	607000	(R)LVHVEEPHTETVR(K)	24.02	58.53	773.408	164714	HUMAN	P01023	Alpha-2-macroglobulin
2	16.93	<0.1%	588000	(R)LVHVEEPHTETVR(K)	24.03	58.3	773.406	164714	HUMAN	P01023	Alpha-2-macroglobulin
2	16.89	<0.1%	600000	(R)LVHVEEPHTETVR(K)	23.98	66.05	773.401	164714	HUMAN	P01023	Alpha-2-macroglobulin
2	12.96	<0.1%	352000	(R)LVHVEEPHTETVR(K)	35.72	53.39	794.91	164714	HUMAN	P01023	Alpha-2-macroglobulin
2	19.65	<0.1%	1450000	(R)NALFCLESAWK(T)	61.38	34.4	669.83	164714	HUMAN	P01023	Alpha-2-macroglobulin
2	19.4	<0.1%	1830000	(R)NALFCLESAWK(T)	61.43	47.28	669.83	164714	HUMAN	P01023	Alpha-2-macroglobulin
2	18.81	<0.1%	1860000	(R)NALFCLESAWK(T)	61.52	45.64	669.829	164714	HUMAN	P01023	Alpha-2-macroglobulin
2	18.44	<0.1%	1490000	(R)NALFCLESAWK(T)	61.35	37.82	669.83	164714	HUMAN	P01023	Alpha-2-macroglobulin
2	16.24	<0.1%	1480000	(R)NALFCLESAWK(T)	61.38	38.01	669.83	164714	HUMAN	P01023	Alpha-2-macroglobulin
2	18.46	<0.1%	30900000	(R)NQGNTWLTAFVLK(T)	68.68	47.64	746.403	164714	HUMAN	P01023	Alpha-2-macroglobulin
2	18.22	<0.1%	40100000	(R)NQGNTWLTAFVLK(T)	68.88	52.5	746.403	164714	HUMAN	P01023	Alpha-2-macroglobulin
2	17.99	<0.1%	39000000	(R)NQGNTWLTAFVLK(T)	68.85	52.18	746.402	164714	HUMAN	P01023	Alpha-2-macroglobulin
2	17.93	<0.1%	39000000	(R)NQGNTWLTAFVLK(T)	68.85	50.89	746.402	164714	HUMAN	P01023	Alpha-2-macroglobulin
2	17.59	<0.1%	275000	(R)NQGNTWLTAFVLK(T)	69.42	34.56	746.402	164714	HUMAN	P01023	Alpha-2-macroglobulin
2	17.41	<0.1%	247000	(R)NQGNTWLTAFVLK(T)	69.25	37.81	746.402	164714	HUMAN	P01023	Alpha-2-macroglobulin
2	17.22	<0.1%	31300000	(R)NQGNTWLTAFVLK(T)	68.68	47.7	746.403	164714	HUMAN	P01023	Alpha-2-macroglobulin
2	17.21	<0.1%	31200000	(R)NQGNTWLTAFVLK(T)	68.75	45.89	746.403	164714	HUMAN	P01023	Alpha-2-macroglobulin
2	16.13	<0.1%	240000	(R)NQGNTWLTAFVLK(T)	69.17	34.67	746.401	164714	HUMAN	P01023	Alpha-2-macroglobulin
2	16.08	<0.1%	40100000	(R)NQGNTWLTAFVLK(T)	68.88	52.5	746.403	164714	HUMAN	P01023	Alpha-2-macroglobulin
2	15.94	<0.1%	271000	(R)NQGNTWLTAFVLK(T)	69.45	34.61	746.402	164714	HUMAN	P01023	Alpha-2-macroglobulin
2	14.64	<0.1%	242000	(R)NQGNTWLTAFVLK(T)	69.22	36.27	746.402	164714	HUMAN	P01023	Alpha-2-macroglobulin
2	12.6	<0.1%	284000	(R)NQGNTWLTAFVLK(T)	69.45	33.06	746.401	164714	HUMAN	P01023	Alpha-2-macroglobulin
2	17.71	<0.1%	60300000	(R)QGIPFFGQVR(L)	55.35	81.26	574.816	164714	HUMAN	P01023	Alpha-2-macroglobulin
2	17.11	<0.1%	1670000	(R)QGIPFFGQVR(L)	56.72	59.48	574.816	164714	HUMAN	P01023	Alpha-2-macroglobulin
2	15.18	<0.1%	60300000	(R)QGIPFFGQVR(L)	55.27	82.84	574.816	164714	HUMAN	P01023	Alpha-2-macroglobulin
2	15.16	<0.1%	74700000	(R)QGIPFFGQVR(L)	55.45	90.8	574.816	164714	HUMAN	P01023	Alpha-2-macroglobulin
2	15.13	<0.1%	72400000	(R)QGIPFFGQVR(L)	55.47	89.43	574.816	164714	HUMAN	P01023	Alpha-2-macroglobulin
2	15.04	<0.1%	139000	(R)QGIPFFGQVR(L)	63.42	34.53	596.317	164714	HUMAN	P01023	Alpha-2-macroglobulin
2	14.72	<0.1%	59900000	(R)QGIPFFGQVR(L)	55.3	82.89	574.816	164714	HUMAN	P01023	Alpha-2-macroglobulin
2	14.71	<0.1%	287000	(R)QGIPFFGQVR(L)	62.35	25.01	596.328	164714	HUMAN	P01023	Alpha-2-macroglobulin
2	14.43	<0.1%	72600000	(R)QGIPFFGQVR(L)	55.4	86.36	574.816	164714	HUMAN	P01023	Alpha-2-macroglobulin
2	14	<0.1%	1380000	(R)QGIPFFGQVR(L)	56.48	60.88	574.816	164714	HUMAN	P01023	Alpha-2-macroglobulin
2	13.98	<0.1%	113000	(R)QGIPFFGQVR(L)	63.67	25.23	596.318	164714	HUMAN	P01023	Alpha-2-macroglobulin
2	13.67	<0.1%	251000	(R)QGIPFFGQVR(L)	62.4	12.81	596.327	164714	HUMAN	P01023	Alpha-2-macroglobulin
2	13.56	<0.1%	132000	(R)QGIPFFGQVR(L)	63.48	28.3	596.317	164714	HUMAN	P01023	Alpha-2-macroglobulin
2	13.45	<0.1%	41700	(R)QGIPFFGQVR(L)	63.27	6.31	596.317	164714	HUMAN	P01023	Alpha-2-macroglobulin
2	13.45	<0.1%	56800000	(R)QGIPFFGQVR(L)	55.32	66.8	574.816	164714	HUMAN	P01023	Alpha-2-macroglobulin
2	13.4	<0.1%	138000	(R)QGIPFFGQVR(L)	63.55	25.23	596.317	164714	HUMAN	P01023	Alpha-2-macroglobulin
2	13.36	<0.1%	169000	(R)QGIPFFGQVR(L)	63.38	45.11	596.319	164714	HUMAN	P01023	Alpha-2-macroglobulin
2	13.27	<0.1%	1320000	(R)QGIPFFGQVR(L)	56.52	56.32	574.816	164714	HUMAN	P01023	Alpha-2-macroglobulin
2	13.21	<0.1%	372000	(R)QGIPFFGQVR(L)	62.43	28.69	596.327	164714	HUMAN	P01023	Alpha-2-macroglobulin
2	13.12	<0.1%	1590000	(R)QGIPFFGQVR(L)	56.77	62.66	574.816	164714	HUMAN	P01023	Alpha-2-macroglobulin
2	13.04	<0.1%	1500000	(R)QGIPFFGQVR(L)	56.72	59.53	574.816	164714	HUMAN	P01023	Alpha-2-macroglobulin
2	12.98	<0.1%	174000	(R)QGIPFFGQVR(L)	63.32	41.82	596.319	164714	HUMAN	P01023	Alpha-2-macroglobulin
2	12.92	<0.1%	336000	(R)QGIPFFGQVR(L)	62.4	28.63	596.328	164714	HUMAN	P01023	Alpha-2-macroglobulin
2	12.45	<0.1%	281000	(R)QGIPFFGQVR(L)	62.5	17.28	596.328	164714	HUMAN	P01023	Alpha-2-macroglobulin
2	12.41	<0.1%	1150000	(R)QGIPFFGQVR(L)	56.5	40.92	574.816	164714	HUMAN	P01023	Alpha-2-macroglobulin
2	11.6	0.001	60300000	(R)QGIPFFGQVR(L)	55.35	81.26	574.816	164714	HUMAN	P01023	Alpha-2-macroglobulin
2	11.4	0.002	175000	(R)QGIPFFGQVR(L)	63.35	44.93	596.319	164714	HUMAN	P01023	Alpha-2-macroglobulin
2	11.21	<0.1%	74500	(R)QGIPFFGQVR(L)	63.23	12.48	596.318	164714	HUMAN	P01023	Alpha-2-macroglobulin
2	10.66	0.004	79200	(R)QGIPFFGQVR(L)	63.33	11.69	596.318	164714	HUMAN	P01023	Alpha-2-macroglobulin
2	10.65	0.005	200000	(R)QGIPFFGQVR(L)	63.55	55.2	596.318	164714	HUMAN	P01023	Alpha-2-macroglobulin
2	11.67	<0.1%	28300000	(R)QSSEITR(T)	7.9	38.42	410.713	164714	HUMAN	P01023	Alpha-2-macroglobulin
2	11.6	0.002	16300000	(R)QSSEITR(T)	8.07	31.04	410.713	164714	HUMAN	P01023	Alpha-2-macroglobulin
2	11.57	0.003	27500000	(R)QSSEITR(T)	8.02	36.13	410.713	164714	HUMAN	P01023	Alpha-2-macroglobulin
2	11.47	0.003	16300000	(R)QSSEITR(T)	8.07	31.04	410.713	164714	HUMAN	P01023	Alpha-2-macroglobulin
2	10.9	0.002	18900000	(R)QSSEITR(T)	8.08	29.76	410.713	164714	HUMAN	P01023	Alpha-2-macroglobulin
2	10.89	0.001	16900000	(R)QSSEITR(T)	8.07	31.44	410.713	164714	HUMAN	P01023	Alpha-2-macroglobulin
2	10.8	0.005	27200000	(R)QSSEITR(T)	7.97	37.39	410.713	164714	HUMAN	P01023	Alpha-2-macroglobulin
2	10.51	0.005	189000	(R)QSSEITR(T)	7.85	2.89	410.713	164714	HUMAN	P01023	Alpha-2-macroglobulin
2	10.32	0.006	94800	(R)QSSEITR(T)	7.62	1.33	410.713	164714	HUMAN	P01023	Alpha-2-macroglobulin
2	16.65	<0.1%	79800000	(R)QTVSWAVTPK(S)	36.03	69.89	558.808	164714	HUMAN	P01023	Alpha-2-macroglobulin
2	16.03	<0.1%	81000000	(R)QTVSWAVTPK(S)	36.08	69.93	558.808	164714	HUMAN	P01023	Alpha-2-macroglobulin
2	15.81	<0.1%	108000000	(R)QTVSWAVTPK(S)	36.27	83.07	558.808	164714	HUMAN	P01023	Alpha-2-macroglobulin
2	15.8	<0.1%	80300000	(R)QTVSWAVTPK(S)	36.08	69.35	558.808	164714	HUMAN	P01023	Alpha-2-macroglobulin
2	15.23	<0.1%	110000000	(R)QTVSWAVTPK(S)	36.22	82.1	558.808	164714	HUMAN	P01023	Alpha-2-macroglobulin
2	15.16	<0.1%	107000000	(R)QTVSWAVTPK(S)	36.3	82.42	558.808	164714	HUMAN	P01023	Alpha-2-macroglobulin
2	14.31	<0.1%	1600000	(R)QTVSWAVTPK(S)	37.17	63.42	558.808	164714	HUMAN	P01023	Alpha-2-macroglobulin
2	19.93	<0.1%	49000000	(R)SASNMAIVDVK(M)	33.78	48.71	567.796	164714	HUMAN	P01023	Alpha-2-macroglobulin
2	19.64	<0.1%	56600000	(R)SASNMAIVDVK(M)	33.63	38.65	567.796	164714	HUMAN	P01023	Alpha-2-macroglobulin
2	19.44	<0.1%	55800000	(R)SASNMAIVDVK(M)	33.68	43.14	567.796	164714	HUMAN	P01023	Alpha-2-macroglobulin
2	19.42	<0.1%	49100000	(R)SASNMAIVDVK(M)	33.75	46.9	567.797	164714	HUMAN	P01023	Alpha-2-macroglobulin
2	18.58	<0.1%	56300000	(R)SASNMAIVDVK(M)	33.7	41.5	567.796	164714	HUMAN	P01023	Alpha-2-macroglobulin
2	18.44	<0.1%	864000	(R)SASNmAIVDVK(M)	24.43	37.32	575.795	164714	HUMAN	P01023	Alpha-2-macroglobulin
2	18.21	<0.1%	49500000	(R)SASNMAIVDVK(M)	33.78	48.23	567.797	164714	HUMAN	P01023	Alpha-2-macroglobulin
2	17.85	<0.1%	907000	(R)SASNmAIVDVK(M)	24.42	38.75	575.793	164714	HUMAN	P01023	Alpha-2-macroglobulin
2	16.32	<0.1%	100000	(R)SASNMAIVDVK(M)	34.5	10.66	567.794	164714	HUMAN	P01023	Alpha-2-macroglobulin
2	15.06	<0.1%	872000	(R)SASNmAIVDVK(M)	24.33	40.48	575.793	164714	HUMAN	P01023	Alpha-2-macroglobulin
2	14.8	<0.1%	883000	(R)SASNmAIVDVK(M)	24.43	37.09	575.794	164714	HUMAN	P01023	Alpha-2-macroglobulin
2	13.59	<0.1%	874000	(R)SASNmAIVDVK(M)	24.38	39.63	575.793	164714	HUMAN	P01023	Alpha-2-macroglobulin
2	11.91	<0.1%	888000	(R)SASNmAIVDVK(M)	24.28	43	575.793	164714	HUMAN	P01023	Alpha-2-macroglobulin
2	18.68	<0.1%	34200000	(R)SSGSLLNNAIK(G)	35.17	50.09	552.308	164714	HUMAN	P01023	Alpha-2-macroglobulin
2	18.38	<0.1%	33800000	(R)SSGSLLNNAIK(G)	35.17	51.61	552.308	164714	HUMAN	P01023	Alpha-2-macroglobulin
2	17.94	<0.1%	41600000	(R)SSGSLLNNAIK(G)	35.28	53.36	552.308	164714	HUMAN	P01023	Alpha-2-macroglobulin
2	17.29	<0.1%	34200000	(R)SSGSLLNNAIK(G)	35.13	51.21	552.308	164714	HUMAN	P01023	Alpha-2-macroglobulin
2	16.93	<0.1%	42200000	(R)SSGSLLNNAIK(G)	35.2	52.49	552.308	164714	HUMAN	P01023	Alpha-2-macroglobulin
2	16.42	<0.1%	42000000	(R)SSGSLLNNAIK(G)	35.25	52.34	552.308	164714	HUMAN	P01023	Alpha-2-macroglobulin
2	19.04	<0.1%	31200000	(R)TEHPFTVEEFVLPK(F)	54.2	63.51	836.934	164714	HUMAN	P01023	Alpha-2-macroglobulin
2	19	<0.1%	30700000	(R)TEHPFTVEEFVLPK(F)	54.07	62.2	836.934	164714	HUMAN	P01023	Alpha-2-macroglobulin
2	18.98	<0.1%	20100000	(R)TEHPFTVEEFVLPK(F)	54.27	55.27	836.935	164714	HUMAN	P01023	Alpha-2-macroglobulin
2	18.19	<0.1%	20400000	(R)TEHPFTVEEFVLPK(F)	54.28	54.94	836.934	164714	HUMAN	P01023	Alpha-2-macroglobulin
2	18.18	<0.1%	31100000	(R)TEHPFTVEEFVLPK(F)	54.13	64.58	836.934	164714	HUMAN	P01023	Alpha-2-macroglobulin
2	17.87	<0.1%	20200000	(R)TEHPFTVEEFVLPK(F)	54.25	53.91	836.935	164714	HUMAN	P01023	Alpha-2-macroglobulin
2	17.8	<0.1%	1800000	(R)TEHPFTVEEFVLPK(F)	60.47	32	858.437	164714	HUMAN	P01023	Alpha-2-macroglobulin
2	17.17	<0.1%	1900000	(R)TEHPFTVEEFVLPK(F)	60.52	33.16	858.436	164714	HUMAN	P01023	Alpha-2-macroglobulin
2	14.29	<0.1%	2730000	(R)TEHPFTVEEFVLPK(F)	60.58	47.64	858.436	164714	HUMAN	P01023	Alpha-2-macroglobulin
2	14.17	<0.1%	2720000	(R)TEHPFTVEEFVLPK(F)	60.72	48.16	858.435	164714	HUMAN	P01023	Alpha-2-macroglobulin
2	13.88	<0.1%	2700000	(R)TEHPFTVEEFVLPK(F)	60.58	49.61	858.436	164714	HUMAN	P01023	Alpha-2-macroglobulin
2	12.61	<0.1%	1820000	(R)TEHPFTVEEFVLPK(F)	60.47	33.48	858.437	164714	HUMAN	P01023	Alpha-2-macroglobulin
2	26.95	<0.1%	11800000	(R)TEVSSNHVLIYLDK(V)	43.35	45.5	809.43	164714	HUMAN	P01023	Alpha-2-macroglobulin
2	26.2	<0.1%	10500000	(R)TEVSSNHVLIYLDK(V)	43.38	45.17	809.43	164714	HUMAN	P01023	Alpha-2-macroglobulin
2	25.7	<0.1%	14100000	(R)TEVSSNHVLIYLDK(V)	43.32	51.09	809.429	164714	HUMAN	P01023	Alpha-2-macroglobulin
2	25.02	<0.1%	13100000	(R)TEVSSNHVLIYLDK(V)	43.33	52.74	809.429	164714	HUMAN	P01023	Alpha-2-macroglobulin
2	25.01	<0.1%	13100000	(R)TEVSSNHVLIYLDK(V)	43.35	53.86	809.429	164714	HUMAN	P01023	Alpha-2-macroglobulin
2	24.06	<0.1%	10800000	(R)TEVSSNHVLIYLDK(V)	43.38	44.71	809.43	164714	HUMAN	P01023	Alpha-2-macroglobulin
2	19.89	<0.1%	40600	(R)TEVSSNHVLIYLDK(V)	42.98	1.36	809.43	164714	HUMAN	P01023	Alpha-2-macroglobulin
2	20.73	<0.1%	5050000	(R)TGTHGLLVK(Q)	19.22	33.64	463.279	164714	HUMAN	P01023	Alpha-2-macroglobulin
2	20.2	<0.1%	7130000	(R)TGTHGLLVK(Q)	19.13	31.29	463.279	164714	HUMAN	P01023	Alpha-2-macroglobulin
2	18.57	<0.1%	5090000	(R)TGTHGLLVK(Q)	19.18	33.36	463.279	164714	HUMAN	P01023	Alpha-2-macroglobulin
2	18.29	<0.1%	4980000	(R)TGTHGLLVK(Q)	19.2	32.75	463.279	164714	HUMAN	P01023	Alpha-2-macroglobulin
2	18.07	<0.1%	7120000	(R)TGTHGLLVK(Q)	19.22	33.1	463.279	164714	HUMAN	P01023	Alpha-2-macroglobulin
2	17.85	<0.1%	7180000	(R)TGTHGLLVK(Q)	19.2	31.72	463.279	164714	HUMAN	P01023	Alpha-2-macroglobulin
2	11	0.001	34400	(R)TGTHGLLVK(Q)	18.92	4.01	463.279	164714	HUMAN	P01023	Alpha-2-macroglobulin
2	10.87	0.004	33800000	(R)TTVMVK(N)	13.93	40.59	339.698	164714	HUMAN	P01023	Alpha-2-macroglobulin
2	10.81	0.004	34100000	(R)TTVMVK(N)	13.9	39.26	339.698	164714	HUMAN	P01023	Alpha-2-macroglobulin
2	10.25	0.005	33600000	(R)TTVMVK(N)	13.95	42.85	339.698	164714	HUMAN	P01023	Alpha-2-macroglobulin
2	10.18	0.007	24000000	(R)TTVMVK(N)	13.97	35.46	339.698	164714	HUMAN	P01023	Alpha-2-macroglobulin
2	10.17	0.007	23600000	(R)TTVMVK(N)	13.97	34.42	339.698	164714	HUMAN	P01023	Alpha-2-macroglobulin
2	10.02	0.008	23900000	(R)TTVMVK(N)	13.98	35.17	339.698	164714	HUMAN	P01023	Alpha-2-macroglobulin
2	23.48	<0.1%	28600000	(R)VGFYESDVMGR(G)	41.93	40.79	630.292	164714	HUMAN	P01023	Alpha-2-macroglobulin
2	23.47	<0.1%	61800000	(R)VGFYESDVMGR(G)	41.88	49.24	630.291	164714	HUMAN	P01023	Alpha-2-macroglobulin
2	22.72	<0.1%	29000000	(R)VGFYESDVMGR(G)	41.98	39.84	630.291	164714	HUMAN	P01023	Alpha-2-macroglobulin
2	22.17	<0.1%	62800000	(R)VGFYESDVMGR(G)	41.93	50.98	630.292	164714	HUMAN	P01023	Alpha-2-macroglobulin
2	21.91	<0.1%	28100000	(R)VGFYESDVMGR(G)	42.03	38.56	630.291	164714	HUMAN	P01023	Alpha-2-macroglobulin
2	21.67	<0.1%	61600000	(R)VGFYESDVMGR(G)	41.87	49.36	630.292	164714	HUMAN	P01023	Alpha-2-macroglobulin
2	18.27	<0.1%	1960000	(R)VGFYESDVmGR(G)	33.42	38.87	638.288	164714	HUMAN	P01023	Alpha-2-macroglobulin
2	18.08	<0.1%	3160000	(R)VGFYESDVmGR(G)	33.55	39.4	638.289	164714	HUMAN	P01023	Alpha-2-macroglobulin
2	17.36	<0.1%	28600000	(R)VGFYESDVMGR(G)	41.93	40.79	630.292	164714	HUMAN	P01023	Alpha-2-macroglobulin
2	16.94	<0.1%	3060000	(R)VGFYESDVmGR(G)	33.53	39.59	638.289	164714	HUMAN	P01023	Alpha-2-macroglobulin
2	16.86	<0.1%	3080000	(R)VGFYESDVmGR(G)	33.53	38.57	638.289	164714	HUMAN	P01023	Alpha-2-macroglobulin
2	12.23	<0.1%	340000	(R)VNYKDR(S)	6.22	32.78	397.713	164714	HUMAN	P01023	Alpha-2-macroglobulin
2	11.99	0.001	483000	(R)VNYKDR(S)	6.17	40.38	397.712	164714	HUMAN	P01023	Alpha-2-macroglobulin
2	10.81	0.005	559000	(R)VNYKDR(S)	6.05	39.02	397.712	164714	HUMAN	P01023	Alpha-2-macroglobulin
2	10.04	0.007	502000	(R)VNYKDR(S)	5.92	37.5	397.712	164714	HUMAN	P01023	Alpha-2-macroglobulin
2	23.4	<0.1%	58600000	(R)VSVQLEASPAFLAVPVEK(E)	58.63	52.04	942.528	164714	HUMAN	P01023	Alpha-2-macroglobulin
2	22.66	<0.1%	40200000	(R)VSVQLEASPAFLAVPVEK(E)	58.47	43.49	942.529	164714	HUMAN	P01023	Alpha-2-macroglobulin
2	22.65	<0.1%	40700000	(R)VSVQLEASPAFLAVPVEK(E)	58.38	43.48	942.529	164714	HUMAN	P01023	Alpha-2-macroglobulin
2	22.16	<0.1%	60300000	(R)VSVQLEASPAFLAVPVEK(E)	58.7	51.77	942.527	164714	HUMAN	P01023	Alpha-2-macroglobulin
2	22.16	<0.1%	60700000	(R)VSVQLEASPAFLAVPVEK(E)	58.6	52.68	942.528	164714	HUMAN	P01023	Alpha-2-macroglobulin
2	21.01	<0.1%	37400000	(R)VSVQLEASPAFLAVPVEK(E)	58.4	41.06	942.529	164714	HUMAN	P01023	Alpha-2-macroglobulin
4	11.4	0.002	982000	(R)VSVQLEASPAFLAVPVEK(E)	58.68	41.74	471.769	164714	HUMAN	P01023	Alpha-2-macroglobulin
2	19.03	<0.1%	2720000	(R)VTAAPQSVCALR(A)	30.42	28.93	636.842	164714	HUMAN	P01023	Alpha-2-macroglobulin
2	18.75	<0.1%	2080000	(R)VTAAPQSVCALR(A)	30.3	30.44	636.841	164714	HUMAN	P01023	Alpha-2-macroglobulin
2	18.46	<0.1%	2770000	(R)VTAAPQSVCALR(A)	30.35	30.68	636.841	164714	HUMAN	P01023	Alpha-2-macroglobulin
2	18.36	<0.1%	2100000	(R)VTAAPQSVCALR(A)	30.28	32.21	636.841	164714	HUMAN	P01023	Alpha-2-macroglobulin
2	18.05	<0.1%	2700000	(R)VTAAPQSVCALR(A)	30.42	29.33	636.841	164714	HUMAN	P01023	Alpha-2-macroglobulin
2	17.36	<0.1%	2070000	(R)VTAAPQSVCALR(A)	30.28	31.55	636.84	164714	HUMAN	P01023	Alpha-2-macroglobulin
2	22.53	<0.1%	19800000	(R)VVSMDENFHPLNELIPLVYIQDPK(G)	72.95	35.96	1405.72	164714	HUMAN	P01023	Alpha-2-macroglobulin
2	22.19	<0.1%	21200000	(R)VVSMDENFHPLNELIPLVYIQDPK(G)	73.13	35.71	1405.72	164714	HUMAN	P01023	Alpha-2-macroglobulin
2	18.28	<0.1%	16100000	(R)VVSMDENFHPLNELIPLVYIQDPK(G)	72.88	31.96	1405.73	164714	HUMAN	P01023	Alpha-2-macroglobulin
2	17.68	<0.1%	20900000	(R)VVSMDENFHPLNELIPLVYIQDPK(G)	73	36.36	1405.72	164714	HUMAN	P01023	Alpha-2-macroglobulin
2	16.8	<0.1%	16200000	(R)VVSMDENFHPLNELIPLVYIQDPK(G)	72.98	31.96	1405.73	164714	HUMAN	P01023	Alpha-2-macroglobulin
2	15.3	<0.1%	16000000	(R)VVSMDENFHPLNELIPLVYIQDPK(G)	72.9	32.12	1405.73	164714	HUMAN	P01023	Alpha-2-macroglobulin
2	12.02	0.002	476000	(R)ALEQALEK(T)	25.25	72.22	451.252	109937	HUMAN	P15144	Aminopeptidase N
2	11.07	<0.1%	481000	(R)ALEQALEK(T)	25.27	68.82	451.251	109937	HUMAN	P15144	Aminopeptidase N
2	22.5	<0.1%	7150000	(K)ALQDQLVLVAAK(L)	47.4	18.54	634.884	53438.5	HUMAN	P01019	Angiotensinogen
2	21.55	<0.1%	3160000	(K)ALQDQLVLVAAK(L)	48.77	30.28	634.884	53438.5	HUMAN	P01019	Angiotensinogen
2	21.44	<0.1%	7650000	(K)ALQDQLVLVAAK(L)	47.38	19.02	634.884	53438.5	HUMAN	P01019	Angiotensinogen
2	21.29	<0.1%	3160000	(K)ALQDQLVLVAAK(L)	48.77	30.28	634.884	53438.5	HUMAN	P01019	Angiotensinogen
2	20.95	<0.1%	4420000	(K)ALQDQLVLVAAK(L)	48.47	27.82	634.884	53438.5	HUMAN	P01019	Angiotensinogen
2	20.6	<0.1%	3060000	(K)ALQDQLVLVAAK(L)	48.78	31.79	634.884	53438.5	HUMAN	P01019	Angiotensinogen
2	20.59	<0.1%	4380000	(K)ALQDQLVLVAAK(L)	48.55	26	634.884	53438.5	HUMAN	P01019	Angiotensinogen
2	20.25	<0.1%	4560000	(K)ALQDQLVLVAAK(L)	48.47	26.59	634.885	53438.5	HUMAN	P01019	Angiotensinogen
2	19.92	<0.1%	3050000	(K)ALQDQLVLVAAK(L)	48.73	30.3	634.884	53438.5	HUMAN	P01019	Angiotensinogen
2	19.71	<0.1%	5960000	(K)ALQDQLVLVAAK(L)	47.35	18.28	634.884	53438.5	HUMAN	P01019	Angiotensinogen
2	19.48	<0.1%	5910000	(K)ALQDQLVLVAAK(L)	47.37	17.05	634.885	53438.5	HUMAN	P01019	Angiotensinogen
2	19.4	<0.1%	7220000	(K)ALQDQLVLVAAK(L)	47.37	18.3	634.884	53438.5	HUMAN	P01019	Angiotensinogen
2	18.87	<0.1%	5900000	(K)ALQDQLVLVAAK(L)	47.35	16.96	634.884	53438.5	HUMAN	P01019	Angiotensinogen
2	16.91	<0.1%	41200	(K)ALQDQLVLVAAK(L)	48.5	3	634.884	53438.5	HUMAN	P01019	Angiotensinogen
2	13.3	<0.1%	585000	(K)DPTFIPAPIQAK(T)	47.12	76.57	649.361	53438.5	HUMAN	P01019	Angiotensinogen
2	12.95	<0.1%	738000	(K)DPTFIPAPIQAK(T)	45.1	16.56	649.363	53438.5	HUMAN	P01019	Angiotensinogen
2	11.36	<0.1%	686000	(K)DPTFIPAPIQAK(T)	45.08	16.8	649.362	53438.5	HUMAN	P01019	Angiotensinogen
2	11.29	0.001	664000	(K)DPTFIPAPIQAK(T)	45.18	16.49	649.364	53438.5	HUMAN	P01019	Angiotensinogen
2	16.21	<0.1%	1110000	(K)LDTEDKLR(A)	17.67	12.19	495.267	53438.5	HUMAN	P01019	Angiotensinogen
2	14.27	<0.1%	971000	(K)LDTEDKLR(A)	17.77	11.19	495.267	53438.5	HUMAN	P01019	Angiotensinogen
2	13.75	<0.1%	904000	(K)LDTEDKLR(A)	17.75	11.78	495.267	53438.5	HUMAN	P01019	Angiotensinogen
2	13.66	<0.1%	1180000	(K)LDTEDKLR(A)	17.67	13.38	495.268	53438.5	HUMAN	P01019	Angiotensinogen
2	11.85	0.002	1140000	(K)LDTEDKLR(A)	17.68	12.43	495.267	53438.5	HUMAN	P01019	Angiotensinogen
2	11.42	0.002	1140000	(K)LDTEDKLR(A)	17.68	12.43	495.267	53438.5	HUMAN	P01019	Angiotensinogen
2	19.58	<0.1%	3570000	(K)QPFVQGLALYTPVVLPR(S)	68.55	35.4	949.549	53438.5	HUMAN	P01019	Angiotensinogen
2	18.47	<0.1%	3700000	(K)QPFVQGLALYTPVVLPR(S)	68.77	35.24	949.549	53438.5	HUMAN	P01019	Angiotensinogen
2	18.3	<0.1%	3560000	(K)QPFVQGLALYTPVVLPR(S)	68.57	35.42	949.55	53438.5	HUMAN	P01019	Angiotensinogen
2	17.62	<0.1%	3780000	(K)QPFVQGLALYTPVVLPR(S)	68.77	36.32	949.549	53438.5	HUMAN	P01019	Angiotensinogen
2	17.6	<0.1%	3650000	(K)QPFVQGLALYTPVVLPR(S)	68.72	35.2	949.549	53438.5	HUMAN	P01019	Angiotensinogen
2	16.95	<0.1%	3690000	(K)QPFVQGLALYTPVVLPR(S)	68.7	36.23	949.549	53438.5	HUMAN	P01019	Angiotensinogen
2	17.28	<0.1%	3520000	(K)TSPVDEK(A)	8.02	26.74	388.197	53438.5	HUMAN	P01019	Angiotensinogen
2	17.21	<0.1%	3100000	(K)TSPVDEK(A)	8.28	27.21	388.197	53438.5	HUMAN	P01019	Angiotensinogen
2	16.42	<0.1%	3510000	(K)TSPVDEK(A)	8.27	26.86	388.197	53438.5	HUMAN	P01019	Angiotensinogen
2	16.18	<0.1%	2920000	(K)TSPVDEK(A)	8.3	25.83	388.197	53438.5	HUMAN	P01019	Angiotensinogen
2	15.72	<0.1%	3460000	(K)TSPVDEK(A)	8.25	26.97	388.197	53438.5	HUMAN	P01019	Angiotensinogen
2	14.07	<0.1%	3160000	(K)TSPVDEK(A)	8.27	27.26	388.197	53438.5	HUMAN	P01019	Angiotensinogen
2	22.21	<0.1%	413000	(K)VLSALQAVQGLLVAQGR(A)	74.48	19.85	862.013	53438.5	HUMAN	P01019	Angiotensinogen
2	21.72	<0.1%	327000	(K)VLSALQAVQGLLVAQGR(A)	74.67	21.37	862.016	53438.5	HUMAN	P01019	Angiotensinogen
2	20.86	<0.1%	428000	(K)VLSALQAVQGLLVAQGR(A)	74.48	21.36	862.015	53438.5	HUMAN	P01019	Angiotensinogen
2	20.78	<0.1%	446000	(K)VLSALQAVQGLLVAQGR(A)	74.57	20.96	862.015	53438.5	HUMAN	P01019	Angiotensinogen
2	19.51	<0.1%	321000	(K)VLSALQAVQGLLVAQGR(A)	74.67	21.47	862.014	53438.5	HUMAN	P01019	Angiotensinogen
2	17.24	<0.1%	413000	(K)VLSALQAVQGLLVAQGR(A)	74.48	19.85	862.013	53438.5	HUMAN	P01019	Angiotensinogen
2	16.53	<0.1%	303000	(K)VLSALQAVQGLLVAQGR(A)	74.67	21.34	862.014	53438.5	HUMAN	P01019	Angiotensinogen
2	16.28	<0.1%	303000	(K)VLSALQAVQGLLVAQGR(A)	74.67	21.34	862.014	53438.5	HUMAN	P01019	Angiotensinogen
2	15.23	<0.1%	321000	(K)VLSALQAVQGLLVAQGR(A)	74.67	21.47	862.014	53438.5	HUMAN	P01019	Angiotensinogen
2	12.02	0.001	446000	(K)VLSALQAVQGLLVAQGR(A)	74.57	20.96	862.015	53438.5	HUMAN	P01019	Angiotensinogen
3	22.91	<0.1%	2710000	(R)ADSQAQLLLSTVVGVFTAPGLHLK(Q)	89.7	33.57	822.465	53438.5	HUMAN	P01019	Angiotensinogen
3	20.34	<0.1%	3000000	(R)ADSQAQLLLSTVVGVFTAPGLHLK(Q)	89.57	35.07	822.464	53438.5	HUMAN	P01019	Angiotensinogen
3	19.63	<0.1%	2950000	(R)ADSQAQLLLSTVVGVFTAPGLHLK(Q)	89.7	34.79	822.464	53438.5	HUMAN	P01019	Angiotensinogen
3	19.26	<0.1%	1100000	(R)ADSQAQLLLSTVVGVFTAPGLHLK(Q)	89.92	34.3	822.463	53438.5	HUMAN	P01019	Angiotensinogen
3	18.75	<0.1%	44300	(R)ADSQAQLLLSTVVGVFTAPGLHLK(Q)	89.37	3.15	822.465	53438.5	HUMAN	P01019	Angiotensinogen
3	18.57	<0.1%	2830000	(R)ADSQAQLLLSTVVGVFTAPGLHLK(Q)	89.9	35.79	822.463	53438.5	HUMAN	P01019	Angiotensinogen
3	18.28	<0.1%	3000000	(R)ADSQAQLLLSTVVGVFTAPGLHLK(Q)	89.92	35.79	822.464	53438.5	HUMAN	P01019	Angiotensinogen
3	17.71	<0.1%	3000000	(R)ADSQAQLLLSTVVGVFTAPGLHLK(Q)	89.57	35.07	822.464	53438.5	HUMAN	P01019	Angiotensinogen
3	17.67	<0.1%	774000	(R)ADSQAQLLLSTVVGVFTAPGLHLK(Q)	90.02	34.11	822.461	53438.5	HUMAN	P01019	Angiotensinogen
4	17.61	<0.1%	605000	(R)ADSQAQLLLSTVVGVFTAPGLHLK(Q)	89.57	35.58	617.101	53438.5	HUMAN	P01019	Angiotensinogen
3	16.72	<0.1%	44300	(R)ADSQAQLLLSTVVGVFTAPGLHLK(Q)	89.37	3.15	822.465	53438.5	HUMAN	P01019	Angiotensinogen
3	16.68	<0.1%	2690000	(R)ADSQAQLLLSTVVGVFTAPGLHLK(Q)	89.9	35.7	822.463	53438.5	HUMAN	P01019	Angiotensinogen
3	14.61	<0.1%	3000000	(R)ADSQAQLLLSTVVGVFTAPGLHLK(Q)	89.92	35.79	822.464	53438.5	HUMAN	P01019	Angiotensinogen
3	13.93	<0.1%	930000	(R)ADSQAQLLLSTVVGVFTAPGLHLK(Q)	90.02	35.53	822.464	53438.5	HUMAN	P01019	Angiotensinogen
4	13.86	<0.1%	1030000	(R)ADSQAQLLLSTVVGVFTAPGLHLK(Q)	89.7	33.31	617.1	53438.5	HUMAN	P01019	Angiotensinogen
4	12.78	<0.1%	586000	(R)ADSQAQLLLSTVVGVFTAPGLHLK(Q)	89.7	34.79	617.101	53438.5	HUMAN	P01019	Angiotensinogen
2	19.19	<0.1%	1970000	(R)FMQAVTGWK(T)	42.9	36.52	534.272	53438.5	HUMAN	P01019	Angiotensinogen
2	18.13	<0.1%	1880000	(R)FMQAVTGWK(T)	43	39.27	534.272	53438.5	HUMAN	P01019	Angiotensinogen
2	17.85	<0.1%	1810000	(R)FMQAVTGWK(T)	43.12	37.2	534.272	53438.5	HUMAN	P01019	Angiotensinogen
2	17.21	<0.1%	1980000	(R)FMQAVTGWK(T)	42.88	36.89	534.272	53438.5	HUMAN	P01019	Angiotensinogen
2	17.09	<0.1%	1810000	(R)FMQAVTGWK(T)	43.08	38.59	534.272	53438.5	HUMAN	P01019	Angiotensinogen
2	20.3	<0.1%	796000	(R)SLDFTELDVAAEK(I)	52.52	16.99	719.36	53438.5	HUMAN	P01019	Angiotensinogen
2	19.33	<0.1%	838000	(R)SLDFTELDVAAEK(I)	52.57	17.87	719.36	53438.5	HUMAN	P01019	Angiotensinogen
2	15.75	<0.1%	767000	(R)SLDFTELDVAAEK(I)	52.52	18.45	719.359	53438.5	HUMAN	P01019	Angiotensinogen
2	25.95	<0.1%	1350000	(K)AFLEVNEEGSEAAASTAVVIAGR(S)	55.33	69.43	1146.08	53057.9	HUMAN	P01008	Antithrombin-III
2	25.02	<0.1%	1750000	(K)AFLEVNEEGSEAAASTAVVIAGR(S)	55.4	65.81	1146.08	53057.9	HUMAN	P01008	Antithrombin-III
2	19.12	<0.1%	1340000	(K)AFLEVNEEGSEAAASTAVVIAGR(S)	55.32	66.28	1146.08	53057.9	HUMAN	P01008	Antithrombin-III
2	18.11	<0.1%	1380000	(K)AFLEVNEEGSEAAASTAVVIAGR(S)	55.37	65.53	1146.08	53057.9	HUMAN	P01008	Antithrombin-III
2	17.88	<0.1%	1760000	(K)AFLEVNEEGSEAAASTAVVIAGR(S)	55.32	67.02	1146.08	53057.9	HUMAN	P01008	Antithrombin-III
2	17.62	<0.1%	1360000	(K)AFLEVNEEGSEAAASTAVVIAGR(S)	55.32	67.72	1146.08	53057.9	HUMAN	P01008	Antithrombin-III
2	16.59	<0.1%	1750000	(K)AFLEVNEEGSEAAASTAVVIAGR(S)	55.3	65.61	1146.08	53057.9	HUMAN	P01008	Antithrombin-III
2	16.97	<0.1%	1570000	(K)ATEDEGSEQKIPEATNR(R)	20.97	28.01	937.941	53057.9	HUMAN	P01008	Antithrombin-III
2	12.24	0.001	1520000	(K)ATEDEGSEQKIPEATNR(R)	20.85	28.64	937.94	53057.9	HUMAN	P01008	Antithrombin-III
2	14.86	<0.1%	4750000	(K)FDTISEK(T)	21.62	32.17	420.213	53057.9	HUMAN	P01008	Antithrombin-III
2	14.1	<0.1%	6210000	(K)FDTISEK(T)	21.62	33.01	420.212	53057.9	HUMAN	P01008	Antithrombin-III
2	13.92	<0.1%	4820000	(K)FDTISEK(T)	21.62	32.23	420.213	53057.9	HUMAN	P01008	Antithrombin-III
2	12.99	<0.1%	6400000	(K)FDTISEK(T)	21.6	32.94	420.212	53057.9	HUMAN	P01008	Antithrombin-III
2	12.97	<0.1%	6540000	(K)FDTISEK(T)	21.55	32.58	420.213	53057.9	HUMAN	P01008	Antithrombin-III
2	11.88	0.001	4870000	(K)FDTISEK(T)	21.62	32.21	420.213	53057.9	HUMAN	P01008	Antithrombin-III
2	15.5	<0.1%	2720000	(K)FSPENTR(K)	15.12	40.88	425.708	53057.9	HUMAN	P01008	Antithrombin-III
2	15.37	<0.1%	2680000	(K)FSPENTR(K)	15.28	39.27	425.708	53057.9	HUMAN	P01008	Antithrombin-III
2	15.24	<0.1%	2020000	(K)FSPENTR(K)	15.23	36.13	425.708	53057.9	HUMAN	P01008	Antithrombin-III
2	14.93	<0.1%	2690000	(K)FSPENTR(K)	15.18	38.78	425.708	53057.9	HUMAN	P01008	Antithrombin-III
2	14.63	<0.1%	2020000	(K)FSPENTR(K)	15.28	36.57	425.708	53057.9	HUMAN	P01008	Antithrombin-III
2	14.34	<0.1%	2040000	(K)FSPENTR(K)	15.3	37.25	425.708	53057.9	HUMAN	P01008	Antithrombin-III
2	12.79	<0.1%	258000	(K)FSPENTR(K)	15.97	22.4	425.707	53057.9	HUMAN	P01008	Antithrombin-III
2	12.66	<0.1%	267000	(K)FSPENTR(K)	15.97	24.84	425.708	53057.9	HUMAN	P01008	Antithrombin-III
2	12.55	<0.1%	270000	(K)FSPENTR(K)	15.83	21.62	425.708	53057.9	HUMAN	P01008	Antithrombin-III
2	11.57	<0.1%	262000	(K)FSPENTR(K)	16	22.73	425.706	53057.9	HUMAN	P01008	Antithrombin-III
2	11.3	<0.1%	306000	(K)FSPENTR(K)	15.7	18.23	425.707	53057.9	HUMAN	P01008	Antithrombin-III
2	11.12	<0.1%	285000	(K)FSPENTR(K)	15.75	20.04	425.708	53057.9	HUMAN	P01008	Antithrombin-III
2	14.44	<0.1%	504000	(K)FSPENTRK(E)	10.23	23.57	489.755	53057.9	HUMAN	P01008	Antithrombin-III
2	14.37	<0.1%	621000	(K)FSPENTRK(E)	10.1	21.86	489.755	53057.9	HUMAN	P01008	Antithrombin-III
2	13.38	<0.1%	606000	(K)FSPENTRK(E)	10.22	23.02	489.755	53057.9	HUMAN	P01008	Antithrombin-III
2	12.79	<0.1%	611000	(K)FSPENTRK(E)	10.17	22.42	489.755	53057.9	HUMAN	P01008	Antithrombin-III
2	12.47	<0.1%	515000	(K)FSPENTRK(E)	10.27	24.93	489.755	53057.9	HUMAN	P01008	Antithrombin-III
2	11.42	<0.1%	502000	(K)FSPENTRK(E)	10.25	22.38	489.756	53057.9	HUMAN	P01008	Antithrombin-III
2	13.5	<0.1%	391000	(K)IPEATNR(R)	12.2	35.25	400.718	53057.9	HUMAN	P01008	Antithrombin-III
2	12.56	<0.1%	295000	(K)IPEATNR(R)	11.98	33.25	400.717	53057.9	HUMAN	P01008	Antithrombin-III
2	12.48	<0.1%	327000	(K)IPEATNR(R)	12.05	33.43	400.718	53057.9	HUMAN	P01008	Antithrombin-III
2	11.94	0.001	365000	(K)IPEATNR(R)	12.18	35.29	400.717	53057.9	HUMAN	P01008	Antithrombin-III
2	11.55	<0.1%	349000	(K)IPEATNR(R)	12	30.21	400.717	53057.9	HUMAN	P01008	Antithrombin-III
2	14.86	<0.1%	11500000	(K)LQPLDFK(E)	40.35	34.52	430.749	53057.9	HUMAN	P01008	Antithrombin-III
2	14.56	<0.1%	11400000	(K)LQPLDFK(E)	40.33	34.39	430.749	53057.9	HUMAN	P01008	Antithrombin-III
2	14	<0.1%	8780000	(K)LQPLDFK(E)	40.22	32.52	430.749	53057.9	HUMAN	P01008	Antithrombin-III
2	13.97	<0.1%	11700000	(K)LQPLDFK(E)	40.3	34.02	430.749	53057.9	HUMAN	P01008	Antithrombin-III
2	13.36	<0.1%	1050000	(K)LQPLDFK(E)	41.32	31.46	430.749	53057.9	HUMAN	P01008	Antithrombin-III
2	13.2	<0.1%	8720000	(K)LQPLDFK(E)	40.23	31.01	430.749	53057.9	HUMAN	P01008	Antithrombin-III
2	13	<0.1%	994000	(K)LQPLDFK(E)	41.37	32.98	430.749	53057.9	HUMAN	P01008	Antithrombin-III
2	12.97	<0.1%	1010000	(K)LQPLDFK(E)	41.35	32.69	430.749	53057.9	HUMAN	P01008	Antithrombin-III
2	12.47	<0.1%	8930000	(K)LQPLDFK(E)	40.22	33.7	430.749	53057.9	HUMAN	P01008	Antithrombin-III
2	10.69	0.005	334000	(K)LQPLDFK(E)	41.68	33.4	430.748	53057.9	HUMAN	P01008	Antithrombin-III
2	22.05	<0.1%	847000	(K)LQPLDFKENAEQSR(A)	35.3	24.17	837.927	53057.9	HUMAN	P01008	Antithrombin-III
2	19.93	<0.1%	729000	(K)LQPLDFKENAEQSR(A)	35.3	25.75	837.926	53057.9	HUMAN	P01008	Antithrombin-III
2	19.66	<0.1%	1080000	(K)LQPLDFKENAEQSR(A)	35.25	19.34	837.926	53057.9	HUMAN	P01008	Antithrombin-III
2	18.17	<0.1%	1170000	(K)LQPLDFKENAEQSR(A)	35.35	18.17	837.925	53057.9	HUMAN	P01008	Antithrombin-III
2	16.51	<0.1%	1130000	(K)LQPLDFKENAEQSR(A)	35.3	19.57	837.925	53057.9	HUMAN	P01008	Antithrombin-III
2	15.05	<0.1%	740000	(K)LQPLDFKENAEQSR(A)	35.35	24.61	837.926	53057.9	HUMAN	P01008	Antithrombin-III
2	11.71	0.002	416000	(K)LVSANR(L)	7.55	30.22	330.197	53057.9	HUMAN	P01008	Antithrombin-III
2	11.25	0.001	419000	(K)LVSANR(L)	7.52	27.71	330.196	53057.9	HUMAN	P01008	Antithrombin-III
2	20.31	<0.1%	1600000	(K)NDNDNIFLSPLSISTAFAMTK(L)	78.5	37.43	1150.07	53057.9	HUMAN	P01008	Antithrombin-III
2	16.82	<0.1%	1980000	(K)NDNDNIFLSPLSISTAFAMTK(L)	78.42	37.7	1150.07	53057.9	HUMAN	P01008	Antithrombin-III
2	16.73	<0.1%	2520000	(K)NDNDNIFLSPLSISTAFAMTK(L)	78.75	35.96	1150.07	53057.9	HUMAN	P01008	Antithrombin-III
2	15.26	<0.1%	2700000	(K)NDNDNIFLSPLSISTAFAMTK(L)	78.58	37.33	1150.07	53057.9	HUMAN	P01008	Antithrombin-III
2	14.22	<0.1%	1550000	(K)NDNDNIFLSPLSISTAFAMTK(L)	78.42	37.66	1150.07	53057.9	HUMAN	P01008	Antithrombin-III
2	12.9	<0.1%	2490000	(K)NDNDNIFLSPLSISTAFAMTK(L)	78.6	38.8	1150.07	53057.9	HUMAN	P01008	Antithrombin-III
2	11.71	0.001	1600000	(K)NDNDNIFLSPLSISTAFAMTK(L)	78.5	37.43	1150.07	53057.9	HUMAN	P01008	Antithrombin-III
2	17.89	<0.1%	666000	(K)SKLPGIVAEGR(D)	28.65	20.79	563.834	53057.9	HUMAN	P01008	Antithrombin-III
2	17.84	<0.1%	617000	(K)SKLPGIVAEGR(D)	28.67	20.41	563.834	53057.9	HUMAN	P01008	Antithrombin-III
2	14.53	<0.1%	674000	(K)SKLPGIVAEGR(D)	28.58	20.9	563.834	53057.9	HUMAN	P01008	Antithrombin-III
2	13.45	<0.1%	458000	(K)SKLPGIVAEGR(D)	28.52	21.95	563.834	53057.9	HUMAN	P01008	Antithrombin-III
2	13.25	<0.1%	414000	(K)SKLPGIVAEGR(D)	28.5	23.07	563.834	53057.9	HUMAN	P01008	Antithrombin-III
2	11.97	0.002	467000	(K)SKLPGIVAEGR(D)	28.5	23.64	563.834	53057.9	HUMAN	P01008	Antithrombin-III
2	20.42	<0.1%	950000	(K)TSDQIHFFFAK(L)	51.72	41.64	670.836	53057.9	HUMAN	P01008	Antithrombin-III
2	17.82	<0.1%	943000	(K)TSDQIHFFFAK(L)	51.73	40.04	670.836	53057.9	HUMAN	P01008	Antithrombin-III
2	14.79	<0.1%	920000	(K)TSDQIHFFFAK(L)	51.68	40.03	670.837	53057.9	HUMAN	P01008	Antithrombin-III
2	19.04	<0.1%	1060000	(R)DDLYVSDAFHK(A)	38.12	22.03	655.307	53057.9	HUMAN	P01008	Antithrombin-III
2	17.58	<0.1%	1170000	(R)DDLYVSDAFHK(A)	38.2	23.64	655.307	53057.9	HUMAN	P01008	Antithrombin-III
2	17.17	<0.1%	1110000	(R)DDLYVSDAFHK(A)	38.18	23.02	655.308	53057.9	HUMAN	P01008	Antithrombin-III
2	16.14	<0.1%	721000	(R)DDLYVSDAFHK(A)	38.15	25.77	655.308	53057.9	HUMAN	P01008	Antithrombin-III
2	15.77	<0.1%	719000	(R)DDLYVSDAFHK(A)	38.15	24.95	655.307	53057.9	HUMAN	P01008	Antithrombin-III
2	13.65	<0.1%	718000	(R)DDLYVSDAFHK(A)	38.18	25.38	655.308	53057.9	HUMAN	P01008	Antithrombin-III
2	15.97	<0.1%	335000	(R)DIPMNPMCIYR(S)	54.08	67.75	705.327	53057.9	HUMAN	P01008	Antithrombin-III
2	11.02	<0.1%	344000	(R)DIPMNPMCIYR(S)	54.15	43.01	705.324	53057.9	HUMAN	P01008	Antithrombin-III
2	22.63	<0.1%	464000	(R)EVPLNTIIFMGR(V)	63.93	25.98	695.383	53057.9	HUMAN	P01008	Antithrombin-III
2	22.14	<0.1%	7090000	(R)EVPLNTIIFMGR(V)	62.58	17.85	695.384	53057.9	HUMAN	P01008	Antithrombin-III
2	21.62	<0.1%	1140000	(R)EVPLNTIIFMGR(V)	63.8	25.32	695.383	53057.9	HUMAN	P01008	Antithrombin-III
2	21.62	<0.1%	1260000	(R)EVPLNTIIFMGR(V)	63.65	24.07	695.383	53057.9	HUMAN	P01008	Antithrombin-III
2	21.5	<0.1%	7600000	(R)EVPLNTIIFMGR(V)	62.52	20.06	695.384	53057.9	HUMAN	P01008	Antithrombin-III
2	20.96	<0.1%	6870000	(R)EVPLNTIIFMGR(V)	62.6	18.18	695.383	53057.9	HUMAN	P01008	Antithrombin-III
2	20.27	<0.1%	447000	(R)EVPLNTIIFMGR(V)	63.97	25.89	695.382	53057.9	HUMAN	P01008	Antithrombin-III
2	19.97	<0.1%	7650000	(R)EVPLNTIIFMGR(V)	62.5	21.72	695.384	53057.9	HUMAN	P01008	Antithrombin-III
2	19.56	<0.1%	6740000	(R)EVPLNTIIFMGR(V)	62.63	17.21	695.383	53057.9	HUMAN	P01008	Antithrombin-III
2	19.29	<0.1%	1180000	(R)EVPLNTIIFMGR(V)	63.7	24.09	695.383	53057.9	HUMAN	P01008	Antithrombin-III
2	18.81	<0.1%	7480000	(R)EVPLNTIIFMGR(V)	62.48	20.19	695.384	53057.9	HUMAN	P01008	Antithrombin-III
2	18.31	<0.1%	449000	(R)EVPLNTIIFMGR(V)	64.02	24.46	695.379	53057.9	HUMAN	P01008	Antithrombin-III
2	16.14	<0.1%	449000	(R)EVPLNTIIFMGR(V)	64.02	24.46	695.379	53057.9	HUMAN	P01008	Antithrombin-III
2	18.06	<0.1%	391000	(R)FATTFYQHLADSK(N)	44.65	27.7	764.876	53057.9	HUMAN	P01008	Antithrombin-III
2	16.51	<0.1%	410000	(R)FATTFYQHLADSK(N)	44.63	27.51	764.875	53057.9	HUMAN	P01008	Antithrombin-III
2	16.72	<0.1%	3950000	(R)IEDGFSLK(E)	36.18	21.79	454.742	53057.9	HUMAN	P01008	Antithrombin-III
2	16.09	<0.1%	3130000	(R)IEDGFSLK(E)	36.28	19.32	454.742	53057.9	HUMAN	P01008	Antithrombin-III
2	15.69	<0.1%	3100000	(R)IEDGFSLK(E)	36.28	19.15	454.741	53057.9	HUMAN	P01008	Antithrombin-III
2	14.62	<0.1%	4000000	(R)IEDGFSLK(E)	36.3	21.36	454.742	53057.9	HUMAN	P01008	Antithrombin-III
2	13.79	<0.1%	3970000	(R)IEDGFSLK(E)	36.25	21.84	454.742	53057.9	HUMAN	P01008	Antithrombin-III
2	13.29	<0.1%	3090000	(R)IEDGFSLK(E)	36.32	19.34	454.741	53057.9	HUMAN	P01008	Antithrombin-III
2	18.5	<0.1%	32000	(R)ITDVIPSEAINELTVLVLVNTIYFK(G)	104.68	1.58	1402.79	53057.9	HUMAN	P01008	Antithrombin-III
2	15.44	<0.1%	34100	(R)ITDVIPSEAINELTVLVLVNTIYFK(G)	104.67	1.58	1402.79	53057.9	HUMAN	P01008	Antithrombin-III
2	13.22	<0.1%	982000	(R)RVWELSK(A)	26.55	41.7	459.265	53057.9	HUMAN	P01008	Antithrombin-III
2	10.94	0.001	2400000	(R)SLNPNR(V)	7.83	42.68	350.692	53057.9	HUMAN	P01008	Antithrombin-III
2	10.85	0.003	3570000	(R)SLNPNR(V)	7.73	43.74	350.692	53057.9	HUMAN	P01008	Antithrombin-III
2	10.1	0.007	2450000	(R)SLNPNR(V)	7.85	44.15	350.692	53057.9	HUMAN	P01008	Antithrombin-III
2	18.02	<0.1%	1890000	(R)VAEGTQVLELPFK(G)	54.6	67.75	715.899	53057.9	HUMAN	P01008	Antithrombin-III
2	14.61	<0.1%	2250000	(R)VAEGTQVLELPFK(G)	54.53	62.67	715.897	53057.9	HUMAN	P01008	Antithrombin-III
2	12.73	<0.1%	2330000	(R)VWELSK(A)	30.9	58.13	381.214	53057.9	HUMAN	P01008	Antithrombin-III
2	12.27	0.001	2270000	(R)VWELSK(A)	30.98	57.33	381.214	53057.9	HUMAN	P01008	Antithrombin-III
2	11.54	<0.1%	1900000	(R)VWELSK(A)	31.05	59.6	381.214	53057.9	HUMAN	P01008	Antithrombin-III
2	20.64	<0.1%	67000000	(K)AKPALEDLR(Q)	25.7	139.87	506.795	30777.3	HUMAN	P02647	Apolipoprotein A-I
2	20.56	<0.1%	56000000	(K)AKPALEDLR(Q)	26.28	144.55	506.794	30777.3	HUMAN	P02647	Apolipoprotein A-I
2	20.12	<0.1%	80000000	(K)AKPALEDLR(Q)	25.88	157.06	506.794	30777.3	HUMAN	P02647	Apolipoprotein A-I
2	20.08	<0.1%	53900000	(K)AKPALEDLR(Q)	26.3	143.29	506.795	30777.3	HUMAN	P02647	Apolipoprotein A-I
2	20.08	<0.1%	49400000	(K)AKPALEDLR(Q)	26.17	138.49	506.795	30777.3	HUMAN	P02647	Apolipoprotein A-I
2	20.07	<0.1%	51800000	(K)AKPALEDLR(Q)	26.13	142.13	506.795	30777.3	HUMAN	P02647	Apolipoprotein A-I
2	20.03	<0.1%	67100000	(K)AKPALEDLR(Q)	25.77	140.67	506.795	30777.3	HUMAN	P02647	Apolipoprotein A-I
2	19.87	<0.1%	74700000	(K)AKPALEDLR(Q)	25.75	141.53	506.795	30777.3	HUMAN	P02647	Apolipoprotein A-I
2	19.84	<0.1%	47900000	(K)AKPALEDLR(Q)	26.27	136.73	506.795	30777.3	HUMAN	P02647	Apolipoprotein A-I
2	19.57	<0.1%	42800000	(K)AKPALEDLR(Q)	26.57	124.82	506.794	30777.3	HUMAN	P02647	Apolipoprotein A-I
2	19.06	<0.1%	72600000	(K)AKPALEDLR(Q)	25.68	155.39	506.795	30777.3	HUMAN	P02647	Apolipoprotein A-I
2	18.66	<0.1%	4950000	(K)AKPALEDLR(Q)	25.75	27.92	506.795	30777.3	HUMAN	P02647	Apolipoprotein A-I
2	18.63	<0.1%	80800000	(K)AKPALEDLR(Q)	25.8	157.91	506.794	30777.3	HUMAN	P02647	Apolipoprotein A-I
2	18.01	<0.1%	19800000	(K)AKPALEDLR(Q)	34.6	70.56	528.297	30777.3	HUMAN	P02647	Apolipoprotein A-I
2	17.98	<0.1%	20500000	(K)AKPALEDLR(Q)	34.65	71.75	528.298	30777.3	HUMAN	P02647	Apolipoprotein A-I
2	17.36	<0.1%	32000000	(K)AKPALEDLR(Q)	34.72	68.14	528.297	30777.3	HUMAN	P02647	Apolipoprotein A-I
2	17.27	<0.1%	4910000	(K)AKPALEDLR(Q)	25.72	22.92	506.794	30777.3	HUMAN	P02647	Apolipoprotein A-I
2	17.16	<0.1%	19900000	(K)AKPALEDLR(Q)	34.7	72.78	528.297	30777.3	HUMAN	P02647	Apolipoprotein A-I
2	17.02	<0.1%	80600000	(K)AKPALEDLR(Q)	25.9	160.01	506.794	30777.3	HUMAN	P02647	Apolipoprotein A-I
2	16.68	<0.1%	4910000	(K)AKPALEDLR(Q)	25.73	28.92	506.794	30777.3	HUMAN	P02647	Apolipoprotein A-I
2	16.42	<0.1%	4770000	(K)AKPALEDLR(Q)	25.75	27.61	506.795	30777.3	HUMAN	P02647	Apolipoprotein A-I
2	16.25	<0.1%	31600000	(K)AKPALEDLR(Q)	34.68	66.97	528.298	30777.3	HUMAN	P02647	Apolipoprotein A-I
2	16.1	<0.1%	31500000	(K)AKPALEDLR(Q)	34.67	66.97	528.298	30777.3	HUMAN	P02647	Apolipoprotein A-I
2	15.05	<0.1%	5520000	(K)AKPALEDLR(Q)	25.57	23.49	506.795	30777.3	HUMAN	P02647	Apolipoprotein A-I
2	13.88	<0.1%	4990000	(K)AKPALEDLR(Q)	25.63	22.78	506.794	30777.3	HUMAN	P02647	Apolipoprotein A-I
2	23.1	<0.1%	25600000	(K)ATEHLSTLSEK(A)	19.42	81.83	608.317	30777.3	HUMAN	P02647	Apolipoprotein A-I
2	23.03	<0.1%	21200000	(K)ATEHLSTLSEK(A)	30.9	24.26	629.818	30777.3	HUMAN	P02647	Apolipoprotein A-I
2	22.73	<0.1%	20000000	(K)ATEHLSTLSEK(A)	31.07	24.9	629.819	30777.3	HUMAN	P02647	Apolipoprotein A-I
2	22.71	<0.1%	19200000	(K)ATEHLSTLSEK(A)	31.05	25.27	629.819	30777.3	HUMAN	P02647	Apolipoprotein A-I
2	22.42	<0.1%	59600000	(K)ATEHLSTLSEK(A)	18.9	134.74	608.316	30777.3	HUMAN	P02647	Apolipoprotein A-I
2	22.02	<0.1%	20300000	(K)ATEHLSTLSEK(A)	31.07	24.82	629.819	30777.3	HUMAN	P02647	Apolipoprotein A-I
2	22	<0.1%	24700000	(K)ATEHLSTLSEK(A)	19.37	76.07	608.316	30777.3	HUMAN	P02647	Apolipoprotein A-I
2	21.78	<0.1%	25000000	(K)ATEHLSTLSEK(A)	19.43	81.23	608.317	30777.3	HUMAN	P02647	Apolipoprotein A-I
2	21.75	<0.1%	20500000	(K)ATEHLSTLSEK(A)	30.93	23.36	629.818	30777.3	HUMAN	P02647	Apolipoprotein A-I
2	21.69	<0.1%	54100000	(K)ATEHLSTLSEK(A)	18.87	140.88	608.316	30777.3	HUMAN	P02647	Apolipoprotein A-I
2	21.69	<0.1%	54300000	(K)ATEHLSTLSEK(A)	18.87	143.5	608.317	30777.3	HUMAN	P02647	Apolipoprotein A-I
2	21.68	<0.1%	26300000	(K)ATEHLSTLSEK(A)	19.4	83.27	608.316	30777.3	HUMAN	P02647	Apolipoprotein A-I
2	21.63	<0.1%	54000000	(K)ATEHLSTLSEK(A)	18.88	141.61	608.316	30777.3	HUMAN	P02647	Apolipoprotein A-I
2	21.19	<0.1%	60400000	(K)ATEHLSTLSEK(A)	18.8	135.13	608.316	30777.3	HUMAN	P02647	Apolipoprotein A-I
2	21.1	<0.1%	20800000	(K)ATEHLSTLSEK(A)	30.85	23.93	629.819	30777.3	HUMAN	P02647	Apolipoprotein A-I
2	20.38	<0.1%	24700000	(K)ATEHLSTLSEK(A)	19.42	78.76	608.316	30777.3	HUMAN	P02647	Apolipoprotein A-I
2	20.22	<0.1%	23400000	(K)ATEHLSTLSEK(A)	19.52	76.9	608.316	30777.3	HUMAN	P02647	Apolipoprotein A-I
2	19.65	<0.1%	60900000	(K)ATEHLSTLSEK(A)	18.82	135.79	608.316	30777.3	HUMAN	P02647	Apolipoprotein A-I
2	21.66	<0.1%	29900000	(K)DLATVYVDVLK(D)	60.23	31.63	618.349	30777.3	HUMAN	P02647	Apolipoprotein A-I
2	21.63	<0.1%	48900000	(K)DLATVYVDVLK(D)	59.98	41.39	618.35	30777.3	HUMAN	P02647	Apolipoprotein A-I
2	20.84	<0.1%	50000000	(K)DLATVYVDVLK(D)	60.02	41.32	618.35	30777.3	HUMAN	P02647	Apolipoprotein A-I
2	20.31	<0.1%	29900000	(K)DLATVYVDVLK(D)	60.12	31.51	618.349	30777.3	HUMAN	P02647	Apolipoprotein A-I
2	20.3	<0.1%	48700000	(K)DLATVYVDVLK(D)	59.97	40.46	618.35	30777.3	HUMAN	P02647	Apolipoprotein A-I
2	20.29	<0.1%	29400000	(K)DLATVYVDVLK(D)	60.1	33.03	618.349	30777.3	HUMAN	P02647	Apolipoprotein A-I
2	19.28	<0.1%	4910000	(K)DLATVYVDVLK(D)	61.43	134.78	618.35	30777.3	HUMAN	P02647	Apolipoprotein A-I
2	17.64	<0.1%	5210000	(K)DLATVYVDVLK(D)	61.45	138.21	618.35	30777.3	HUMAN	P02647	Apolipoprotein A-I
2	17.62	<0.1%	221000	(K)DLATVYVDVLK(D)	62.25	41.27	618.348	30777.3	HUMAN	P02647	Apolipoprotein A-I
2	16.45	<0.1%	5060000	(K)DLATVYVDVLK(D)	61.5	140.85	618.35	30777.3	HUMAN	P02647	Apolipoprotein A-I
2	15.6	<0.1%	223000	(K)DLATVYVDVLK(D)	62.18	37	618.347	30777.3	HUMAN	P02647	Apolipoprotein A-I
2	13.53	<0.1%	214000	(K)DLATVYVDVLK(D)	61.83	34.55	618.348	30777.3	HUMAN	P02647	Apolipoprotein A-I
2	13.43	<0.1%	223000	(K)DLATVYVDVLK(D)	62.18	37	618.347	30777.3	HUMAN	P02647	Apolipoprotein A-I
2	13.28	<0.1%	230000	(K)DLATVYVDVLK(D)	62.22	39.63	618.347	30777.3	HUMAN	P02647	Apolipoprotein A-I
2	13.19	<0.1%	102000	(K)DLATVYVDVLK(D)	62.32	40	618.346	30777.3	HUMAN	P02647	Apolipoprotein A-I
2	12.56	<0.1%	209000	(K)DLATVYVDVLK(D)	61.92	36.28	618.348	30777.3	HUMAN	P02647	Apolipoprotein A-I
2	12.42	<0.1%	201000	(K)DLATVYVDVLK(D)	61.87	37.67	618.348	30777.3	HUMAN	P02647	Apolipoprotein A-I
2	11.71	0.001	6230000	(K)DLEEVK(A)	17.68	39.18	366.694	30777.3	HUMAN	P02647	Apolipoprotein A-I
2	14.39	<0.1%	903000	(K)DLEEVKAK(V)	15.62	38.09	466.259	30777.3	HUMAN	P02647	Apolipoprotein A-I
2	13.62	<0.1%	1050000	(K)DLEEVKAK(V)	15.65	36.78	466.26	30777.3	HUMAN	P02647	Apolipoprotein A-I
2	11.41	<0.1%	1040000	(K)DLEEVKAK(V)	15.58	37.55	466.257	30777.3	HUMAN	P02647	Apolipoprotein A-I
2	20.56	<0.1%	57900000	(K)DSGRDYVSQFEGSALGK(Q)	45.25	76.53	908.43	30777.3	HUMAN	P02647	Apolipoprotein A-I
2	20.49	<0.1%	55900000	(K)DSGRDYVSQFEGSALGK(Q)	45.43	69.28	908.428	30777.3	HUMAN	P02647	Apolipoprotein A-I
2	19.9	<0.1%	54100000	(K)DSGRDYVSQFEGSALGK(Q)	45.42	71.46	908.429	30777.3	HUMAN	P02647	Apolipoprotein A-I
2	19.48	<0.1%	54100000	(K)DSGRDYVSQFEGSALGK(Q)	45.42	71.46	908.429	30777.3	HUMAN	P02647	Apolipoprotein A-I
2	19.07	<0.1%	57900000	(K)DSGRDYVSQFEGSALGK(Q)	45.25	76.53	908.43	30777.3	HUMAN	P02647	Apolipoprotein A-I
2	18.85	<0.1%	58500000	(K)DSGRDYVSQFEGSALGK(Q)	45.27	75.34	908.43	30777.3	HUMAN	P02647	Apolipoprotein A-I
2	18.82	<0.1%	56000000	(K)DSGRDYVSQFEGSALGK(Q)	45.32	70.61	908.429	30777.3	HUMAN	P02647	Apolipoprotein A-I
2	17.89	<0.1%	59600000	(K)DSGRDYVSQFEGSALGK(Q)	45.33	71.98	908.43	30777.3	HUMAN	P02647	Apolipoprotein A-I
2	17.4	<0.1%	1370000	(K)DSGRDYVSQFEGSALGK(Q)	49.22	37.93	929.933	30777.3	HUMAN	P02647	Apolipoprotein A-I
2	14.38	<0.1%	276000	(K)DSGRDYVSQFEGSALGK(Q)	45	2.36	908.428	30777.3	HUMAN	P02647	Apolipoprotein A-I
2	13.57	<0.1%	534000	(K)DSGRDYVSQFEGSALGK(Q)	49.1	35.65	929.93	30777.3	HUMAN	P02647	Apolipoprotein A-I
2	18.28	<0.1%	7330000	(K)ETEGLRQEMSK(D)	19.8	53.33	654.318	30777.3	HUMAN	P02647	Apolipoprotein A-I
2	17.79	<0.1%	7330000	(K)ETEGLRQEMSK(D)	19.8	53.33	654.318	30777.3	HUMAN	P02647	Apolipoprotein A-I
2	17.67	<0.1%	7710000	(K)ETEGLRQEMSK(D)	19.87	52.91	654.317	30777.3	HUMAN	P02647	Apolipoprotein A-I
2	16.76	<0.1%	6110000	(K)ETEGLRQEMSK(D)	19.95	47.92	654.318	30777.3	HUMAN	P02647	Apolipoprotein A-I
2	16.47	<0.1%	7710000	(K)ETEGLRQEMSK(D)	19.87	52.91	654.317	30777.3	HUMAN	P02647	Apolipoprotein A-I
2	16.28	<0.1%	5900000	(K)ETEGLRQEMSK(D)	19.95	48.94	654.318	30777.3	HUMAN	P02647	Apolipoprotein A-I
2	16.13	<0.1%	5770000	(K)ETEGLRQEMSK(D)	19.95	47.82	654.318	30777.3	HUMAN	P02647	Apolipoprotein A-I
2	15.84	<0.1%	7710000	(K)ETEGLRQEMSK(D)	19.87	52.91	654.317	30777.3	HUMAN	P02647	Apolipoprotein A-I
2	15.35	<0.1%	7370000	(K)ETEGLRQEMSK(D)	19.85	53.16	654.318	30777.3	HUMAN	P02647	Apolipoprotein A-I
2	14.48	<0.1%	7370000	(K)ETEGLRQEMSK(D)	19.85	53.16	654.318	30777.3	HUMAN	P02647	Apolipoprotein A-I
2	13.79	<0.1%	5770000	(K)ETEGLRQEMSK(D)	19.95	47.82	654.318	30777.3	HUMAN	P02647	Apolipoprotein A-I
2	20.16	<0.1%	7740000	(K)KWQEEMELYR(Q)	39.97	79.04	706.338	30777.3	HUMAN	P02647	Apolipoprotein A-I
2	19.81	<0.1%	7650000	(K)KWQEEMELYR(Q)	39.98	70.82	706.339	30777.3	HUMAN	P02647	Apolipoprotein A-I
2	18.32	<0.1%	7940000	(K)KWQEEMELYR(Q)	39.88	76.51	706.338	30777.3	HUMAN	P02647	Apolipoprotein A-I
2	18.23	<0.1%	7760000	(K)KWQEEMELYR(Q)	40	71.71	706.338	30777.3	HUMAN	P02647	Apolipoprotein A-I
2	17.89	<0.1%	7710000	(K)KWQEEMELYR(Q)	40.02	70.83	706.338	30777.3	HUMAN	P02647	Apolipoprotein A-I
2	16.48	<0.1%	7480000	(K)KWQEEMELYR(Q)	39.8	79.34	706.338	30777.3	HUMAN	P02647	Apolipoprotein A-I
2	17.82	<0.1%	24500000	(K)LHELQEK(L)	10.72	62.83	448.747	30777.3	HUMAN	P02647	Apolipoprotein A-I
2	17.81	<0.1%	18600000	(K)LHELQEK(L)	10.87	57.14	448.747	30777.3	HUMAN	P02647	Apolipoprotein A-I
2	16.76	<0.1%	23900000	(K)LHELQEK(L)	10.77	60.63	448.747	30777.3	HUMAN	P02647	Apolipoprotein A-I
2	16.76	<0.1%	18600000	(K)LHELQEK(L)	10.83	58.48	448.747	30777.3	HUMAN	P02647	Apolipoprotein A-I
2	16.74	<0.1%	24900000	(K)LHELQEK(L)	10.67	63.04	448.747	30777.3	HUMAN	P02647	Apolipoprotein A-I
2	25.31	<0.1%	530000	(K)LLDNWDSVTSTFSK(L)	76.42	42.58	806.899	30777.3	HUMAN	P02647	Apolipoprotein A-I
2	24.17	<0.1%	480000000	(K)LLDNWDSVTSTFSK(L)	56.18	125.85	806.898	30777.3	HUMAN	P02647	Apolipoprotein A-I
2	24.04	<0.1%	249000000	(K)LLDNWDSVTSTFSK(L)	56.62	80.7	806.899	30777.3	HUMAN	P02647	Apolipoprotein A-I
2	23.95	<0.1%	474000000	(K)LLDNWDSVTSTFSK(L)	56.25	116.76	806.897	30777.3	HUMAN	P02647	Apolipoprotein A-I
2	23.93	<0.1%	428000000	(K)LLDNWDSVTSTFSK(L)	56.15	95.5	806.896	30777.3	HUMAN	P02647	Apolipoprotein A-I
2	23.93	<0.1%	423000000	(K)LLDNWDSVTSTFSK(L)	56.37	110.29	806.899	30777.3	HUMAN	P02647	Apolipoprotein A-I
2	23.93	<0.1%	393000000	(K)LLDNWDSVTSTFSK(L)	56.28	105.19	806.899	30777.3	HUMAN	P02647	Apolipoprotein A-I
2	23.93	<0.1%	285000000	(K)LLDNWDSVTSTFSK(L)	56.43	86.78	806.899	30777.3	HUMAN	P02647	Apolipoprotein A-I
2	23.92	<0.1%	480000000	(K)LLDNWDSVTSTFSK(L)	56.18	125.85	806.898	30777.3	HUMAN	P02647	Apolipoprotein A-I
2	23.92	<0.1%	461000000	(K)LLDNWDSVTSTFSK(L)	56.12	115.67	806.899	30777.3	HUMAN	P02647	Apolipoprotein A-I
2	23.92	<0.1%	411000000	(K)LLDNWDSVTSTFSK(L)	56.23	111.01	806.899	30777.3	HUMAN	P02647	Apolipoprotein A-I
2	23.92	<0.1%	444000000	(K)LLDNWDSVTSTFSK(L)	56.18	119.09	806.899	30777.3	HUMAN	P02647	Apolipoprotein A-I
2	23.92	<0.1%	436000000	(K)LLDNWDSVTSTFSK(L)	56.17	120	806.899	30777.3	HUMAN	P02647	Apolipoprotein A-I
2	23.92	<0.1%	394000000	(K)LLDNWDSVTSTFSK(L)	56.05	94.42	806.898	30777.3	HUMAN	P02647	Apolipoprotein A-I
2	23.92	<0.1%	434000000	(K)LLDNWDSVTSTFSK(L)	56.15	119.34	806.899	30777.3	HUMAN	P02647	Apolipoprotein A-I
2	23.91	<0.1%	444000000	(K)LLDNWDSVTSTFSK(L)	56.18	119.09	806.899	30777.3	HUMAN	P02647	Apolipoprotein A-I
2	23.87	<0.1%	772000	(K)LLDNWDSVTSTFSK(L)	57.32	32.3	806.9	30777.3	HUMAN	P02647	Apolipoprotein A-I
2	23.67	<0.1%	436000000	(K)LLDNWDSVTSTFSK(L)	56.17	120	806.899	30777.3	HUMAN	P02647	Apolipoprotein A-I
2	23.08	<0.1%	553000	(K)LLDNWDSVTSTFSK(L)	102.25	4.11	806.898	30777.3	HUMAN	P02647	Apolipoprotein A-I
2	21.65	<0.1%	121000	(K)LLDNWDSVTSTFSK(L)	104.67	3.61	806.896	30777.3	HUMAN	P02647	Apolipoprotein A-I
2	21.53	<0.1%	3680000	(K)LLDNWDSVTSTFSK(L)	52.23	34.26	806.896	30777.3	HUMAN	P02647	Apolipoprotein A-I
2	21.52	<0.1%	1000000	(K)LLDNWDSVTSTFSK(L)	57.25	33.48	806.899	30777.3	HUMAN	P02647	Apolipoprotein A-I
2	21.24	<0.1%	194000	(K)LLDNWDSVTSTFSK(L)	59.05	1.58	806.901	30777.3	HUMAN	P02647	Apolipoprotein A-I
2	21.2	<0.1%	6170000	(K)LLDNWDSVTSTFSK(L)	57.68	34.57	806.899	30777.3	HUMAN	P02647	Apolipoprotein A-I
2	21.12	<0.1%	4680000	(K)LLDNWDSVTSTFSK(L)	58.02	34.47	806.896	30777.3	HUMAN	P02647	Apolipoprotein A-I
2	20.52	<0.1%	9160000	(K)LLDNWDSVTSTFSK(L)	58.05	72.59	806.897	30777.3	HUMAN	P02647	Apolipoprotein A-I
2	20.46	<0.1%	3650000	(K)LLDNWDSVTSTFSK(L)	52.27	35.56	806.896	30777.3	HUMAN	P02647	Apolipoprotein A-I
2	20.13	<0.1%	182000	(K)LLDNWDSVTSTFSK(L)	58.42	26.3	806.897	30777.3	HUMAN	P02647	Apolipoprotein A-I
2	20.12	<0.1%	3530000	(K)LLDNWDSVTSTFSK(L)	52.22	33.33	806.894	30777.3	HUMAN	P02647	Apolipoprotein A-I
2	19.98	<0.1%	3810000	(K)LLDNWDSVTSTFSK(L)	52.2	36.93	806.896	30777.3	HUMAN	P02647	Apolipoprotein A-I
2	19.8	<0.1%	3610000	(K)LLDNWDSVTSTFSK(L)	52.22	36.37	806.897	30777.3	HUMAN	P02647	Apolipoprotein A-I
2	19.65	<0.1%	877000	(K)LLDNWDSVTSTFSK(L)	57.27	31.48	806.899	30777.3	HUMAN	P02647	Apolipoprotein A-I
2	19.58	<0.1%	10600000	(K)LLDNWDSVTSTFSK(L)	58.35	136.34	806.898	30777.3	HUMAN	P02647	Apolipoprotein A-I
2	19.46	<0.1%	16300000	(K)LLDNWDSVTSTFSK(L)	55.45	5.67	806.898	30777.3	HUMAN	P02647	Apolipoprotein A-I
2	19.18	<0.1%	8550000	(K)LLDNWDSVTSTFSK(L)	58	77.26	806.898	30777.3	HUMAN	P02647	Apolipoprotein A-I
2	18.74	<0.1%	5180000	(K)LLDNWDSVTSTFSK(L)	57.93	34.95	806.898	30777.3	HUMAN	P02647	Apolipoprotein A-I
2	18.65	<0.1%	207000	(K)LLDNWDSVTSTFSK(L)	97.77	29.94	806.896	30777.3	HUMAN	P02647	Apolipoprotein A-I
2	18.58	<0.1%	94300	(K)LLDNWDSVTSTFSK(L)	59.57	1.12	806.899	30777.3	HUMAN	P02647	Apolipoprotein A-I
2	18.33	<0.1%	559000	(K)LLDNWDSVTSTFSK(L)	57.33	42.32	806.898	30777.3	HUMAN	P02647	Apolipoprotein A-I
2	17.95	<0.1%	479000	(K)LLDNWDSVTSTFSK(L)	57.37	42.57	806.898	30777.3	HUMAN	P02647	Apolipoprotein A-I
2	17.5	<0.1%	381000	(K)LLDNWDSVTSTFSK(L)	57.4	21.91	806.899	30777.3	HUMAN	P02647	Apolipoprotein A-I
2	16.91	<0.1%	26100	(K)LLDNWDSVTSTFSK(L)	104.93	14.1	806.898	30777.3	HUMAN	P02647	Apolipoprotein A-I
2	16.85	<0.1%	772000	(K)LLDNWDSVTSTFSK(L)	57.32	32.3	806.9	30777.3	HUMAN	P02647	Apolipoprotein A-I
2	16.44	<0.1%	3450000	(K)LLDNWDSVTSTFSK(L)	52.32	33.58	806.895	30777.3	HUMAN	P02647	Apolipoprotein A-I
2	15.76	<0.1%	1350000	(K)LLDNWDSVTSTFSK(L)	60.12	49.82	806.898	30777.3	HUMAN	P02647	Apolipoprotein A-I
2	15.11	<0.1%	5960000	(K)LLDNWDSVTSTFSK(L)	59.23	119.08	806.9	30777.3	HUMAN	P02647	Apolipoprotein A-I
2	14.37	<0.1%	180000	(K)LLDNWDSVTSTFSK(L)	58.45	26.27	806.896	30777.3	HUMAN	P02647	Apolipoprotein A-I
2	19.9	<0.1%	23500000	(K)LREQLGPVTQEFWDNLEK(E)	60.22	66.25	1101.57	30777.3	HUMAN	P02647	Apolipoprotein A-I
2	19.35	<0.1%	27100000	(K)LREQLGPVTQEFWDNLEK(E)	60.37	60.93	1101.56	30777.3	HUMAN	P02647	Apolipoprotein A-I
2	17.5	<0.1%	24000000	(K)LREQLGPVTQEFWDNLEK(E)	60.25	63.19	1101.56	30777.3	HUMAN	P02647	Apolipoprotein A-I
2	16.1	<0.1%	23000000	(K)LREQLGPVTQEFWDNLEK(E)	60.23	65.46	1101.57	30777.3	HUMAN	P02647	Apolipoprotein A-I
2	14.89	<0.1%	28200000	(K)LREQLGPVTQEFWDNLEK(E)	60.23	61.66	1101.56	30777.3	HUMAN	P02647	Apolipoprotein A-I
2	13.61	<0.1%	27800000	(K)LREQLGPVTQEFWDNLEK(E)	60.22	63.33	1101.56	30777.3	HUMAN	P02647	Apolipoprotein A-I
2	10.27	0.005	28200000	(K)LREQLGPVTQEFWDNLEK(E)	60.23	61.66	1101.56	30777.3	HUMAN	P02647	Apolipoprotein A-I
4	21.73	<0.1%	1070000	(K)LREQLGPVTQEFWDNLEKETEGLR(Q)	70.1	10.85	722.619	30777.3	HUMAN	P02647	Apolipoprotein A-I
4	15.96	<0.1%	1110000	(K)LREQLGPVTQEFWDNLEKETEGLR(Q)	70.13	10.66	722.619	30777.3	HUMAN	P02647	Apolipoprotein A-I
4	13.8	<0.1%	1700000	(K)LREQLGPVTQEFWDNLEKETEGLR(Q)	71.62	27.48	722.619	30777.3	HUMAN	P02647	Apolipoprotein A-I
2	21.15	<0.1%	166000000	(K)LSPLGEEMR(D)	34.15	66.39	516.266	30777.3	HUMAN	P02647	Apolipoprotein A-I
2	21.12	<0.1%	269000000	(K)LSPLGEEMR(D)	34	99.71	516.266	30777.3	HUMAN	P02647	Apolipoprotein A-I
2	20.38	<0.1%	164000000	(K)LSPLGEEMR(D)	34.18	67.89	516.266	30777.3	HUMAN	P02647	Apolipoprotein A-I
2	20.36	<0.1%	106000000	(K)LSPLGEEMR(D)	34.35	49.3	516.266	30777.3	HUMAN	P02647	Apolipoprotein A-I
2	20.35	<0.1%	121000000	(K)LSPLGEEMR(D)	34.32	54.89	516.266	30777.3	HUMAN	P02647	Apolipoprotein A-I
2	20.34	<0.1%	166000000	(K)LSPLGEEMR(D)	34.22	67.35	516.266	30777.3	HUMAN	P02647	Apolipoprotein A-I
2	19.9	<0.1%	5780000	(K)LSPLGEEMR(D)	35.18	21.67	516.265	30777.3	HUMAN	P02647	Apolipoprotein A-I
2	19.76	<0.1%	6020000	(K)LSPLGEEMR(D)	35.1	22.11	516.265	30777.3	HUMAN	P02647	Apolipoprotein A-I
2	18.63	<0.1%	630000	(K)LSPLGEEMR(D)	35.28	6.19	516.265	30777.3	HUMAN	P02647	Apolipoprotein A-I
2	16.82	<0.1%	3400000	(K)LSPLGEEMR(D)	35.2	19.13	516.266	30777.3	HUMAN	P02647	Apolipoprotein A-I
2	16.38	<0.1%	811000	(K)LSPLGEEMR(D)	35.18	3.24	516.265	30777.3	HUMAN	P02647	Apolipoprotein A-I
2	15.98	<0.1%	3490000	(K)LSPLGEEMR(D)	35.15	19.19	516.265	30777.3	HUMAN	P02647	Apolipoprotein A-I
2	17.88	<0.1%	8800000	(K)LSPLGEEMRDR(A)	42.88	19.28	673.331	30777.3	HUMAN	P02647	Apolipoprotein A-I
2	17.07	<0.1%	8320000	(K)LSPLGEEMRDR(A)	42.95	19.48	673.331	30777.3	HUMAN	P02647	Apolipoprotein A-I
2	15.64	<0.1%	9030000	(K)LSPLGEEMRDR(A)	42.88	17.24	673.332	30777.3	HUMAN	P02647	Apolipoprotein A-I
2	15.36	<0.1%	8300000	(K)LSPLGEEMRDR(A)	42.8	19.5	673.332	30777.3	HUMAN	P02647	Apolipoprotein A-I
2	14.35	<0.1%	41100000	(K)LSPLGEEMRDR(A)	30.13	81.44	651.829	30777.3	HUMAN	P02647	Apolipoprotein A-I
2	14.3	<0.1%	41300000	(K)LSPLGEEMRDR(A)	30.25	80.6	651.828	30777.3	HUMAN	P02647	Apolipoprotein A-I
2	13.6	<0.1%	34300000	(K)LSPLGEEMRDR(A)	30.38	78.53	651.829	30777.3	HUMAN	P02647	Apolipoprotein A-I
2	13.14	<0.1%	32300000	(K)LSPLGEEMRDR(A)	30.4	78.33	651.829	30777.3	HUMAN	P02647	Apolipoprotein A-I
2	12.85	<0.1%	8750000	(K)LSPLGEEMRDR(A)	42.92	17.79	673.332	30777.3	HUMAN	P02647	Apolipoprotein A-I
2	12.73	<0.1%	8900000	(K)LSPLGEEMRDR(A)	42.98	17.86	673.332	30777.3	HUMAN	P02647	Apolipoprotein A-I
2	11.45	0.002	42700000	(K)LSPLGEEMRDR(A)	30.22	81.82	651.828	30777.3	HUMAN	P02647	Apolipoprotein A-I
2	10.73	0.005	12900000	(K)VEPLR(A)	12.53	82.17	307.188	30777.3	HUMAN	P02647	Apolipoprotein A-I
2	10.41	0.006	13000000	(K)VEPLR(A)	12.57	84.74	307.188	30777.3	HUMAN	P02647	Apolipoprotein A-I
2	10.18	0.005	5160000	(K)VEPLR(A)	14.25	36.72	307.188	30777.3	HUMAN	P02647	Apolipoprotein A-I
2	10.04	0.007	8660000	(K)VEPLR(A)	12.65	76.73	307.188	30777.3	HUMAN	P02647	Apolipoprotein A-I
2	16.82	<0.1%	13200000	(K)VEPLRAELQEGAR(Q)	31.17	56.53	734.401	30777.3	HUMAN	P02647	Apolipoprotein A-I
2	16.72	<0.1%	13200000	(K)VEPLRAELQEGAR(Q)	31.17	56.53	734.401	30777.3	HUMAN	P02647	Apolipoprotein A-I
2	16.45	<0.1%	13300000	(K)VEPLRAELQEGAR(Q)	31.25	53.54	734.4	30777.3	HUMAN	P02647	Apolipoprotein A-I
2	16.11	<0.1%	14400000	(K)VEPLRAELQEGAR(Q)	31.2	54.33	734.4	30777.3	HUMAN	P02647	Apolipoprotein A-I
2	15.82	<0.1%	10800000	(K)VEPLRAELQEGAR(Q)	31.4	59.58	734.401	30777.3	HUMAN	P02647	Apolipoprotein A-I
2	15.74	<0.1%	11000000	(K)VEPLRAELQEGAR(Q)	31.42	62.47	734.4	30777.3	HUMAN	P02647	Apolipoprotein A-I
2	15.72	<0.1%	10700000	(K)VEPLRAELQEGAR(Q)	31.38	61	734.401	30777.3	HUMAN	P02647	Apolipoprotein A-I
2	14.89	<0.1%	14400000	(K)VEPLRAELQEGAR(Q)	31.2	54.33	734.4	30777.3	HUMAN	P02647	Apolipoprotein A-I
2	19.19	<0.1%	175000000	(K)VQPYLDDFQK(K)	40.05	84.27	626.816	30777.3	HUMAN	P02647	Apolipoprotein A-I
2	19.19	<0.1%	145000000	(K)VQPYLDDFQK(K)	40.1	75.3	626.816	30777.3	HUMAN	P02647	Apolipoprotein A-I
2	18.94	<0.1%	147000000	(K)VQPYLDDFQK(K)	40.13	75.72	626.816	30777.3	HUMAN	P02647	Apolipoprotein A-I
2	18.74	<0.1%	177000000	(K)VQPYLDDFQK(K)	40.15	83.43	626.815	30777.3	HUMAN	P02647	Apolipoprotein A-I
2	18.6	<0.1%	147000000	(K)VQPYLDDFQK(K)	40.1	75.41	626.816	30777.3	HUMAN	P02647	Apolipoprotein A-I
2	17.95	<0.1%	178000000	(K)VQPYLDDFQK(K)	40.12	83.8	626.816	30777.3	HUMAN	P02647	Apolipoprotein A-I
2	16.32	<0.1%	308000	(K)VQPYLDDFQK(K)	36.18	35.04	626.814	30777.3	HUMAN	P02647	Apolipoprotein A-I
2	14.78	<0.1%	347000	(K)VQPYLDDFQK(K)	36.08	31.73	626.814	30777.3	HUMAN	P02647	Apolipoprotein A-I
2	13.96	<0.1%	363000	(K)VQPYLDDFQK(K)	36.18	32.15	626.814	30777.3	HUMAN	P02647	Apolipoprotein A-I
2	13.62	<0.1%	327000	(K)VQPYLDDFQK(K)	36.2	34.86	626.816	30777.3	HUMAN	P02647	Apolipoprotein A-I
2	13.24	<0.1%	321000	(K)VQPYLDDFQK(K)	36.22	33.92	626.815	30777.3	HUMAN	P02647	Apolipoprotein A-I
2	13.03	<0.1%	372000	(K)VQPYLDDFQK(K)	36.13	35.59	626.814	30777.3	HUMAN	P02647	Apolipoprotein A-I
2	21.15	<0.1%	14900000	(K)VQPYLDDFQKK(W)	48.68	16.05	712.365	30777.3	HUMAN	P02647	Apolipoprotein A-I
2	20.02	<0.1%	35800000	(K)VQPYLDDFQKK(W)	34.78	106.66	690.863	30777.3	HUMAN	P02647	Apolipoprotein A-I
2	19.51	<0.1%	14800000	(K)VQPYLDDFQKK(W)	48.55	16.2	712.365	30777.3	HUMAN	P02647	Apolipoprotein A-I
2	19.42	<0.1%	14700000	(K)VQPYLDDFQKK(W)	48.65	14.98	712.365	30777.3	HUMAN	P02647	Apolipoprotein A-I
2	18.94	<0.1%	36600000	(K)VQPYLDDFQKK(W)	35.38	115.91	690.864	30777.3	HUMAN	P02647	Apolipoprotein A-I
2	18.91	<0.1%	26300000	(K)VQPYLDDFQKK(W)	35.8	98.33	690.864	30777.3	HUMAN	P02647	Apolipoprotein A-I
2	17.48	<0.1%	26300000	(K)VQPYLDDFQKK(W)	35.72	98.49	690.863	30777.3	HUMAN	P02647	Apolipoprotein A-I
2	17.48	<0.1%	14000000	(K)VQPYLDDFQKK(W)	48.68	16.1	712.366	30777.3	HUMAN	P02647	Apolipoprotein A-I
2	17.3	<0.1%	36700000	(K)VQPYLDDFQKK(W)	34.67	107.09	690.863	30777.3	HUMAN	P02647	Apolipoprotein A-I
2	17.1	<0.1%	38600000	(K)VQPYLDDFQKK(W)	35.28	119.95	690.864	30777.3	HUMAN	P02647	Apolipoprotein A-I
2	17.05	<0.1%	37300000	(K)VQPYLDDFQKK(W)	35.33	117.47	690.864	30777.3	HUMAN	P02647	Apolipoprotein A-I
2	17.02	<0.1%	13700000	(K)VQPYLDDFQKK(W)	48.63	17.4	712.367	30777.3	HUMAN	P02647	Apolipoprotein A-I
2	17.01	<0.1%	13500000	(K)VQPYLDDFQKK(W)	48.63	16.38	712.367	30777.3	HUMAN	P02647	Apolipoprotein A-I
2	16.77	<0.1%	22700000	(K)VQPYLDDFQKK(W)	34.88	87.46	690.864	30777.3	HUMAN	P02647	Apolipoprotein A-I
2	16.33	<0.1%	35500000	(K)VQPYLDDFQKK(W)	34.77	104.05	690.863	30777.3	HUMAN	P02647	Apolipoprotein A-I
2	16.31	<0.1%	23100000	(K)VQPYLDDFQKK(W)	34.93	86.68	690.864	30777.3	HUMAN	P02647	Apolipoprotein A-I
2	24.43	<0.1%	232000000	(K)VSFLSALEEYTK(K)	67.5	105.83	693.862	30777.3	HUMAN	P02647	Apolipoprotein A-I
2	24.43	<0.1%	399000000	(K)VSFLSALEEYTK(K)	66.98	152.06	693.865	30777.3	HUMAN	P02647	Apolipoprotein A-I
2	24.43	<0.1%	393000000	(K)VSFLSALEEYTK(K)	66.95	151.88	693.865	30777.3	HUMAN	P02647	Apolipoprotein A-I
2	24.43	<0.1%	187000000	(K)VSFLSALEEYTK(K)	67.53	93.66	693.862	30777.3	HUMAN	P02647	Apolipoprotein A-I
2	24.18	<0.1%	444000000	(K)VSFLSALEEYTK(K)	67.05	159.83	693.864	30777.3	HUMAN	P02647	Apolipoprotein A-I
2	24.18	<0.1%	233000000	(K)VSFLSALEEYTK(K)	67.62	105.33	693.862	30777.3	HUMAN	P02647	Apolipoprotein A-I
2	24.18	<0.1%	448000000	(K)VSFLSALEEYTK(K)	66.92	162.13	693.864	30777.3	HUMAN	P02647	Apolipoprotein A-I
2	24.18	<0.1%	436000000	(K)VSFLSALEEYTK(K)	66.85	161.31	693.864	30777.3	HUMAN	P02647	Apolipoprotein A-I
2	24.18	<0.1%	227000000	(K)VSFLSALEEYTK(K)	67.43	105.59	693.862	30777.3	HUMAN	P02647	Apolipoprotein A-I
2	24.18	<0.1%	195000000	(K)VSFLSALEEYTK(K)	67.55	95.31	693.862	30777.3	HUMAN	P02647	Apolipoprotein A-I
2	24.01	<0.1%	294000	(K)VSFLSALEEYTK(K)	70.62	32.97	693.861	30777.3	HUMAN	P02647	Apolipoprotein A-I
2	23.62	<0.1%	389000000	(K)VSFLSALEEYTK(K)	66.95	152.44	693.864	30777.3	HUMAN	P02647	Apolipoprotein A-I
2	23.51	<0.1%	181000000	(K)VSFLSALEEYTK(K)	67.55	91.07	693.862	30777.3	HUMAN	P02647	Apolipoprotein A-I
2	22.58	<0.1%	291000	(K)VSFLSALEEYTK(K)	70.58	36.15	693.861	30777.3	HUMAN	P02647	Apolipoprotein A-I
2	21.87	<0.1%	722000	(K)VSFLSALEEYTK(K)	70.35	35.86	693.862	30777.3	HUMAN	P02647	Apolipoprotein A-I
2	20.03	<0.1%	1090000	(K)VSFLSALEEYTK(K)	83	41.07	715.365	30777.3	HUMAN	P02647	Apolipoprotein A-I
2	19.74	<0.1%	1110000	(K)VSFLSALEEYTK(K)	83	39.13	715.365	30777.3	HUMAN	P02647	Apolipoprotein A-I
2	19.66	<0.1%	728000	(K)VSFLSALEEYTK(K)	70.43	34.27	693.862	30777.3	HUMAN	P02647	Apolipoprotein A-I
2	19.64	<0.1%	1150000	(K)VSFLSALEEYTK(K)	83.07	39.63	715.366	30777.3	HUMAN	P02647	Apolipoprotein A-I
2	19.62	<0.1%	2650000	(K)VSFLSALEEYTK(K)	71.87	202.98	693.862	30777.3	HUMAN	P02647	Apolipoprotein A-I
2	19.23	<0.1%	711000	(K)VSFLSALEEYTK(K)	70.42	34.29	693.862	30777.3	HUMAN	P02647	Apolipoprotein A-I
2	18.96	<0.1%	1640000	(K)VSFLSALEEYTK(K)	63.15	61.54	693.854	30777.3	HUMAN	P02647	Apolipoprotein A-I
2	18.63	<0.1%	521000	(K)VSFLSALEEYTK(K)	76.15	23.64	693.863	30777.3	HUMAN	P02647	Apolipoprotein A-I
2	18.06	<0.1%	2790000	(K)VSFLSALEEYTK(K)	71.82	226.86	693.862	30777.3	HUMAN	P02647	Apolipoprotein A-I
2	17.88	<0.1%	247000	(K)VSFLSALEEYTK(K)	95.02	36.08	693.864	30777.3	HUMAN	P02647	Apolipoprotein A-I
2	17.56	<0.1%	2870000	(K)VSFLSALEEYTK(K)	71.72	203.6	693.862	30777.3	HUMAN	P02647	Apolipoprotein A-I
2	17.42	<0.1%	185000	(K)VSFLSALEEYTK(K)	98.15	56.61	693.863	30777.3	HUMAN	P02647	Apolipoprotein A-I
2	17.25	<0.1%	1710000	(K)VSFLSALEEYTK(K)	63	63.09	693.857	30777.3	HUMAN	P02647	Apolipoprotein A-I
2	17.21	<0.1%	280000	(K)VSFLSALEEYTK(K)	70.62	31.47	693.862	30777.3	HUMAN	P02647	Apolipoprotein A-I
2	16.74	<0.1%	2630000	(K)VSFLSALEEYTK(K)	71.73	202.14	693.862	30777.3	HUMAN	P02647	Apolipoprotein A-I
2	16.6	<0.1%	948000	(K)VSFLSALEEYTK(K)	76.5	167.27	693.861	30777.3	HUMAN	P02647	Apolipoprotein A-I
2	16.57	<0.1%	400000	(K)VSFLSALEEYTK(K)	83.3	56.72	715.363	30777.3	HUMAN	P02647	Apolipoprotein A-I
2	16.57	<0.1%	1340000	(K)VSFLSALEEYTK(K)	62.98	56.97	693.862	30777.3	HUMAN	P02647	Apolipoprotein A-I
2	16.07	<0.1%	1750000	(K)VSFLSALEEYTK(K)	62.98	63.86	693.856	30777.3	HUMAN	P02647	Apolipoprotein A-I
2	15.56	<0.1%	197000	(K)VSFLSALEEYTK(K)	70.42	26.79	693.862	30777.3	HUMAN	P02647	Apolipoprotein A-I
2	15.45	<0.1%	204000	(K)VSFLSALEEYTK(K)	70.45	28.39	693.862	30777.3	HUMAN	P02647	Apolipoprotein A-I
2	15.21	<0.1%	1400000	(K)VSFLSALEEYTK(K)	63.03	56.66	693.856	30777.3	HUMAN	P02647	Apolipoprotein A-I
2	15.21	<0.1%	2990000	(K)VSFLSALEEYTK(K)	71.82	233.93	693.862	30777.3	HUMAN	P02647	Apolipoprotein A-I
2	13.04	<0.1%	204000	(K)VSFLSALEEYTK(K)	70.4	28.39	693.862	30777.3	HUMAN	P02647	Apolipoprotein A-I
2	25.67	<0.1%	8890000	(K)VSFLSALEEYTKK(L)	63.78	64.48	757.911	30777.3	HUMAN	P02647	Apolipoprotein A-I
2	25.59	<0.1%	7890000	(K)VSFLSALEEYTKK(L)	63.93	60.57	757.91	30777.3	HUMAN	P02647	Apolipoprotein A-I
2	24.7	<0.1%	8040000	(K)VSFLSALEEYTKK(L)	63.92	62.01	757.909	30777.3	HUMAN	P02647	Apolipoprotein A-I
2	24.28	<0.1%	7480000	(K)VSFLSALEEYTKK(L)	64.03	62.35	757.91	30777.3	HUMAN	P02647	Apolipoprotein A-I
2	23.49	<0.1%	1880000	(K)VSFLSALEEYTKK(L)	74.42	33.46	779.413	30777.3	HUMAN	P02647	Apolipoprotein A-I
2	22.87	<0.1%	9410000	(K)VSFLSALEEYTKK(L)	63.73	63.02	757.911	30777.3	HUMAN	P02647	Apolipoprotein A-I
2	22.63	<0.1%	1910000	(K)VSFLSALEEYTKK(L)	74.33	33.91	779.413	30777.3	HUMAN	P02647	Apolipoprotein A-I
2	21.7	<0.1%	1900000	(K)VSFLSALEEYTKK(L)	74.53	33.35	779.412	30777.3	HUMAN	P02647	Apolipoprotein A-I
2	21.57	<0.1%	10000000	(K)VSFLSALEEYTKK(L)	63.7	67.19	757.911	30777.3	HUMAN	P02647	Apolipoprotein A-I
2	20.93	<0.1%	1890000	(K)VSFLSALEEYTKK(L)	74.33	33.69	779.413	30777.3	HUMAN	P02647	Apolipoprotein A-I
2	20.82	<0.1%	1870000	(K)VSFLSALEEYTKK(L)	74.32	34.65	779.413	30777.3	HUMAN	P02647	Apolipoprotein A-I
2	20.48	<0.1%	2130000	(K)VSFLSALEEYTKK(L)	74.4	32.23	779.413	30777.3	HUMAN	P02647	Apolipoprotein A-I
2	20.33	<0.1%	1870000	(K)VSFLSALEEYTKK(L)	74.32	34.65	779.413	30777.3	HUMAN	P02647	Apolipoprotein A-I
2	17.44	<0.1%	8600000	(K)VSFLSALEEYTKK(L)	63.75	57.06	757.911	30777.3	HUMAN	P02647	Apolipoprotein A-I
2	15.27	<0.1%	128000	(K)VSFLSALEEYTKK(L)	62.42	21.67	757.909	30777.3	HUMAN	P02647	Apolipoprotein A-I
2	15.43	<0.1%	308000000	(K)WQEEMELYR(Q)	43.63	127.63	642.291	30777.3	HUMAN	P02647	Apolipoprotein A-I
2	15.38	<0.1%	315000000	(K)WQEEMELYR(Q)	43.58	129.94	642.291	30777.3	HUMAN	P02647	Apolipoprotein A-I
2	15.31	<0.1%	312000000	(K)WQEEMELYR(Q)	43.5	129.07	642.292	30777.3	HUMAN	P02647	Apolipoprotein A-I
2	15.3	<0.1%	277000000	(K)WQEEMELYR(Q)	43.57	117.89	642.292	30777.3	HUMAN	P02647	Apolipoprotein A-I
2	15.29	<0.1%	281000000	(K)WQEEMELYR(Q)	43.65	117.72	642.292	30777.3	HUMAN	P02647	Apolipoprotein A-I
2	15.28	<0.1%	279000000	(K)WQEEMELYR(Q)	43.55	118.14	642.292	30777.3	HUMAN	P02647	Apolipoprotein A-I
2	14.71	<0.1%	49700000	(R)AELQEGAR(Q)	11.97	54.25	437.226	30777.3	HUMAN	P02647	Apolipoprotein A-I
2	14.65	<0.1%	78600000	(R)AELQEGAR(Q)	11.97	65.69	437.227	30777.3	HUMAN	P02647	Apolipoprotein A-I
2	14.64	<0.1%	52300000	(R)AELQEGAR(Q)	12.07	53.72	437.226	30777.3	HUMAN	P02647	Apolipoprotein A-I
2	14.57	<0.1%	51200000	(R)AELQEGAR(Q)	12.07	54.18	437.227	30777.3	HUMAN	P02647	Apolipoprotein A-I
2	14.43	<0.1%	77900000	(R)AELQEGAR(Q)	11.98	66.2	437.227	30777.3	HUMAN	P02647	Apolipoprotein A-I
2	16	<0.1%	34100000	(R)AHVDALR(T)	11.97	120.11	391.221	30777.3	HUMAN	P02647	Apolipoprotein A-I
2	15.79	<0.1%	28700000	(R)AHVDALR(T)	11.95	112.32	391.221	30777.3	HUMAN	P02647	Apolipoprotein A-I
2	15.74	<0.1%	28600000	(R)AHVDALR(T)	11.93	109.43	391.221	30777.3	HUMAN	P02647	Apolipoprotein A-I
2	14.29	<0.1%	33600000	(R)AHVDALR(T)	12	119.81	391.22	30777.3	HUMAN	P02647	Apolipoprotein A-I
2	13.71	<0.1%	34600000	(R)AHVDALR(T)	11.97	122.64	391.221	30777.3	HUMAN	P02647	Apolipoprotein A-I
2	13.62	<0.1%	21100000	(R)AHVDALR(T)	12.17	93.1	391.221	30777.3	HUMAN	P02647	Apolipoprotein A-I
2	13.51	<0.1%	28400000	(R)AHVDALR(T)	11.98	110.9	391.221	30777.3	HUMAN	P02647	Apolipoprotein A-I
2	13.35	<0.1%	9890000	(R)AHVDALR(T)	21.95	30.39	412.724	30777.3	HUMAN	P02647	Apolipoprotein A-I
2	12.99	<0.1%	210000	(R)AHVDALR(T)	13.35	24.14	391.221	30777.3	HUMAN	P02647	Apolipoprotein A-I
2	12.82	<0.1%	10400000	(R)AHVDALR(T)	22.03	33.69	412.724	30777.3	HUMAN	P02647	Apolipoprotein A-I
2	12.43	<0.1%	11600000	(R)AHVDALR(T)	12.6	65.4	391.221	30777.3	HUMAN	P02647	Apolipoprotein A-I
2	11.98	0.001	10400000	(R)AHVDALR(T)	22.07	33.6	412.724	30777.3	HUMAN	P02647	Apolipoprotein A-I
2	11.59	0.001	304000	(R)AHVDALR(T)	22.67	22.49	412.723	30777.3	HUMAN	P02647	Apolipoprotein A-I
2	11.37	<0.1%	10200000	(R)AHVDALR(T)	21.88	32.75	412.724	30777.3	HUMAN	P02647	Apolipoprotein A-I
2	11.36	0.003	9520000	(R)AHVDALR(T)	22.02	30.95	412.724	30777.3	HUMAN	P02647	Apolipoprotein A-I
2	11.1	<0.1%	197000	(R)AHVDALR(T)	22.72	24.92	412.723	30777.3	HUMAN	P02647	Apolipoprotein A-I
2	10.62	0.003	290000	(R)AHVDALR(T)	22.65	21.37	412.723	30777.3	HUMAN	P02647	Apolipoprotein A-I
2	10.44	0.006	283000	(R)AHVDALR(T)	22.67	20.4	412.723	30777.3	HUMAN	P02647	Apolipoprotein A-I
2	10.1	0.005	220000	(R)AHVDALR(T)	22.72	26.92	412.723	30777.3	HUMAN	P02647	Apolipoprotein A-I
2	22.42	<0.1%	44800	(R)DYVSQFEGSALGK(Q)	105.07	1.13	700.843	30777.3	HUMAN	P02647	Apolipoprotein A-I
2	21.8	<0.1%	178000000	(R)DYVSQFEGSALGK(Q)	48.88	60.17	700.84	30777.3	HUMAN	P02647	Apolipoprotein A-I
2	21.44	<0.1%	171000000	(R)DYVSQFEGSALGK(Q)	49.03	63.29	700.841	30777.3	HUMAN	P02647	Apolipoprotein A-I
2	21.44	<0.1%	166000000	(R)DYVSQFEGSALGK(Q)	49	62.91	700.842	30777.3	HUMAN	P02647	Apolipoprotein A-I
2	21.43	<0.1%	182000000	(R)DYVSQFEGSALGK(Q)	48.97	60.68	700.84	30777.3	HUMAN	P02647	Apolipoprotein A-I
2	21.41	<0.1%	176000000	(R)DYVSQFEGSALGK(Q)	49	61.99	700.84	30777.3	HUMAN	P02647	Apolipoprotein A-I
2	21.14	<0.1%	166000000	(R)DYVSQFEGSALGK(Q)	49	61.14	700.841	30777.3	HUMAN	P02647	Apolipoprotein A-I
2	17.54	<0.1%	2850000	(R)DYVSQFEGSALGK(Q)	50.47	76.75	700.841	30777.3	HUMAN	P02647	Apolipoprotein A-I
2	16.14	<0.1%	123000	(R)DYVSQFEGSALGK(Q)	104.67	1.04	700.839	30777.3	HUMAN	P02647	Apolipoprotein A-I
2	15.57	<0.1%	2640000	(R)DYVSQFEGSALGK(Q)	50.48	76.39	700.84	30777.3	HUMAN	P02647	Apolipoprotein A-I
2	14.76	<0.1%	2990000	(R)DYVSQFEGSALGK(Q)	50.45	74.42	700.84	30777.3	HUMAN	P02647	Apolipoprotein A-I
2	14.64	<0.1%	2130000	(R)DYVSQFEGSALGK(Q)	50.38	44.96	700.84	30777.3	HUMAN	P02647	Apolipoprotein A-I
2	14.39	<0.1%	2820000	(R)DYVSQFEGSALGK(Q)	50.45	72.68	700.841	30777.3	HUMAN	P02647	Apolipoprotein A-I
2	13.15	<0.1%	501000	(R)DYVSQFEGSALGK(Q)	49.58	52.51	700.838	30777.3	HUMAN	P02647	Apolipoprotein A-I
2	22.64	<0.1%	38100000	(R)EQLGPVTQEFWDNLEK(E)	63.62	57.02	966.971	30777.3	HUMAN	P02647	Apolipoprotein A-I
2	22.59	<0.1%	35200000	(R)EQLGPVTQEFWDNLEK(E)	63.53	59.56	966.971	30777.3	HUMAN	P02647	Apolipoprotein A-I
2	22.55	<0.1%	38300000	(R)EQLGPVTQEFWDNLEK(E)	63.63	57.92	966.972	30777.3	HUMAN	P02647	Apolipoprotein A-I
2	22.45	<0.1%	35600000	(R)EQLGPVTQEFWDNLEK(E)	63.55	57.4	966.97	30777.3	HUMAN	P02647	Apolipoprotein A-I
2	20.99	<0.1%	40700000	(R)EQLGPVTQEFWDNLEK(E)	63.63	54.86	966.971	30777.3	HUMAN	P02647	Apolipoprotein A-I
2	20.75	<0.1%	33700000	(R)EQLGPVTQEFWDNLEK(E)	63.68	57.8	966.97	30777.3	HUMAN	P02647	Apolipoprotein A-I
2	19.41	<0.1%	69500	(R)EQLGPVTQEFWDNLEK(E)	104.68	3.93	966.97	30777.3	HUMAN	P02647	Apolipoprotein A-I
2	18.1	<0.1%	5310000	(R)EQLGPVTQEFWDNLEKETEGLR(Q)	74.02	28.68	1309.64	30777.3	HUMAN	P02647	Apolipoprotein A-I
2	17.08	<0.1%	5310000	(R)EQLGPVTQEFWDNLEKETEGLR(Q)	74.02	28.68	1309.64	30777.3	HUMAN	P02647	Apolipoprotein A-I
2	16.67	<0.1%	5030000	(R)EQLGPVTQEFWDNLEKETEGLR(Q)	73.95	29.18	1309.64	30777.3	HUMAN	P02647	Apolipoprotein A-I
2	14.92	<0.1%	5030000	(R)EQLGPVTQEFWDNLEKETEGLR(Q)	73.95	29.18	1309.64	30777.3	HUMAN	P02647	Apolipoprotein A-I
4	12.01	0.001	1970000	(R)EQLGPVTQEFWDNLEKETEGLRQEMSK(D)	79.27	22.79	806.139	30777.3	HUMAN	P02647	Apolipoprotein A-I
2	21.44	<0.1%	3550000	(R)LAEYHAK(A)	10.28	30.93	416.223	30777.3	HUMAN	P02647	Apolipoprotein A-I
2	19.99	<0.1%	5690000	(R)LAEYHAK(A)	10.23	43.18	416.223	30777.3	HUMAN	P02647	Apolipoprotein A-I
2	19.83	<0.1%	3550000	(R)LAEYHAK(A)	10.28	32.37	416.223	30777.3	HUMAN	P02647	Apolipoprotein A-I
2	19.3	<0.1%	5680000	(R)LAEYHAK(A)	10.18	42.7	416.224	30777.3	HUMAN	P02647	Apolipoprotein A-I
2	18.54	<0.1%	5920000	(R)LAEYHAK(A)	25	35.63	437.727	30777.3	HUMAN	P02647	Apolipoprotein A-I
2	17.98	<0.1%	3540000	(R)LAEYHAK(A)	10.32	31.18	416.223	30777.3	HUMAN	P02647	Apolipoprotein A-I
2	17.96	<0.1%	5860000	(R)LAEYHAK(A)	10.2	42.93	416.224	30777.3	HUMAN	P02647	Apolipoprotein A-I
2	17.17	<0.1%	5960000	(R)LAEYHAK(A)	25.03	34.36	437.726	30777.3	HUMAN	P02647	Apolipoprotein A-I
2	16.74	<0.1%	657000	(R)LAEYHAK(A)	9.58	34.5	416.223	30777.3	HUMAN	P02647	Apolipoprotein A-I
2	16.64	<0.1%	674000	(R)LAEYHAK(A)	9.63	38.49	416.224	30777.3	HUMAN	P02647	Apolipoprotein A-I
2	16.1	<0.1%	5240000	(R)LAEYHAK(A)	24.83	39.48	437.726	30777.3	HUMAN	P02647	Apolipoprotein A-I
2	15.01	<0.1%	1050000	(R)LAEYHAK(A)	9.63	29.96	416.223	30777.3	HUMAN	P02647	Apolipoprotein A-I
2	14.23	<0.1%	1150000	(R)LAEYHAK(A)	9.5	33.38	416.224	30777.3	HUMAN	P02647	Apolipoprotein A-I
2	14.23	<0.1%	4800000	(R)LAEYHAK(A)	25.05	33.8	437.726	30777.3	HUMAN	P02647	Apolipoprotein A-I
2	12.85	<0.1%	5910000	(R)LAEYHAK(A)	25	36.01	437.726	30777.3	HUMAN	P02647	Apolipoprotein A-I
2	24.24	<0.1%	4840000	(R)LEALKENGGAR(L)	15.97	41.81	579.319	30777.3	HUMAN	P02647	Apolipoprotein A-I
2	23.75	<0.1%	25600000	(R)LEALKENGGAR(L)	16.62	89.77	579.319	30777.3	HUMAN	P02647	Apolipoprotein A-I
2	22.93	<0.1%	24900000	(R)LEALKENGGAR(L)	16.6	89.32	579.319	30777.3	HUMAN	P02647	Apolipoprotein A-I
2	22.5	<0.1%	5550000	(R)LEALKENGGAR(L)	15.97	41.48	579.319	30777.3	HUMAN	P02647	Apolipoprotein A-I
2	22.09	<0.1%	24300000	(R)LEALKENGGAR(L)	16.43	87.79	579.319	30777.3	HUMAN	P02647	Apolipoprotein A-I
2	22.02	<0.1%	5680000	(R)LEALKENGGAR(L)	15.9	42.2	579.319	30777.3	HUMAN	P02647	Apolipoprotein A-I
2	21.23	<0.1%	4880000	(R)LEALKENGGAR(L)	15.98	41.59	579.319	30777.3	HUMAN	P02647	Apolipoprotein A-I
2	21.18	<0.1%	5050000	(R)LEALKENGGAR(L)	16	41.11	579.319	30777.3	HUMAN	P02647	Apolipoprotein A-I
2	20.43	<0.1%	24200000	(R)LEALKENGGAR(L)	16.52	89.42	579.319	30777.3	HUMAN	P02647	Apolipoprotein A-I
2	20.37	<0.1%	5770000	(R)LEALKENGGAR(L)	15.87	45.32	579.319	30777.3	HUMAN	P02647	Apolipoprotein A-I
2	20.31	<0.1%	25500000	(R)LEALKENGGAR(L)	16.38	89.08	579.32	30777.3	HUMAN	P02647	Apolipoprotein A-I
2	19.71	<0.1%	25700000	(R)LEALKENGGAR(L)	16.57	88.61	579.319	30777.3	HUMAN	P02647	Apolipoprotein A-I
2	17.2	<0.1%	7690000	(R)LEALKENGGAR(L)	33.38	50.48	600.822	30777.3	HUMAN	P02647	Apolipoprotein A-I
2	16.98	<0.1%	8160000	(R)LEALKENGGAR(L)	33.5	34.2	600.822	30777.3	HUMAN	P02647	Apolipoprotein A-I
2	16.87	<0.1%	7510000	(R)LEALKENGGAR(L)	33.5	33.95	600.822	30777.3	HUMAN	P02647	Apolipoprotein A-I
2	16.66	<0.1%	7390000	(R)LEALKENGGAR(L)	33.33	51.3	600.822	30777.3	HUMAN	P02647	Apolipoprotein A-I
2	16.6	<0.1%	8220000	(R)LEALKENGGAR(L)	33.53	36.03	600.822	30777.3	HUMAN	P02647	Apolipoprotein A-I
2	19.88	<0.1%	5120000	(R)QEMSKDLEEVK(A)	25.48	25.5	668.328	30777.3	HUMAN	P02647	Apolipoprotein A-I
2	19.36	<0.1%	5120000	(R)QEMSKDLEEVK(A)	25.48	25.5	668.328	30777.3	HUMAN	P02647	Apolipoprotein A-I
2	16.85	<0.1%	4610000	(R)QEMSKDLEEVK(A)	25.57	24.08	668.327	30777.3	HUMAN	P02647	Apolipoprotein A-I
2	16.17	<0.1%	56900	(R)QEMSKDLEEVK(A)	25.35	2.49	668.327	30777.3	HUMAN	P02647	Apolipoprotein A-I
2	15.04	<0.1%	4840000	(R)QEMSKDLEEVK(A)	25.53	24.13	668.328	30777.3	HUMAN	P02647	Apolipoprotein A-I
2	14.74	<0.1%	4610000	(R)QEMSKDLEEVK(A)	25.57	24.08	668.327	30777.3	HUMAN	P02647	Apolipoprotein A-I
2	13.92	<0.1%	3430000	(R)QEMSKDLEEVK(A)	25.6	20.64	668.328	30777.3	HUMAN	P02647	Apolipoprotein A-I
2	11.74	0.001	3530000	(R)QEMSKDLEEVK(A)	25.6	20.9	668.328	30777.3	HUMAN	P02647	Apolipoprotein A-I
2	11.7	0.002	3430000	(R)QEMSKDLEEVK(A)	25.6	20.64	668.328	30777.3	HUMAN	P02647	Apolipoprotein A-I
2	21.5	<0.1%	360000000	(R)QGLLPVLESFK(V)	64.48	157.65	615.861	30777.3	HUMAN	P02647	Apolipoprotein A-I
2	20.73	<0.1%	305000000	(R)QGLLPVLESFK(V)	64.67	141.38	615.861	30777.3	HUMAN	P02647	Apolipoprotein A-I
2	20.5	<0.1%	363000000	(R)QGLLPVLESFK(V)	64.35	155.7	615.861	30777.3	HUMAN	P02647	Apolipoprotein A-I
2	20.24	<0.1%	1230000	(R)QGLLPVLESFK(V)	66.07	54.28	615.86	30777.3	HUMAN	P02647	Apolipoprotein A-I
2	20.1	<0.1%	1420000	(R)QGLLPVLESFK(V)	66.07	54.27	615.86	30777.3	HUMAN	P02647	Apolipoprotein A-I
2	19.94	<0.1%	455000000	(R)QGLLPVLESFK(V)	64.07	154.79	615.861	30777.3	HUMAN	P02647	Apolipoprotein A-I
2	19.91	<0.1%	430000000	(R)QGLLPVLESFK(V)	63.8	136.41	615.861	30777.3	HUMAN	P02647	Apolipoprotein A-I
2	19.69	<0.1%	170000	(R)QGLLPVLESFK(V)	66.45	48.71	615.858	30777.3	HUMAN	P02647	Apolipoprotein A-I
2	18.94	<0.1%	298000000	(R)QGLLPVLESFK(V)	64.53	134.84	615.862	30777.3	HUMAN	P02647	Apolipoprotein A-I
2	18.92	<0.1%	417000000	(R)QGLLPVLESFK(V)	63.95	134.27	615.861	30777.3	HUMAN	P02647	Apolipoprotein A-I
2	18.91	<0.1%	415000000	(R)QGLLPVLESFK(V)	63.93	134.68	615.861	30777.3	HUMAN	P02647	Apolipoprotein A-I
2	18.91	<0.1%	414000000	(R)QGLLPVLESFK(V)	63.93	135.13	615.861	30777.3	HUMAN	P02647	Apolipoprotein A-I
2	18.9	<0.1%	435000000	(R)QGLLPVLESFK(V)	63.82	135.84	615.861	30777.3	HUMAN	P02647	Apolipoprotein A-I
2	18.9	<0.1%	374000000	(R)QGLLPVLESFK(V)	64.37	156.8	615.861	30777.3	HUMAN	P02647	Apolipoprotein A-I
2	18.89	<0.1%	430000000	(R)QGLLPVLESFK(V)	63.8	134.23	615.861	30777.3	HUMAN	P02647	Apolipoprotein A-I
2	18.84	<0.1%	302000000	(R)QGLLPVLESFK(V)	64.73	141.42	615.861	30777.3	HUMAN	P02647	Apolipoprotein A-I
2	18.44	<0.1%	3160000	(R)QGLLPVLESFK(V)	67.18	100.28	615.86	30777.3	HUMAN	P02647	Apolipoprotein A-I
2	18.41	<0.1%	455000000	(R)QGLLPVLESFK(V)	64.07	156.67	615.861	30777.3	HUMAN	P02647	Apolipoprotein A-I
2	18.36	<0.1%	468000000	(R)QGLLPVLESFK(V)	63.9	155.3	615.861	30777.3	HUMAN	P02647	Apolipoprotein A-I
2	18.31	<0.1%	4340000	(R)QGLLPVLESFK(V)	66.93	102.35	615.86	30777.3	HUMAN	P02647	Apolipoprotein A-I
2	18.23	<0.1%	4450000	(R)QGLLPVLESFK(V)	66.8	97.15	615.861	30777.3	HUMAN	P02647	Apolipoprotein A-I
2	18.1	<0.1%	7340000	(R)QGLLPVLESFK(V)	75.55	45.65	637.362	30777.3	HUMAN	P02647	Apolipoprotein A-I
2	18.08	<0.1%	8340000	(R)QGLLPVLESFK(V)	75.52	50.51	637.363	30777.3	HUMAN	P02647	Apolipoprotein A-I
2	18.02	<0.1%	1990000	(R)QGLLPVLESFK(V)	68.62	224.45	615.86	30777.3	HUMAN	P02647	Apolipoprotein A-I
2	18.01	<0.1%	8340000	(R)QGLLPVLESFK(V)	75.45	51.94	637.364	30777.3	HUMAN	P02647	Apolipoprotein A-I
2	18	<0.1%	1570000	(R)QGLLPVLESFK(V)	66.17	54.46	615.86	30777.3	HUMAN	P02647	Apolipoprotein A-I
2	17.84	<0.1%	7340000	(R)QGLLPVLESFK(V)	75.62	47.77	637.362	30777.3	HUMAN	P02647	Apolipoprotein A-I
2	17.63	<0.1%	1900000	(R)QGLLPVLESFK(V)	68.8	225.74	615.86	30777.3	HUMAN	P02647	Apolipoprotein A-I
2	17.54	<0.1%	8000000	(R)QGLLPVLESFK(V)	75.45	50.28	637.363	30777.3	HUMAN	P02647	Apolipoprotein A-I
2	17.3	<0.1%	4380000	(R)QGLLPVLESFK(V)	66.78	98.56	615.86	30777.3	HUMAN	P02647	Apolipoprotein A-I
2	17.22	<0.1%	8340000	(R)QGLLPVLESFK(V)	75.45	51.94	637.364	30777.3	HUMAN	P02647	Apolipoprotein A-I
2	17.18	<0.1%	3190000	(R)QGLLPVLESFK(V)	67.28	102.68	615.86	30777.3	HUMAN	P02647	Apolipoprotein A-I
2	17.01	<0.1%	271000	(R)QGLLPVLESFK(V)	66.48	43.47	615.859	30777.3	HUMAN	P02647	Apolipoprotein A-I
2	16.58	<0.1%	2720000	(R)QGLLPVLESFK(V)	67.03	80.78	615.86	30777.3	HUMAN	P02647	Apolipoprotein A-I
2	16.58	<0.1%	1960000	(R)QGLLPVLESFK(V)	68.72	228.18	615.86	30777.3	HUMAN	P02647	Apolipoprotein A-I
2	16.2	<0.1%	209000	(R)QGLLPVLESFK(V)	66.28	53.48	615.859	30777.3	HUMAN	P02647	Apolipoprotein A-I
2	16.17	<0.1%	8000000	(R)QGLLPVLESFK(V)	75.45	50.28	637.363	30777.3	HUMAN	P02647	Apolipoprotein A-I
2	16.11	<0.1%	7130000	(R)QGLLPVLESFK(V)	75.5	46.93	637.363	30777.3	HUMAN	P02647	Apolipoprotein A-I
2	15.76	<0.1%	1570000	(R)QGLLPVLESFK(V)	69.27	223.81	615.859	30777.3	HUMAN	P02647	Apolipoprotein A-I
2	15.49	<0.1%	234000	(R)QGLLPVLESFK(V)	66.32	52.18	615.859	30777.3	HUMAN	P02647	Apolipoprotein A-I
2	15.4	<0.1%	267000	(R)QGLLPVLESFK(V)	66.5	52.5	615.859	30777.3	HUMAN	P02647	Apolipoprotein A-I
2	14.69	<0.1%	1580000	(R)QGLLPVLESFK(V)	69.18	225.01	615.86	30777.3	HUMAN	P02647	Apolipoprotein A-I
2	14.19	<0.1%	266000	(R)QGLLPVLESFK(V)	66.5	48.07	615.859	30777.3	HUMAN	P02647	Apolipoprotein A-I
2	14.05	<0.1%	1570000	(R)QGLLPVLESFK(V)	69.1	224.95	615.86	30777.3	HUMAN	P02647	Apolipoprotein A-I
2	13.93	<0.1%	128000	(R)QGLLPVLESFK(V)	74.95	8.82	637.364	30777.3	HUMAN	P02647	Apolipoprotein A-I
2	13.58	<0.1%	157000	(R)QGLLPVLESFK(V)	66.62	51.72	615.859	30777.3	HUMAN	P02647	Apolipoprotein A-I
2	11.96	0.002	116000	(R)QGLLPVLESFK(V)	66.58	50.15	615.859	30777.3	HUMAN	P02647	Apolipoprotein A-I
2	11.81	0.002	159000	(R)QGLLPVLESFK(V)	66.62	48.67	615.859	30777.3	HUMAN	P02647	Apolipoprotein A-I
2	10.15	0.007	145000	(R)QGLLPVLESFK(V)	66.45	51.77	615.858	30777.3	HUMAN	P02647	Apolipoprotein A-I
2	13.92	<0.1%	6100000	(R)QKLHELQEK(L)	11.5	58.26	576.824	30777.3	HUMAN	P02647	Apolipoprotein A-I
2	13.46	<0.1%	6180000	(R)QKLHELQEK(L)	11.53	59.28	576.824	30777.3	HUMAN	P02647	Apolipoprotein A-I
2	12.01	0.001	13800000	(R)QKLHELQEK(L)	10.88	90.77	576.826	30777.3	HUMAN	P02647	Apolipoprotein A-I
2	12.01	0.002	14000000	(R)QKLHELQEK(L)	11	93.53	576.826	30777.3	HUMAN	P02647	Apolipoprotein A-I
2	10.86	0.001	14500000	(R)QKLHELQEK(L)	10.9	95.17	576.826	30777.3	HUMAN	P02647	Apolipoprotein A-I
2	10.82	0.005	5850000	(R)QKLHELQEK(L)	11.5	59.5	576.824	30777.3	HUMAN	P02647	Apolipoprotein A-I
2	10.33	0.006	11600000	(R)QKLHELQEK(L)	10.75	59.41	576.826	30777.3	HUMAN	P02647	Apolipoprotein A-I
2	12.2	<0.1%	121000	(R)QKVEPLR(A)	17.98	9.97	456.767	30777.3	HUMAN	P02647	Apolipoprotein A-I
2	11.96	0.002	311000	(R)QKVEPLR(A)	19.25	31.43	456.768	30777.3	HUMAN	P02647	Apolipoprotein A-I
2	11.85	0.002	95200	(R)QKVEPLR(A)	18.12	9.26	456.767	30777.3	HUMAN	P02647	Apolipoprotein A-I
2	11.56	0.002	15300000	(R)QKVEPLR(A)	11.37	59.43	435.266	30777.3	HUMAN	P02647	Apolipoprotein A-I
2	11.55	0.001	121000	(R)QKVEPLR(A)	18	9.32	456.767	30777.3	HUMAN	P02647	Apolipoprotein A-I
2	11.39	<0.1%	297000	(R)QKVEPLR(A)	19.27	32.94	456.767	30777.3	HUMAN	P02647	Apolipoprotein A-I
2	11.14	0.004	123000	(R)QKVEPLR(A)	17.95	9.96	456.766	30777.3	HUMAN	P02647	Apolipoprotein A-I
2	11.03	0.002	12200000	(R)QKVEPLR(A)	11.45	57.66	435.266	30777.3	HUMAN	P02647	Apolipoprotein A-I
2	10.89	0.004	14700000	(R)QKVEPLR(A)	11.42	59.82	435.266	30777.3	HUMAN	P02647	Apolipoprotein A-I
2	10.89	0.003	302000	(R)QKVEPLR(A)	19.12	31.65	456.768	30777.3	HUMAN	P02647	Apolipoprotein A-I
2	10.86	0.003	15500000	(R)QKVEPLR(A)	11.33	62.05	435.266	30777.3	HUMAN	P02647	Apolipoprotein A-I
2	10.36	0.006	314000	(R)QKVEPLR(A)	19	31.73	456.767	30777.3	HUMAN	P02647	Apolipoprotein A-I
2	17.1	<0.1%	52500000	(R)THLAPYSDELR(Q)	30.25	105.55	651.33	30777.3	HUMAN	P02647	Apolipoprotein A-I
2	16.35	<0.1%	7640000	(R)THLAPYSDELR(Q)	38.05	18.1	672.832	30777.3	HUMAN	P02647	Apolipoprotein A-I
2	15.73	<0.1%	7400000	(R)THLAPYSDELR(Q)	37.98	17.84	672.832	30777.3	HUMAN	P02647	Apolipoprotein A-I
2	15.58	<0.1%	136000000	(R)THLAPYSDELR(Q)	29.47	168.05	651.329	30777.3	HUMAN	P02647	Apolipoprotein A-I
2	15.53	<0.1%	70700000	(R)THLAPYSDELR(Q)	30.1	116.42	651.329	30777.3	HUMAN	P02647	Apolipoprotein A-I
2	15.48	<0.1%	101000000	(R)THLAPYSDELR(Q)	29.7	159.56	651.329	30777.3	HUMAN	P02647	Apolipoprotein A-I
2	15.29	<0.1%	7650000	(R)THLAPYSDELR(Q)	38.07	18.08	672.832	30777.3	HUMAN	P02647	Apolipoprotein A-I
2	15.04	<0.1%	103000000	(R)THLAPYSDELR(Q)	29.68	160.19	651.33	30777.3	HUMAN	P02647	Apolipoprotein A-I
2	15	<0.1%	57600000	(R)THLAPYSDELR(Q)	30.17	96.52	651.329	30777.3	HUMAN	P02647	Apolipoprotein A-I
2	14.88	<0.1%	54400000	(R)THLAPYSDELR(Q)	30.32	96.39	651.329	30777.3	HUMAN	P02647	Apolipoprotein A-I
2	14.86	<0.1%	53400000	(R)THLAPYSDELR(Q)	30.23	107.06	651.33	30777.3	HUMAN	P02647	Apolipoprotein A-I
2	14.68	<0.1%	9980000	(R)THLAPYSDELR(Q)	38.02	21.21	672.832	30777.3	HUMAN	P02647	Apolipoprotein A-I
2	14.65	<0.1%	102000000	(R)THLAPYSDELR(Q)	29.7	160.74	651.33	30777.3	HUMAN	P02647	Apolipoprotein A-I
2	14.49	<0.1%	10000000	(R)THLAPYSDELR(Q)	38.07	20.4	672.833	30777.3	HUMAN	P02647	Apolipoprotein A-I
2	14.26	<0.1%	131000000	(R)THLAPYSDELR(Q)	29.55	170.78	651.329	30777.3	HUMAN	P02647	Apolipoprotein A-I
2	14.2	<0.1%	9970000	(R)THLAPYSDELR(Q)	38.02	21.67	672.832	30777.3	HUMAN	P02647	Apolipoprotein A-I
2	14.12	<0.1%	128000000	(R)THLAPYSDELR(Q)	29.62	166.88	651.329	30777.3	HUMAN	P02647	Apolipoprotein A-I
2	14.04	<0.1%	52400000	(R)THLAPYSDELR(Q)	30.27	104.96	651.33	30777.3	HUMAN	P02647	Apolipoprotein A-I
2	22.34	<0.1%	87600000	(R)VKDLATVYVDVLK(D)	52	103.11	731.931	30777.3	HUMAN	P02647	Apolipoprotein A-I
2	22.15	<0.1%	88400000	(R)VKDLATVYVDVLK(D)	52.1	114.88	731.931	30777.3	HUMAN	P02647	Apolipoprotein A-I
2	22.09	<0.1%	89900000	(R)VKDLATVYVDVLK(D)	52	108.21	731.932	30777.3	HUMAN	P02647	Apolipoprotein A-I
2	21.42	<0.1%	87800000	(R)VKDLATVYVDVLK(D)	52.12	112.63	731.931	30777.3	HUMAN	P02647	Apolipoprotein A-I
2	21.31	<0.1%	88300000	(R)VKDLATVYVDVLK(D)	52	104.28	731.931	30777.3	HUMAN	P02647	Apolipoprotein A-I
2	20.99	<0.1%	93100000	(R)VKDLATVYVDVLK(D)	52.12	114.46	731.93	30777.3	HUMAN	P02647	Apolipoprotein A-I
2	20.21	<0.1%	5810000	(R)VKDLATVYVDVLK(D)	53.73	47.45	731.932	30777.3	HUMAN	P02647	Apolipoprotein A-I
2	18.67	<0.1%	5860000	(R)VKDLATVYVDVLK(D)	53.78	46.13	731.931	30777.3	HUMAN	P02647	Apolipoprotein A-I
2	17.92	<0.1%	730000	(R)VKDLATVYVDVLK(D)	53.4	15.41	731.931	30777.3	HUMAN	P02647	Apolipoprotein A-I
2	17.83	<0.1%	6300000	(R)VKDLATVYVDVLK(D)	53.72	48.95	731.931	30777.3	HUMAN	P02647	Apolipoprotein A-I
2	17.34	<0.1%	724000	(R)VKDLATVYVDVLK(D)	53.42	17.3	731.931	30777.3	HUMAN	P02647	Apolipoprotein A-I
2	16.85	<0.1%	586000	(R)VKDLATVYVDVLK(D)	54.23	7.89	731.93	30777.3	HUMAN	P02647	Apolipoprotein A-I
2	16.38	<0.1%	632000	(R)VKDLATVYVDVLK(D)	53.42	15.4	731.931	30777.3	HUMAN	P02647	Apolipoprotein A-I
2	16.12	<0.1%	2440000	(R)VKDLATVYVDVLK(D)	68.75	46.71	753.432	30777.3	HUMAN	P02647	Apolipoprotein A-I
2	15.23	<0.1%	603000	(R)VKDLATVYVDVLK(D)	54.27	7.86	731.93	30777.3	HUMAN	P02647	Apolipoprotein A-I
2	13.88	<0.1%	1450000	(R)VKDLATVYVDVLK(D)	61.75	50.49	753.431	30777.3	HUMAN	P02647	Apolipoprotein A-I
2	11.16	0.004	1500000	(R)VKDLATVYVDVLK(D)	61.82	43.26	753.432	30777.3	HUMAN	P02647	Apolipoprotein A-I
2	18.08	<0.1%	311000	(K)AGTELVNFLSYFVELGTQPATQ(-)	97.25	39.43	1193.11	11288.9	HUMAN	P02652	Apolipoprotein A-II
2	16.94	<0.1%	233000	(K)AGTELVNFLSYFVELGTQPATQ(-)	97.32	42.45	1193.11	11288.9	HUMAN	P02652	Apolipoprotein A-II
2	16.87	<0.1%	296000	(K)AGTELVNFLSYFVELGTQPATQ(-)	97.28	45.74	1193.12	11288.9	HUMAN	P02652	Apolipoprotein A-II
2	15.34	<0.1%	341000	(K)AGTELVNFLSYFVELGTQPATQ(-)	97.2	42.5	1193.11	11288.9	HUMAN	P02652	Apolipoprotein A-II
2	19.74	<0.1%	1370000	(K)EPCVESLVSQYFQTVTDYGK(D)	79.63	43.09	1175.55	11288.9	HUMAN	P02652	Apolipoprotein A-II
2	19.68	<0.1%	1350000	(K)EPCVESLVSQYFQTVTDYGK(D)	79.62	50.7	1175.55	11288.9	HUMAN	P02652	Apolipoprotein A-II
2	19.2	<0.1%	2980000	(K)EPCVESLVSQYFQTVTDYGK(D)	79.42	94.61	1175.55	11288.9	HUMAN	P02652	Apolipoprotein A-II
2	19.14	<0.1%	2980000	(K)EPCVESLVSQYFQTVTDYGK(D)	79.42	94.61	1175.55	11288.9	HUMAN	P02652	Apolipoprotein A-II
2	18.51	<0.1%	1140000	(K)EPCVESLVSQYFQTVTDYGK(D)	79.67	55.5	1175.55	11288.9	HUMAN	P02652	Apolipoprotein A-II
2	17.95	<0.1%	1230000	(K)EPCVESLVSQYFQTVTDYGK(D)	79.85	47.89	1175.55	11288.9	HUMAN	P02652	Apolipoprotein A-II
2	16.89	<0.1%	1330000	(K)EPCVESLVSQYFQTVTDYGK(D)	79.58	50.89	1175.55	11288.9	HUMAN	P02652	Apolipoprotein A-II
2	15.64	<0.1%	1370000	(K)EPCVESLVSQYFQTVTDYGK(D)	79.63	43.09	1175.55	11288.9	HUMAN	P02652	Apolipoprotein A-II
2	14.44	<0.1%	1230000	(K)EPCVESLVSQYFQTVTDYGK(D)	79.85	47.89	1175.55	11288.9	HUMAN	P02652	Apolipoprotein A-II
4	20.71	<0.1%	304000	(K)EPCVESLVSQYFQTVTDYGKDLMEK(V)	88.92	11.04	742.349	11288.9	HUMAN	P02652	Apolipoprotein A-II
2	16.45	<0.1%	26300000	(K)EQLTPLIK(K)	37.53	53.71	471.289	11288.9	HUMAN	P02652	Apolipoprotein A-II
2	16.11	<0.1%	2690000	(K)EQLTPLIK(K)	38.5	57.81	471.288	11288.9	HUMAN	P02652	Apolipoprotein A-II
2	15.42	<0.1%	28200000	(K)EQLTPLIK(K)	37.45	67.03	471.288	11288.9	HUMAN	P02652	Apolipoprotein A-II
2	15.06	<0.1%	2670000	(K)EQLTPLIK(K)	38.42	53.16	471.288	11288.9	HUMAN	P02652	Apolipoprotein A-II
2	14.64	<0.1%	26400000	(K)EQLTPLIK(K)	37.48	54.85	471.289	11288.9	HUMAN	P02652	Apolipoprotein A-II
2	14.3	<0.1%	28600000	(K)EQLTPLIK(K)	37.52	65.51	471.288	11288.9	HUMAN	P02652	Apolipoprotein A-II
2	14.07	<0.1%	28700000	(K)EQLTPLIK(K)	37.55	64.78	471.288	11288.9	HUMAN	P02652	Apolipoprotein A-II
2	13.5	<0.1%	5990000	(K)EQLTPLIK(K)	38.02	66.89	471.288	11288.9	HUMAN	P02652	Apolipoprotein A-II
2	11.87	0.001	5650000	(K)EQLTPLIK(K)	38.17	73.3	471.289	11288.9	HUMAN	P02652	Apolipoprotein A-II
2	11.78	0.002	2690000	(K)EQLTPLIK(K)	38.5	57.81	471.288	11288.9	HUMAN	P02652	Apolipoprotein A-II
2	11.61	0.002	2790000	(K)EQLTPLIK(K)	38.45	61.88	471.288	11288.9	HUMAN	P02652	Apolipoprotein A-II
2	11.47	<0.1%	26100000	(K)EQLTPLIK(K)	37.52	54.93	471.289	11288.9	HUMAN	P02652	Apolipoprotein A-II
2	11.24	0.003	5690000	(K)EQLTPLIK(K)	37.98	58.49	471.289	11288.9	HUMAN	P02652	Apolipoprotein A-II
2	18.73	<0.1%	233000	(K)EQLTPLIKK(A)	39.58	37.12	556.838	11288.9	HUMAN	P02652	Apolipoprotein A-II
2	17.16	<0.1%	2300000	(K)EQLTPLIKK(A)	27.87	53.76	535.336	11288.9	HUMAN	P02652	Apolipoprotein A-II
2	16.54	<0.1%	236000	(K)EQLTPLIKK(A)	39.63	34.08	556.838	11288.9	HUMAN	P02652	Apolipoprotein A-II
2	16.21	<0.1%	2320000	(K)EQLTPLIKK(A)	27.87	57.54	535.336	11288.9	HUMAN	P02652	Apolipoprotein A-II
2	15.96	<0.1%	1890000	(K)EQLTPLIKK(A)	27.97	55.09	535.336	11288.9	HUMAN	P02652	Apolipoprotein A-II
2	15.8	<0.1%	276000	(K)EQLTPLIKK(A)	39.35	37.07	556.838	11288.9	HUMAN	P02652	Apolipoprotein A-II
2	15.71	<0.1%	1940000	(K)EQLTPLIKK(A)	27.98	58.31	535.335	11288.9	HUMAN	P02652	Apolipoprotein A-II
2	15.28	<0.1%	2310000	(K)EQLTPLIKK(A)	27.85	55.2	535.336	11288.9	HUMAN	P02652	Apolipoprotein A-II
2	15.12	<0.1%	291000	(K)EQLTPLIKK(A)	39.28	35.53	556.839	11288.9	HUMAN	P02652	Apolipoprotein A-II
2	14.03	<0.1%	1970000	(K)EQLTPLIKK(A)	27.95	56.59	535.335	11288.9	HUMAN	P02652	Apolipoprotein A-II
2	12.97	<0.1%	276000	(K)EQLTPLIKK(A)	39.28	35.51	556.839	11288.9	HUMAN	P02652	Apolipoprotein A-II
2	12.27	0.001	1890000	(K)EQLTPLIKK(A)	27.97	55.09	535.336	11288.9	HUMAN	P02652	Apolipoprotein A-II
2	19.25	<0.1%	8770000	(K)KAGTELVNFLSYFVELGTQPATQ(-)	89.42	36.67	1257.15	11288.9	HUMAN	P02652	Apolipoprotein A-II
2	18.94	<0.1%	6940000	(K)KAGTELVNFLSYFVELGTQPATQ(-)	89.45	39.92	1257.14	11288.9	HUMAN	P02652	Apolipoprotein A-II
2	17.43	<0.1%	6200000	(K)KAGTELVNFLSYFVELGTQPATQ(-)	89.62	36.38	1257.14	11288.9	HUMAN	P02652	Apolipoprotein A-II
2	16.5	<0.1%	9690000	(K)KAGTELVNFLSYFVELGTQPATQ(-)	89.53	36.74	1257.15	11288.9	HUMAN	P02652	Apolipoprotein A-II
2	11.82	<0.1%	42100	(K)KAGTELVNFLSYFVELGTQPATQ(-)	89.3	1.58	1257.14	11288.9	HUMAN	P02652	Apolipoprotein A-II
3	11.04	0.002	182000	(K)KAGTELVNFLSYFVELGTQPATQ(-)	90.02	37.35	838.436	11288.9	HUMAN	P02652	Apolipoprotein A-II
2	17.96	<0.1%	22600000	(K)SKEQLTPLIK(K)	30.88	76.6	578.852	11288.9	HUMAN	P02652	Apolipoprotein A-II
2	17.92	<0.1%	52200000	(K)SKEQLTPLIK(K)	30.08	133.71	578.852	11288.9	HUMAN	P02652	Apolipoprotein A-II
2	17.9	<0.1%	23800000	(K)SKEQLTPLIK(K)	30.82	79.59	578.852	11288.9	HUMAN	P02652	Apolipoprotein A-II
2	17.89	<0.1%	52400000	(K)SKEQLTPLIK(K)	30.07	133.97	578.852	11288.9	HUMAN	P02652	Apolipoprotein A-II
2	17.87	<0.1%	55500000	(K)SKEQLTPLIK(K)	30.27	139.01	578.852	11288.9	HUMAN	P02652	Apolipoprotein A-II
2	17.87	<0.1%	53000000	(K)SKEQLTPLIK(K)	30.08	136.17	578.853	11288.9	HUMAN	P02652	Apolipoprotein A-II
2	17.85	<0.1%	53600000	(K)SKEQLTPLIK(K)	30.28	140.91	578.852	11288.9	HUMAN	P02652	Apolipoprotein A-II
2	17.6	<0.1%	19200000	(K)SKEQLTPLIK(K)	30.72	72.55	578.853	11288.9	HUMAN	P02652	Apolipoprotein A-II
2	17.06	<0.1%	54500000	(K)SKEQLTPLIK(K)	30.3	137.24	578.852	11288.9	HUMAN	P02652	Apolipoprotein A-II
[truncated: 8,096 more rows]

## Sheet: S.Table2
S.Table 2. Total identified peptide sequence in high-RF pooled serum
Charge	Score	FDR	Total intensity	Sequence	Retention time (min)	Peak width	Parent m/z	Protein MW	Species	Accession number	Entry name
2	10.51	0.004	2270000	(-)MTMDK(S)	9.2	20.79	313.139	28196	HUMAN	P31946	14-3-3 protein beta/alpha
2	10.11	0.008	1990000	(-)MTMDK(S)	9.1	20.28	313.139	28196	HUMAN	P31946	14-3-3 protein beta/alpha
2	10.1	0.008	2040000	(-)MTMDK(S)	9.12	18.95	313.139	28196	HUMAN	P31946	14-3-3 protein beta/alpha
2	13.1	<0.1%	627000	(R)IVFEK(G)	24.47	22.66	318.193	239756	HUMAN	Q9Y2I7	1-phosphatidylinositol 3-phosphate 5-kinase
2	12.56	<0.1%	1020000	(R)IVFEK(G)	24.35	24.01	318.192	239756	HUMAN	Q9Y2I7	1-phosphatidylinositol 3-phosphate 5-kinase
2	12.3	<0.1%	1060000	(R)IVFEK(G)	24.2	27.7	318.192	239756	HUMAN	Q9Y2I7	1-phosphatidylinositol 3-phosphate 5-kinase
2	12.2	0.001	664000	(R)IVFEK(G)	24.5	20.79	318.193	239756	HUMAN	Q9Y2I7	1-phosphatidylinositol 3-phosphate 5-kinase
2	11.91	0.002	658000	(R)IVFEK(G)	24.5	22.7	318.193	239756	HUMAN	Q9Y2I7	1-phosphatidylinositol 3-phosphate 5-kinase
2	11.86	<0.1%	1260000	(R)IVFEK(G)	24.27	17.52	318.193	239756	HUMAN	Q9Y2I7	1-phosphatidylinositol 3-phosphate 5-kinase
2	11.57	0.001	1220000	(R)IVFEK(G)	24.2	26.09	318.193	239756	HUMAN	Q9Y2I7	1-phosphatidylinositol 3-phosphate 5-kinase
2	11.54	0.004	1140000	(R)IVFEK(G)	24.2	26.47	318.193	239756	HUMAN	Q9Y2I7	1-phosphatidylinositol 3-phosphate 5-kinase
2	11.5	0.001	972000	(R)IVFEK(G)	24.43	23.11	318.193	239756	HUMAN	Q9Y2I7	1-phosphatidylinositol 3-phosphate 5-kinase
2	10.66	0.005	1140000	(R)IVFEK(G)	24.3	16.94	318.193	239756	HUMAN	Q9Y2I7	1-phosphatidylinositol 3-phosphate 5-kinase
2	10.44	0.004	1000000	(R)IVFEK(G)	24.43	24.11	318.193	239756	HUMAN	Q9Y2I7	1-phosphatidylinositol 3-phosphate 5-kinase
2	10.32	0.003	1170000	(R)IVFEK(G)	24.28	17.67	318.193	239756	HUMAN	Q9Y2I7	1-phosphatidylinositol 3-phosphate 5-kinase
2	11.57	0.001	1180000	(K)SLEVSK(N)	18.33	11.57	331.692	104112	HUMAN	Q9UNA0	A disintegrin and metalloproteinase with thrombospondin motifs 5
2	19.75	<0.1%	362000	(K)AGFAGDDAPR(A)	21.45	26.6	488.73	42407.6	HUMAN	P62736	Actin, aortic smooth muscle
2	19.67	<0.1%	382000	(K)AGFAGDDAPR(A)	21.55	23.74	488.729	42407.6	HUMAN	P62736	Actin, aortic smooth muscle
2	19.59	<0.1%	399000	(K)AGFAGDDAPR(A)	21.45	26.67	488.729	42407.6	HUMAN	P62736	Actin, aortic smooth muscle
2	19.05	<0.1%	543000	(K)AGFAGDDAPR(A)	21.4	20.79	488.729	42407.6	HUMAN	P62736	Actin, aortic smooth muscle
2	18.07	<0.1%	563000	(K)AGFAGDDAPR(A)	21.42	21.19	488.729	42407.6	HUMAN	P62736	Actin, aortic smooth muscle
2	17.12	<0.1%	364000	(K)AGFAGDDAPR(A)	21.48	26.69	488.73	42407.6	HUMAN	P62736	Actin, aortic smooth muscle
2	16.71	<0.1%	295000	(K)AGFAGDDAPR(A)	21.4	27.5	488.729	42407.6	HUMAN	P62736	Actin, aortic smooth muscle
2	16.61	<0.1%	593000	(K)AGFAGDDAPR(A)	21.35	20.28	488.73	42407.6	HUMAN	P62736	Actin, aortic smooth muscle
2	16.39	<0.1%	385000	(K)AGFAGDDAPR(A)	21.48	21.96	488.73	42407.6	HUMAN	P62736	Actin, aortic smooth muscle
2	15.47	<0.1%	315000	(K)AGFAGDDAPR(A)	21.42	23.8	488.729	42407.6	HUMAN	P62736	Actin, aortic smooth muscle
2	15.28	<0.1%	300000	(K)AGFAGDDAPR(A)	21.42	26.49	488.729	42407.6	HUMAN	P62736	Actin, aortic smooth muscle
2	14.84	<0.1%	369000	(K)AGFAGDDAPR(A)	21.5	23.58	488.729	42407.6	HUMAN	P62736	Actin, aortic smooth muscle
2	14.5	<0.1%	313000	(K)EITALAPSTMK(I)	35.07	58.94	581.314	42407.6	HUMAN	P62736	Actin, aortic smooth muscle
2	12.96	<0.1%	316000	(K)EITALAPSTMK(I)	35.08	60.19	581.313	42407.6	HUMAN	P62736	Actin, aortic smooth muscle
2	11.88	0.001	302000	(K)EITALAPSTMK(I)	35	63.55	581.314	42407.6	HUMAN	P62736	Actin, aortic smooth muscle
2	11.62	0.002	260000	(K)EITALAPSTMK(I)	35.1	54.69	581.313	42407.6	HUMAN	P62736	Actin, aortic smooth muscle
2	12.4	0.002	109000	(K)IIAPPER(K)	22.43	31.31	398.24	42407.6	HUMAN	P62736	Actin, aortic smooth muscle
2	12.13	<0.1%	153000	(K)IIAPPER(K)	22.38	33.45	398.238	42407.6	HUMAN	P62736	Actin, aortic smooth muscle
2	11.65	0.001	193000	(K)IIAPPER(K)	22.1	35.16	398.24	42407.6	HUMAN	P62736	Actin, aortic smooth muscle
2	10.88	0.005	184000	(K)IIAPPER(K)	22.1	28.12	398.239	42407.6	HUMAN	P62736	Actin, aortic smooth muscle
2	10.28	0.006	180000	(K)IIAPPER(K)	22.1	34.31	398.24	42407.6	HUMAN	P62736	Actin, aortic smooth muscle
2	10.05	0.005	127000	(K)IIAPPER(K)	22.23	35.54	398.239	42407.6	HUMAN	P62736	Actin, aortic smooth muscle
2	24.08	<0.1%	685000	(K)SYELPDGQVITIGNER(F)	52.77	49.33	895.95	42407.6	HUMAN	P62736	Actin, aortic smooth muscle
2	23.31	<0.1%	725000	(K)SYELPDGQVITIGNER(F)	52.77	50.48	895.949	42407.6	HUMAN	P62736	Actin, aortic smooth muscle
2	22.47	<0.1%	663000	(K)SYELPDGQVITIGNER(F)	52.83	56.44	895.95	42407.6	HUMAN	P62736	Actin, aortic smooth muscle
2	22.37	<0.1%	665000	(K)SYELPDGQVITIGNER(F)	53.02	57.97	895.952	42407.6	HUMAN	P62736	Actin, aortic smooth muscle
2	22.33	<0.1%	386000	(K)SYELPDGQVITIGNER(F)	52.8	30.53	895.95	42407.6	HUMAN	P62736	Actin, aortic smooth muscle
2	22.15	<0.1%	617000	(K)SYELPDGQVITIGNER(F)	52.8	55.52	895.951	42407.6	HUMAN	P62736	Actin, aortic smooth muscle
2	22.03	<0.1%	448000	(K)SYELPDGQVITIGNER(F)	52.73	37.08	895.949	42407.6	HUMAN	P62736	Actin, aortic smooth muscle
2	21.95	<0.1%	665000	(K)SYELPDGQVITIGNER(F)	52.8	50.49	895.949	42407.6	HUMAN	P62736	Actin, aortic smooth muscle
2	21.64	<0.1%	704000	(K)SYELPDGQVITIGNER(F)	53.08	74.15	895.951	42407.6	HUMAN	P62736	Actin, aortic smooth muscle
2	20.32	<0.1%	444000	(K)SYELPDGQVITIGNER(F)	52.8	35	895.951	42407.6	HUMAN	P62736	Actin, aortic smooth muscle
2	19.63	<0.1%	690000	(K)SYELPDGQVITIGNER(F)	53.05	62.55	895.953	42407.6	HUMAN	P62736	Actin, aortic smooth muscle
2	19.5	<0.1%	625000	(K)SYELPDGQVITIGNER(F)	52.8	55.49	895.951	42407.6	HUMAN	P62736	Actin, aortic smooth muscle
2	15.37	<0.1%	146000	(R)GYSFTTTAER(E)	31.07	36.32	566.769	42078.3	HUMAN	P60709	Actin, cytoplasmic 1
2	13.91	<0.1%	170000	(R)GYSFTTTAER(E)	31.13	44.53	566.769	42078.3	HUMAN	P60709	Actin, cytoplasmic 1
2	13.83	<0.1%	149000	(R)GYSFTTTAER(E)	31.08	34.66	566.768	42078.3	HUMAN	P60709	Actin, cytoplasmic 1
2	13.33	<0.1%	166000	(R)GYSFTTTAER(E)	31.13	43.23	566.769	42078.3	HUMAN	P60709	Actin, cytoplasmic 1
2	13.16	<0.1%	222000	(R)GYSFTTTAER(E)	31.18	28.35	566.769	42078.3	HUMAN	P60709	Actin, cytoplasmic 1
2	11.82	0.002	218000	(R)GYSFTTTAER(E)	31.18	28.34	566.769	42078.3	HUMAN	P60709	Actin, cytoplasmic 1
4	20.18	<0.1%	453000	(R)TTGIVMDSGDGVTHTVPIYEGYALPHAILR(L)	59.63	31.97	796.66	42078.3	HUMAN	P60709	Actin, cytoplasmic 1
4	19.16	<0.1%	428000	(R)TTGIVMDSGDGVTHTVPIYEGYALPHAILR(L)	59.62	33.79	796.66	42078.3	HUMAN	P60709	Actin, cytoplasmic 1
4	18.26	<0.1%	711000	(R)TTGIVMDSGDGVTHTVPIYEGYALPHAILR(L)	59.63	32.62	796.659	42078.3	HUMAN	P60709	Actin, cytoplasmic 1
4	17.8	<0.1%	381000	(R)TTGIVMDSGDGVTHTVPIYEGYALPHAILR(L)	59.53	33.35	796.66	42078.3	HUMAN	P60709	Actin, cytoplasmic 1
2	11.79	0.001	31600000	(R)LETRGYNEKK(L)	55.78	48.43	619.329	20232.2	HUMAN	Q9Y3D8	Adenylate kinase isoenzyme 6
2	11.46	0.002	30800000	(R)LETRGYNEKK(L)	56.2	50.9	619.329	20232.2	HUMAN	Q9Y3D8	Adenylate kinase isoenzyme 6
2	10.85	0.005	30900000	(R)LETRGYNEKK(L)	55.78	46.85	619.329	20232.2	HUMAN	Q9Y3D8	Adenylate kinase isoenzyme 6
2	10.85	0.003	30900000	(R)LETRGYNEKK(L)	55.82	49.84	619.329	20232.2	HUMAN	Q9Y3D8	Adenylate kinase isoenzyme 6
2	10.75	0.005	26200000	(R)LETRGYNEKK(L)	55.82	48.89	619.328	20232.2	HUMAN	Q9Y3D8	Adenylate kinase isoenzyme 6
2	15.99	<0.1%	142000	(K)GLFEVNPWK(R)	56.37	26.1	545.291	46650.7	HUMAN	Q9HDC9	Adipocyte plasma membrane-associated protein
2	15.07	<0.1%	174000	(K)GLFEVNPWK(R)	56.5	52.95	545.292	46650.7	HUMAN	Q9HDC9	Adipocyte plasma membrane-associated protein
2	14.15	<0.1%	119000	(K)GLFEVNPWK(R)	56.5	23.14	545.292	46650.7	HUMAN	Q9HDC9	Adipocyte plasma membrane-associated protein
2	13.46	<0.1%	117000	(K)GLFEVNPWK(R)	56.52	21.59	545.292	46650.7	HUMAN	Q9HDC9	Adipocyte plasma membrane-associated protein
2	12.33	<0.1%	129000	(K)GLFEVNPWK(R)	56.75	52.32	545.293	46650.7	HUMAN	Q9HDC9	Adipocyte plasma membrane-associated protein
2	12.17	<0.1%	165000	(K)GLFEVNPWK(R)	56.38	33.79	545.292	46650.7	HUMAN	Q9HDC9	Adipocyte plasma membrane-associated protein
2	12.52	<0.1%	609000	(K)GDIGETGVPGAEGPR(G)	28.18	53.84	706.337	26527.3	HUMAN	Q15848	Adiponectin
3	18.32	<0.1%	774000	(K)IFYNQQNHYDGSTGK(F)	27.45	25.64	591.275	26527.3	HUMAN	Q15848	Adiponectin
2	10.11	0.006	897000	(R)LFQVR(R)	27.62	40.08	331.704	80943.8	HUMAN	Q9Y6U3	Adseverin
2	15.15	<0.1%	1240000	(K)FTFEYSR(R)	39.35	35.3	475.226	71007.7	HUMAN	P43652	Afamin
2	14.17	<0.1%	1230000	(K)FTFEYSR(R)	39.32	35.35	475.226	71007.7	HUMAN	P43652	Afamin
2	13.89	<0.1%	1250000	(K)FTFEYSR(R)	39.32	37.01	475.226	71007.7	HUMAN	P43652	Afamin
2	13.76	<0.1%	454000	(K)FTFEYSR(R)	39.52	35.88	475.227	71007.7	HUMAN	P43652	Afamin
2	13.66	<0.1%	888000	(K)FTFEYSR(R)	39.28	36.43	475.226	71007.7	HUMAN	P43652	Afamin
2	13.66	<0.1%	1030000	(K)FTFEYSR(R)	39.23	35.89	475.227	71007.7	HUMAN	P43652	Afamin
2	13.62	<0.1%	994000	(K)FTFEYSR(R)	39.32	32.68	475.226	71007.7	HUMAN	P43652	Afamin
2	13.58	<0.1%	444000	(K)FTFEYSR(R)	39.52	35.41	475.226	71007.7	HUMAN	P43652	Afamin
2	13	<0.1%	904000	(K)FTFEYSR(R)	39.22	36.91	475.227	71007.7	HUMAN	P43652	Afamin
2	12.54	<0.1%	946000	(K)FTFEYSR(R)	39.28	36.19	475.227	71007.7	HUMAN	P43652	Afamin
2	12.22	0.003	1020000	(K)FTFEYSR(R)	39.25	34.16	475.226	71007.7	HUMAN	P43652	Afamin
2	11.04	0.004	440000	(K)FTFEYSR(R)	39.5	32.69	475.227	71007.7	HUMAN	P43652	Afamin
2	20.2	<0.1%	703000	(K)IAPQLSTEELVSLGEK(M)	52.95	43.72	857.469	71007.7	HUMAN	P43652	Afamin
2	18.27	<0.1%	536000	(K)IAPQLSTEELVSLGEK(M)	52.98	47.94	857.467	71007.7	HUMAN	P43652	Afamin
2	17.67	<0.1%	684000	(K)IAPQLSTEELVSLGEK(M)	52.83	43.27	857.468	71007.7	HUMAN	P43652	Afamin
2	17.02	<0.1%	516000	(K)IAPQLSTEELVSLGEK(M)	52.97	44.5	857.466	71007.7	HUMAN	P43652	Afamin
2	16.98	<0.1%	562000	(K)IAPQLSTEELVSLGEK(M)	53.02	45.83	857.467	71007.7	HUMAN	P43652	Afamin
2	15.56	<0.1%	735000	(K)IAPQLSTEELVSLGEK(M)	52.93	48.32	857.468	71007.7	HUMAN	P43652	Afamin
2	13.36	<0.1%	190000	(K)ICAMEGLPQK(H)	33.22	42.27	573.787	71007.7	HUMAN	P43652	Afamin
2	20.62	<0.1%	2010000	(K)LPNNVLQEK(I)	30.32	63.56	527.8	71007.7	HUMAN	P43652	Afamin
2	20.35	<0.1%	1430000	(K)LPNNVLQEK(I)	30.85	39.17	527.8	71007.7	HUMAN	P43652	Afamin
2	19.19	<0.1%	1450000	(K)LPNNVLQEK(I)	30.88	40.15	527.8	71007.7	HUMAN	P43652	Afamin
2	19.02	<0.1%	2060000	(K)LPNNVLQEK(I)	30.28	71.98	527.8	71007.7	HUMAN	P43652	Afamin
2	18.1	<0.1%	1490000	(K)LPNNVLQEK(I)	30	73.09	527.8	71007.7	HUMAN	P43652	Afamin
2	17.16	<0.1%	1210000	(K)LPNNVLQEK(I)	30.98	42.77	527.8	71007.7	HUMAN	P43652	Afamin
2	17.14	<0.1%	1470000	(K)LPNNVLQEK(I)	30.88	39.13	527.8	71007.7	HUMAN	P43652	Afamin
2	16.84	<0.1%	1500000	(K)LPNNVLQEK(I)	30.03	77.88	527.8	71007.7	HUMAN	P43652	Afamin
2	16.65	<0.1%	1960000	(K)LPNNVLQEK(I)	30.33	61.93	527.8	71007.7	HUMAN	P43652	Afamin
2	16.22	<0.1%	1210000	(K)LPNNVLQEK(I)	30.97	40.87	527.8	71007.7	HUMAN	P43652	Afamin
2	15.59	<0.1%	1530000	(K)LPNNVLQEK(I)	30.12	70.63	527.8	71007.7	HUMAN	P43652	Afamin
2	14.59	<0.1%	2010000	(K)LPNNVLQEK(I)	30.32	63.56	527.8	71007.7	HUMAN	P43652	Afamin
2	14.36	0.001	1230000	(K)LPNNVLQEK(I)	30.98	43.33	527.8	71007.7	HUMAN	P43652	Afamin
2	19.49	<0.1%	2760000	(R)AIPVTQYLK(A)	43.43	64.36	516.809	71007.7	HUMAN	P43652	Afamin
2	19.39	<0.1%	2110000	(R)AIPVTQYLK(A)	43.47	63.06	516.809	71007.7	HUMAN	P43652	Afamin
2	19.37	<0.1%	2780000	(R)AIPVTQYLK(A)	43.42	63.81	516.809	71007.7	HUMAN	P43652	Afamin
2	18.65	<0.1%	2080000	(R)AIPVTQYLK(A)	43.47	61.71	516.809	71007.7	HUMAN	P43652	Afamin
2	18.57	<0.1%	1010000	(R)AIPVTQYLK(A)	43.7	62.55	516.809	71007.7	HUMAN	P43652	Afamin
2	18.43	<0.1%	1000000	(R)AIPVTQYLK(A)	43.68	63.95	516.809	71007.7	HUMAN	P43652	Afamin
2	18.34	<0.1%	2080000	(R)AIPVTQYLK(A)	43.47	61.71	516.809	71007.7	HUMAN	P43652	Afamin
2	18.24	<0.1%	1050000	(R)AIPVTQYLK(A)	43.67	61.35	516.809	71007.7	HUMAN	P43652	Afamin
2	17.55	<0.1%	2050000	(R)AIPVTQYLK(A)	43.52	62.03	516.809	71007.7	HUMAN	P43652	Afamin
2	17.1	<0.1%	1690000	(R)AIPVTQYLK(A)	43.43	68.36	516.809	71007.7	HUMAN	P43652	Afamin
2	16.49	<0.1%	2760000	(R)AIPVTQYLK(A)	43.38	63.25	516.809	71007.7	HUMAN	P43652	Afamin
2	16.44	<0.1%	1670000	(R)AIPVTQYLK(A)	43.42	66.42	516.81	71007.7	HUMAN	P43652	Afamin
2	16.17	<0.1%	1670000	(R)AIPVTQYLK(A)	43.38	65	516.81	71007.7	HUMAN	P43652	Afamin
2	16.13	<0.1%	1670000	(R)AIPVTQYLK(A)	43.42	66.42	516.81	71007.7	HUMAN	P43652	Afamin
2	15.45	<0.1%	2080000	(R)AIPVTQYLK(A)	43.47	61.71	516.809	71007.7	HUMAN	P43652	Afamin
2	14.81	<0.1%	2760000	(R)AIPVTQYLK(A)	43.43	64.36	516.809	71007.7	HUMAN	P43652	Afamin
2	14.07	<0.1%	2050000	(R)AIPVTQYLK(A)	43.52	62.03	516.809	71007.7	HUMAN	P43652	Afamin
2	13.35	<0.1%	2740000	(R)AIPVTQYLK(A)	43.4	59.2	516.809	71007.7	HUMAN	P43652	Afamin
2	25.06	<0.1%	1110000	(R)ESLLNHFLYEVAR(R)	67.22	37.95	795.919	71007.7	HUMAN	P43652	Afamin
2	24.38	<0.1%	772000	(R)ESLLNHFLYEVAR(R)	67.32	39.73	795.919	71007.7	HUMAN	P43652	Afamin
2	23.69	<0.1%	1040000	(R)ESLLNHFLYEVAR(R)	67.22	39.22	795.918	71007.7	HUMAN	P43652	Afamin
2	20.88	<0.1%	976000	(R)ESLLNHFLYEVAR(R)	67.23	37.62	795.919	71007.7	HUMAN	P43652	Afamin
2	20.62	<0.1%	1120000	(R)ESLLNHFLYEVAR(R)	67.22	39.39	795.919	71007.7	HUMAN	P43652	Afamin
2	20.6	<0.1%	698000	(R)ESLLNHFLYEVAR(R)	67.17	39.86	795.918	71007.7	HUMAN	P43652	Afamin
2	19.95	<0.1%	983000	(R)ESLLNHFLYEVAR(R)	67.23	39.12	795.918	71007.7	HUMAN	P43652	Afamin
2	19.36	<0.1%	714000	(R)ESLLNHFLYEVAR(R)	67.18	39.84	795.919	71007.7	HUMAN	P43652	Afamin
2	19.07	<0.1%	1180000	(R)ESLLNHFLYEVAR(R)	67.17	41.38	795.919	71007.7	HUMAN	P43652	Afamin
2	18.28	<0.1%	708000	(R)ESLLNHFLYEVAR(R)	67.13	41.15	795.92	71007.7	HUMAN	P43652	Afamin
2	16.15	<0.1%	782000	(R)ESLLNHFLYEVAR(R)	67.32	41.26	795.918	71007.7	HUMAN	P43652	Afamin
2	14.92	<0.1%	983000	(R)ESLLNHFLYEVAR(R)	67.23	39.12	795.918	71007.7	HUMAN	P43652	Afamin
2	14.59	<0.1%	782000	(R)ESLLNHFLYEVAR(R)	67.32	41.26	795.918	71007.7	HUMAN	P43652	Afamin
2	13.98	<0.1%	756000	(R)ESLLNHFLYEVAR(R)	67.33	36.79	795.919	71007.7	HUMAN	P43652	Afamin
2	13.9	<0.1%	756000	(R)ESLLNHFLYEVAR(R)	67.33	36.79	795.919	71007.7	HUMAN	P43652	Afamin
2	15.66	<0.1%	271000	(R)FLVNLVK(L)	48.2	33.18	416.769	71007.7	HUMAN	P43652	Afamin
2	15.34	<0.1%	463000	(R)FLVNLVK(L)	48.08	35.53	416.769	71007.7	HUMAN	P43652	Afamin
2	14.4	<0.1%	295000	(R)FLVNLVK(L)	48.2	37.49	416.769	71007.7	HUMAN	P43652	Afamin
2	14.34	<0.1%	168000	(R)FLVNLVK(L)	48.63	37.28	416.768	71007.7	HUMAN	P43652	Afamin
2	14.24	<0.1%	311000	(R)FLVNLVK(L)	48.25	47.04	416.769	71007.7	HUMAN	P43652	Afamin
2	13.94	<0.1%	295000	(R)FLVNLVK(L)	48.2	37.49	416.769	71007.7	HUMAN	P43652	Afamin
2	13.92	<0.1%	423000	(R)FLVNLVK(L)	48.13	33.95	416.77	71007.7	HUMAN	P43652	Afamin
2	13.51	<0.1%	164000	(R)FLVNLVK(L)	48.6	24.41	416.769	71007.7	HUMAN	P43652	Afamin
2	13.39	<0.1%	286000	(R)FLVNLVK(L)	48.25	36.14	416.769	71007.7	HUMAN	P43652	Afamin
2	12.69	<0.1%	322000	(R)FLVNLVK(L)	48.32	45.71	416.769	71007.7	HUMAN	P43652	Afamin
2	12.47	<0.1%	452000	(R)FLVNLVK(L)	48.07	35.65	416.769	71007.7	HUMAN	P43652	Afamin
2	11.04	0.003	423000	(R)FLVNLVK(L)	48.13	33.95	416.77	71007.7	HUMAN	P43652	Afamin
2	10.85	0.002	153000	(R)FLVNLVK(L)	48.6	28.44	416.769	71007.7	HUMAN	P43652	Afamin
2	10.16	0.005	334000	(R)FLVNLVK(L)	48.28	48.67	416.768	71007.7	HUMAN	P43652	Afamin
4	24.33	<0.1%	526000	(R)RNPFVFAPTLLTVAVHFEEVAK(S)	80.87	37.37	622.096	71007.7	HUMAN	P43652	Afamin
4	20.85	<0.1%	606000	(R)RNPFVFAPTLLTVAVHFEEVAK(S)	80.93	38.51	622.093	71007.7	HUMAN	P43652	Afamin
4	20.63	<0.1%	562000	(R)RNPFVFAPTLLTVAVHFEEVAK(S)	80.82	41.19	622.096	71007.7	HUMAN	P43652	Afamin
4	18.6	<0.1%	285000	(R)RNPFVFAPTLLTVAVHFEEVAK(S)	80.9	37.69	622.096	71007.7	HUMAN	P43652	Afamin
4	18.35	<0.1%	571000	(R)RNPFVFAPTLLTVAVHFEEVAK(S)	80.97	37.43	622.093	71007.7	HUMAN	P43652	Afamin
4	17.75	<0.1%	290000	(R)RNPFVFAPTLLTVAVHFEEVAK(S)	80.85	37.64	622.095	71007.7	HUMAN	P43652	Afamin
4	16.91	<0.1%	527000	(R)RNPFVFAPTLLTVAVHFEEVAK(S)	80.87	41.03	622.094	71007.7	HUMAN	P43652	Afamin
4	16.85	<0.1%	287000	(R)RNPFVFAPTLLTVAVHFEEVAK(S)	80.98	38.76	622.096	71007.7	HUMAN	P43652	Afamin
2	18.69	<0.1%	15400000	(K)SDVVYTDWK(K)	37.83	22.83	556.769	23739.3	HUMAN	P02763	Alpha-1-acid glycoprotein 1
2	17.8	<0.1%	14100000	(K)SDVVYTDWK(K)	37.8	21.53	556.769	23739.3	HUMAN	P02763	Alpha-1-acid glycoprotein 1
2	17.78	<0.1%	5000000	(K)SDVVYTDWK(K)	37.97	21.07	556.769	23739.3	HUMAN	P02763	Alpha-1-acid glycoprotein 1
2	17.25	<0.1%	9630000	(K)SDVVYTDWK(K)	37.82	19.94	556.769	23739.3	HUMAN	P02763	Alpha-1-acid glycoprotein 1
2	16.31	<0.1%	14200000	(K)SDVVYTDWK(K)	37.83	23.46	556.769	23739.3	HUMAN	P02763	Alpha-1-acid glycoprotein 1
2	16.11	<0.1%	6680000	(K)SDVVYTDWK(K)	37.83	18.42	556.769	23739.3	HUMAN	P02763	Alpha-1-acid glycoprotein 1
2	16.05	<0.1%	9580000	(K)SDVVYTDWK(K)	37.82	20.53	556.769	23739.3	HUMAN	P02763	Alpha-1-acid glycoprotein 1
2	15.92	<0.1%	9150000	(K)SDVVYTDWK(K)	37.8	21.36	556.768	23739.3	HUMAN	P02763	Alpha-1-acid glycoprotein 1
2	15.79	<0.1%	6930000	(K)SDVVYTDWK(K)	37.82	17.59	556.769	23739.3	HUMAN	P02763	Alpha-1-acid glycoprotein 1
2	14.44	<0.1%	7000000	(K)SDVVYTDWK(K)	37.78	16.82	556.77	23739.3	HUMAN	P02763	Alpha-1-acid glycoprotein 1
2	22.53	<0.1%	4800000	(K)SDVVYTDWKK(D)	28.75	33.19	620.816	23739.3	HUMAN	P02763	Alpha-1-acid glycoprotein 1
2	21.42	<0.1%	4790000	(K)SDVVYTDWKK(D)	28.65	32.89	620.816	23739.3	HUMAN	P02763	Alpha-1-acid glycoprotein 1
2	21.25	<0.1%	3560000	(K)SDVVYTDWKK(D)	28.35	32	620.817	23739.3	HUMAN	P02763	Alpha-1-acid glycoprotein 1
2	20.31	<0.1%	5780000	(K)SDVVYTDWKK(D)	28.77	33.5	620.817	23739.3	HUMAN	P02763	Alpha-1-acid glycoprotein 1
2	19.98	<0.1%	3590000	(K)SDVVYTDWKK(D)	28.47	33.37	620.816	23739.3	HUMAN	P02763	Alpha-1-acid glycoprotein 1
2	19.79	<0.1%	3440000	(K)SDVVYTDWKK(D)	28.38	32.63	620.817	23739.3	HUMAN	P02763	Alpha-1-acid glycoprotein 1
2	19.17	<0.1%	1300000	(K)SDVVYTDWKK(D)	28.9	28.36	620.816	23739.3	HUMAN	P02763	Alpha-1-acid glycoprotein 1
2	18.66	<0.1%	2550000	(K)SDVVYTDWKK(D)	28.7	37.43	620.816	23739.3	HUMAN	P02763	Alpha-1-acid glycoprotein 1
2	18.59	<0.1%	1320000	(K)SDVVYTDWKK(D)	28.92	26.79	620.816	23739.3	HUMAN	P02763	Alpha-1-acid glycoprotein 1
2	18.02	<0.1%	2640000	(K)SDVVYTDWKK(D)	28.62	42.62	620.817	23739.3	HUMAN	P02763	Alpha-1-acid glycoprotein 1
2	16.16	<0.1%	2570000	(K)SDVVYTDWKK(D)	28.67	36.6	620.815	23739.3	HUMAN	P02763	Alpha-1-acid glycoprotein 1
2	14.78	<0.1%	1290000	(K)SDVVYTDWKK(D)	28.92	27.38	620.817	23739.3	HUMAN	P02763	Alpha-1-acid glycoprotein 1
2	16.05	<0.1%	1560000	(K)TEDTIFLR(E)	39.85	28.07	497.766	23739.3	HUMAN	P02763	Alpha-1-acid glycoprotein 1
2	15.57	<0.1%	1210000	(K)TEDTIFLR(E)	39.73	31.79	497.766	23739.3	HUMAN	P02763	Alpha-1-acid glycoprotein 1
2	15.49	<0.1%	1470000	(K)TEDTIFLR(E)	39.83	28.59	497.766	23739.3	HUMAN	P02763	Alpha-1-acid glycoprotein 1
2	14.71	<0.1%	2610000	(K)TEDTIFLR(E)	39.9	29.65	497.766	23739.3	HUMAN	P02763	Alpha-1-acid glycoprotein 1
2	14.58	<0.1%	2450000	(K)TEDTIFLR(E)	39.88	30.54	497.766	23739.3	HUMAN	P02763	Alpha-1-acid glycoprotein 1
2	14.49	<0.1%	2440000	(K)TEDTIFLR(E)	39.85	28.44	497.766	23739.3	HUMAN	P02763	Alpha-1-acid glycoprotein 1
2	14.28	0.001	831000	(K)TEDTIFLR(E)	39.92	29.53	497.763	23739.3	HUMAN	P02763	Alpha-1-acid glycoprotein 1
2	14.23	<0.1%	1170000	(K)TEDTIFLR(E)	39.8	29.6	497.766	23739.3	HUMAN	P02763	Alpha-1-acid glycoprotein 1
2	13.51	<0.1%	1600000	(K)TEDTIFLR(E)	39.85	29.52	497.765	23739.3	HUMAN	P02763	Alpha-1-acid glycoprotein 1
2	13.41	<0.1%	792000	(K)TEDTIFLR(E)	39.88	30.28	497.763	23739.3	HUMAN	P02763	Alpha-1-acid glycoprotein 1
2	13.28	<0.1%	802000	(K)TEDTIFLR(E)	39.87	31.29	497.762	23739.3	HUMAN	P02763	Alpha-1-acid glycoprotein 1
2	12.84	<0.1%	1230000	(K)TEDTIFLR(E)	39.78	27.9	497.766	23739.3	HUMAN	P02763	Alpha-1-acid glycoprotein 1
2	15.75	<0.1%	1190000	(K)TYMLAFDVNDEK(N)	50.53	76.46	723.347	23739.3	HUMAN	P02763	Alpha-1-acid glycoprotein 1
2	15.64	<0.1%	1270000	(K)TYMLAFDVNDEK(N)	50.47	86.17	723.342	23739.3	HUMAN	P02763	Alpha-1-acid glycoprotein 1
2	15.27	<0.1%	2630000	(K)TYMLAFDVNDEK(N)	50.77	117.92	723.34	23739.3	HUMAN	P02763	Alpha-1-acid glycoprotein 1
2	14.92	<0.1%	2030000	(K)TYMLAFDVNDEK(N)	50.55	78.76	723.34	23739.3	HUMAN	P02763	Alpha-1-acid glycoprotein 1
2	14.41	<0.1%	1350000	(K)TYMLAFDVNDEK(N)	50.47	83.81	723.343	23739.3	HUMAN	P02763	Alpha-1-acid glycoprotein 1
2	14.24	<0.1%	791000	(K)TYMLAFDVNDEK(N)	50.3	25.6	723.342	23739.3	HUMAN	P02763	Alpha-1-acid glycoprotein 1
2	13.11	<0.1%	607000	(K)TYMLAFDVNDEK(N)	50.6	28.3	723.34	23739.3	HUMAN	P02763	Alpha-1-acid glycoprotein 1
2	13.04	<0.1%	534000	(K)TYMLAFDVNDEK(N)	50.62	22.49	723.34	23739.3	HUMAN	P02763	Alpha-1-acid glycoprotein 1
2	12.49	<0.1%	2430000	(K)TYMLAFDVNDEK(N)	50.75	116.51	723.339	23739.3	HUMAN	P02763	Alpha-1-acid glycoprotein 1
4	20.12	<0.1%	406000	(K)TYMLAFDVNDEKNWGLSVYADKPETTK(E)	60.18	7	784.63	23739.3	HUMAN	P02763	Alpha-1-acid glycoprotein 1
4	18.8	<0.1%	208000	(K)TYMLAFDVNDEKNWGLSVYADKPETTK(E)	60.02	4.48	784.629	23739.3	HUMAN	P02763	Alpha-1-acid glycoprotein 1
4	15.81	<0.1%	11900000	(K)TYMLAFDVNDEKNWGLSVYADKPETTK(E)	59.92	33.18	784.631	23739.3	HUMAN	P02763	Alpha-1-acid glycoprotein 1
2	14.61	<0.1%	3320000	(K)WFYIASAFR(N)	64.12	44.3	580.8	23739.3	HUMAN	P02763	Alpha-1-acid glycoprotein 1
2	14.5	<0.1%	3440000	(K)WFYIASAFR(N)	64.08	44.18	580.8	23739.3	HUMAN	P02763	Alpha-1-acid glycoprotein 1
2	13.94	<0.1%	3290000	(K)WFYIASAFR(N)	64.13	44.21	580.8	23739.3	HUMAN	P02763	Alpha-1-acid glycoprotein 1
2	13.55	<0.1%	2200000	(K)WFYIASAFR(N)	64.23	44.28	580.799	23739.3	HUMAN	P02763	Alpha-1-acid glycoprotein 1
2	13.42	<0.1%	3870000	(K)WFYIASAFR(N)	64.07	42.55	580.8	23739.3	HUMAN	P02763	Alpha-1-acid glycoprotein 1
2	13.23	<0.1%	514000	(K)WFYIASAFR(N)	64.33	43.7	580.799	23739.3	HUMAN	P02763	Alpha-1-acid glycoprotein 1
2	25.65	<0.1%	1930000	(R)YVGGQEHFAHLLILR(D)	49.82	65.93	876.981	23739.3	HUMAN	P02763	Alpha-1-acid glycoprotein 1
2	24.88	<0.1%	1130000	(R)YVGGQEHFAHLLILR(D)	49.42	54.44	876.982	23739.3	HUMAN	P02763	Alpha-1-acid glycoprotein 1
2	22.8	<0.1%	1980000	(R)YVGGQEHFAHLLILR(D)	49.8	63.74	876.98	23739.3	HUMAN	P02763	Alpha-1-acid glycoprotein 1
2	22.03	<0.1%	678000	(R)YVGGQEHFAHLLILR(D)	49.67	48.49	876.981	23739.3	HUMAN	P02763	Alpha-1-acid glycoprotein 1
2	19.25	<0.1%	1170000	(R)YVGGQEHFAHLLILR(D)	49.37	52.47	876.982	23739.3	HUMAN	P02763	Alpha-1-acid glycoprotein 1
2	18.96	<0.1%	1170000	(R)YVGGQEHFAHLLILR(D)	49.37	55.51	876.982	23739.3	HUMAN	P02763	Alpha-1-acid glycoprotein 1
2	16.13	<0.1%	680000	(R)YVGGQEHFAHLLILR(D)	49.62	49.95	876.982	23739.3	HUMAN	P02763	Alpha-1-acid glycoprotein 1
2	16.11	<0.1%	1910000	(R)YVGGQEHFAHLLILR(D)	49.82	65.49	876.981	23739.3	HUMAN	P02763	Alpha-1-acid glycoprotein 1
2	15.77	<0.1%	1170000	(R)YVGGQEHFAHLLILR(D)	49.37	55.51	876.982	23739.3	HUMAN	P02763	Alpha-1-acid glycoprotein 1
2	15.73	<0.1%	550000	(R)YVGGQEHFAHLLILR(D)	50.12	42.61	876.981	23739.3	HUMAN	P02763	Alpha-1-acid glycoprotein 1
2	15.53	<0.1%	1870000	(R)YVGGQEHFAHLLILR(D)	49.82	60.76	876.981	23739.3	HUMAN	P02763	Alpha-1-acid glycoprotein 1
2	15.2	<0.1%	587000	(R)YVGGQEHFAHLLILR(D)	50.05	39.38	876.978	23739.3	HUMAN	P02763	Alpha-1-acid glycoprotein 1
2	13.66	<0.1%	1910000	(R)YVGGQEHFAHLLILR(D)	49.82	65.49	876.981	23739.3	HUMAN	P02763	Alpha-1-acid glycoprotein 1
2	11.21	0.005	1910000	(R)YVGGQEHFAHLLILR(D)	49.82	65.49	876.981	23739.3	HUMAN	P02763	Alpha-1-acid glycoprotein 1
2	13.31	<0.1%	85600	(K)TLMFGSYLDDEK(N)	52.8	7.11	709.831	23887.5	HUMAN	P19652	Alpha-1-acid glycoprotein 2
2	13.15	0.002	73800	(K)TLMFGSYLDDEK(N)	52.78	7.22	709.831	23887.5	HUMAN	P19652	Alpha-1-acid glycoprotein 2
2	12.49	<0.1%	652000	(K)TLMFGSYLDDEK(N)	52.88	87.76	709.832	23887.5	HUMAN	P19652	Alpha-1-acid glycoprotein 2
2	19.61	<0.1%	652000	(R)SDVMYTDWKK(D)	32.95	53.29	636.802	23887.5	HUMAN	P19652	Alpha-1-acid glycoprotein 2
2	18.48	<0.1%	591000	(R)SDVMYTDWKK(D)	32.83	51.47	636.802	23887.5	HUMAN	P19652	Alpha-1-acid glycoprotein 2
2	18.45	<0.1%	472000	(R)SDVMYTDWKK(D)	32.68	52.38	636.802	23887.5	HUMAN	P19652	Alpha-1-acid glycoprotein 2
2	18.42	<0.1%	383000	(R)SDVMYTDWKK(D)	32.95	54.3	636.802	23887.5	HUMAN	P19652	Alpha-1-acid glycoprotein 2
2	16.29	<0.1%	370000	(R)SDVMYTDWKK(D)	32.95	50.63	636.802	23887.5	HUMAN	P19652	Alpha-1-acid glycoprotein 2
2	16.05	<0.1%	465000	(R)SDVMYTDWKK(D)	32.83	47.66	636.802	23887.5	HUMAN	P19652	Alpha-1-acid glycoprotein 2
2	15.6	<0.1%	532000	(R)SDVMYTDWKK(D)	32.93	53.56	636.802	23887.5	HUMAN	P19652	Alpha-1-acid glycoprotein 2
2	20.03	<0.1%	6900000	(K)ADLSGITGAR(N)	29.57	54.14	480.761	47821.2	HUMAN	P01011	Alpha-1-antichymotrypsin
2	19.65	<0.1%	14000000	(K)ADLSGITGAR(N)	28.42	9.58	480.762	47821.2	HUMAN	P01011	Alpha-1-antichymotrypsin
2	19.49	<0.1%	8020000	(K)ADLSGITGAR(N)	29.73	37.95	480.761	47821.2	HUMAN	P01011	Alpha-1-antichymotrypsin
2	18.97	<0.1%	7130000	(K)ADLSGITGAR(N)	29.65	54.42	480.762	47821.2	HUMAN	P01011	Alpha-1-antichymotrypsin
2	18.79	<0.1%	14600000	(K)ADLSGITGAR(N)	28.38	10.3	480.761	47821.2	HUMAN	P01011	Alpha-1-antichymotrypsin
2	18.79	<0.1%	14800000	(K)ADLSGITGAR(N)	28.52	11.38	480.761	47821.2	HUMAN	P01011	Alpha-1-antichymotrypsin
2	18.55	<0.1%	7950000	(K)ADLSGITGAR(N)	29.75	37.74	480.761	47821.2	HUMAN	P01011	Alpha-1-antichymotrypsin
2	18.3	<0.1%	15400000	(K)ADLSGITGAR(N)	28.22	10.36	480.761	47821.2	HUMAN	P01011	Alpha-1-antichymotrypsin
2	18.24	<0.1%	7200000	(K)ADLSGITGAR(N)	28.7	9.57	480.761	47821.2	HUMAN	P01011	Alpha-1-antichymotrypsin
2	17.98	<0.1%	14200000	(K)ADLSGITGAR(N)	28.45	9.68	480.761	47821.2	HUMAN	P01011	Alpha-1-antichymotrypsin
2	17.96	<0.1%	16300000	(K)ADLSGITGAR(N)	28.18	9.91	480.762	47821.2	HUMAN	P01011	Alpha-1-antichymotrypsin
2	17.87	<0.1%	8060000	(K)ADLSGITGAR(N)	29.75	38.02	480.761	47821.2	HUMAN	P01011	Alpha-1-antichymotrypsin
2	17.83	<0.1%	7420000	(K)ADLSGITGAR(N)	28.72	9.57	480.761	47821.2	HUMAN	P01011	Alpha-1-antichymotrypsin
2	17.59	<0.1%	5050000	(K)ADLSGITGAR(N)	30.17	39.24	480.761	47821.2	HUMAN	P01011	Alpha-1-antichymotrypsin
2	17.56	<0.1%	2970000	(K)ADLSGITGAR(N)	30.28	37.89	480.761	47821.2	HUMAN	P01011	Alpha-1-antichymotrypsin
2	17.16	<0.1%	5270000	(K)ADLSGITGAR(N)	30.2	39.03	480.761	47821.2	HUMAN	P01011	Alpha-1-antichymotrypsin
2	17.04	<0.1%	5150000	(K)ADLSGITGAR(N)	30.22	38	480.761	47821.2	HUMAN	P01011	Alpha-1-antichymotrypsin
2	16.52	<0.1%	7530000	(K)ADLSGITGAR(N)	28.73	10.27	480.761	47821.2	HUMAN	P01011	Alpha-1-antichymotrypsin
2	16.39	<0.1%	6470000	(K)ADLSGITGAR(N)	29.6	52.04	480.761	47821.2	HUMAN	P01011	Alpha-1-antichymotrypsin
2	16.2	<0.1%	13500000	(K)ADLSGITGAR(N)	28.5	11.38	480.762	47821.2	HUMAN	P01011	Alpha-1-antichymotrypsin
2	16.06	<0.1%	2950000	(K)ADLSGITGAR(N)	30.28	39.66	480.761	47821.2	HUMAN	P01011	Alpha-1-antichymotrypsin
2	16.02	<0.1%	13700000	(K)ADLSGITGAR(N)	28.42	10.48	480.761	47821.2	HUMAN	P01011	Alpha-1-antichymotrypsin
2	15.83	<0.1%	15300000	(K)ADLSGITGAR(N)	28.3	10.33	480.761	47821.2	HUMAN	P01011	Alpha-1-antichymotrypsin
2	15.52	<0.1%	2920000	(K)ADLSGITGAR(N)	30.32	36.83	480.761	47821.2	HUMAN	P01011	Alpha-1-antichymotrypsin
2	14.84	<0.1%	524000	(K)ADLSGITGAR(N)	29.07	27.23	480.757	47821.2	HUMAN	P01011	Alpha-1-antichymotrypsin
2	14.51	<0.1%	493000	(K)ADLSGITGAR(N)	29.07	29.77	480.757	47821.2	HUMAN	P01011	Alpha-1-antichymotrypsin
2	14.29	<0.1%	1010000	(K)ADLSGITGAR(N)	29.13	27.2	480.761	47821.2	HUMAN	P01011	Alpha-1-antichymotrypsin
2	13.57	<0.1%	987000	(K)ADLSGITGAR(N)	29.13	27.54	480.761	47821.2	HUMAN	P01011	Alpha-1-antichymotrypsin
2	13.51	<0.1%	898000	(K)ADLSGITGAR(N)	29.1	26.92	480.76	47821.2	HUMAN	P01011	Alpha-1-antichymotrypsin
2	13.23	<0.1%	38500	(K)ADLSGITGAR(N)	29.93	5.71	480.761	47821.2	HUMAN	P01011	Alpha-1-antichymotrypsin
2	12.96	<0.1%	873000	(K)ADLSGITGAR(N)	29.05	24.74	480.76	47821.2	HUMAN	P01011	Alpha-1-antichymotrypsin
2	12.12	<0.1%	118000	(K)ADLSGITGAR(N)	29.4	5.7	480.761	47821.2	HUMAN	P01011	Alpha-1-antichymotrypsin
2	11.89	<0.1%	931000	(K)ADLSGITGAR(N)	29.08	25.91	480.761	47821.2	HUMAN	P01011	Alpha-1-antichymotrypsin
2	15.78	<0.1%	988000	(K)AKWEMPFDPQDTHQSR(F)	42.62	44.41	986.952	47821.2	HUMAN	P01011	Alpha-1-antichymotrypsin
2	15.01	<0.1%	968000	(K)AKWEMPFDPQDTHQSR(F)	42.63	42.88	986.952	47821.2	HUMAN	P01011	Alpha-1-antichymotrypsin
2	13.36	<0.1%	1300000	(K)AKWEMPFDPQDTHQSR(F)	42.45	41.06	986.953	47821.2	HUMAN	P01011	Alpha-1-antichymotrypsin
2	12.67	<0.1%	1390000	(K)AKWEMPFDPQDTHQSR(F)	42.33	46.85	986.952	47821.2	HUMAN	P01011	Alpha-1-antichymotrypsin
2	12.17	<0.1%	1330000	(K)AKWEMPFDPQDTHQSR(F)	42.37	47.3	986.954	47821.2	HUMAN	P01011	Alpha-1-antichymotrypsin
2	11.95	<0.1%	1320000	(K)AKWEMPFDPQDTHQSR(F)	42.42	41.08	986.952	47821.2	HUMAN	P01011	Alpha-1-antichymotrypsin
2	10.89	0.003	1310000	(K)AKWEMPFDPQDTHQSR(F)	42.45	41.09	986.953	47821.2	HUMAN	P01011	Alpha-1-antichymotrypsin
2	25.62	<0.1%	17700000	(K)AVLDVFEEGTEASAATAVK(I)	54.27	44.62	954.485	47821.2	HUMAN	P01011	Alpha-1-antichymotrypsin
2	25.02	<0.1%	24700000	(K)AVLDVFEEGTEASAATAVK(I)	54.22	45.97	954.485	47821.2	HUMAN	P01011	Alpha-1-antichymotrypsin
2	24.98	<0.1%	17500000	(K)AVLDVFEEGTEASAATAVK(I)	54.48	53.53	954.486	47821.2	HUMAN	P01011	Alpha-1-antichymotrypsin
2	24.62	<0.1%	18900000	(K)AVLDVFEEGTEASAATAVK(I)	54.27	46.24	954.486	47821.2	HUMAN	P01011	Alpha-1-antichymotrypsin
2	24.35	<0.1%	17800000	(K)AVLDVFEEGTEASAATAVK(I)	54.23	44.39	954.486	47821.2	HUMAN	P01011	Alpha-1-antichymotrypsin
2	24	<0.1%	25200000	(K)AVLDVFEEGTEASAATAVK(I)	54.2	45.36	954.484	47821.2	HUMAN	P01011	Alpha-1-antichymotrypsin
2	23.98	<0.1%	23500000	(K)AVLDVFEEGTEASAATAVK(I)	54.23	44.95	954.485	47821.2	HUMAN	P01011	Alpha-1-antichymotrypsin
2	23.94	<0.1%	16800000	(K)AVLDVFEEGTEASAATAVK(I)	54.45	55.04	954.485	47821.2	HUMAN	P01011	Alpha-1-antichymotrypsin
2	23.56	<0.1%	21800000	(K)AVLDVFEEGTEASAATAVK(I)	54.28	49.53	954.486	47821.2	HUMAN	P01011	Alpha-1-antichymotrypsin
2	23.32	<0.1%	17000000	(K)AVLDVFEEGTEASAATAVK(I)	54.45	57.8	954.486	47821.2	HUMAN	P01011	Alpha-1-antichymotrypsin
2	22.93	<0.1%	23500000	(K)AVLDVFEEGTEASAATAVK(I)	54.33	51.98	954.486	47821.2	HUMAN	P01011	Alpha-1-antichymotrypsin
2	22.32	<0.1%	21900000	(K)AVLDVFEEGTEASAATAVK(I)	54.32	49.63	954.486	47821.2	HUMAN	P01011	Alpha-1-antichymotrypsin
2	19.93	<0.1%	150000	(K)AVLDVFEEGTEASAATAVK(I)	104.9	13.58	954.484	47821.2	HUMAN	P01011	Alpha-1-antichymotrypsin
2	18.31	<0.1%	296000	(K)AVLDVFEEGTEASAATAVK(I)	53.77	7.04	954.485	47821.2	HUMAN	P01011	Alpha-1-antichymotrypsin
2	17.67	<0.1%	4210000	(K)AVLDVFEEGTEASAATAVK(I)	55.55	159.9	954.483	47821.2	HUMAN	P01011	Alpha-1-antichymotrypsin
2	17.45	<0.1%	65600	(K)AVLDVFEEGTEASAATAVK(I)	56.05	2.85	954.482	47821.2	HUMAN	P01011	Alpha-1-antichymotrypsin
2	15.48	<0.1%	3740000	(K)AVLDVFEEGTEASAATAVK(I)	55.65	160.78	954.483	47821.2	HUMAN	P01011	Alpha-1-antichymotrypsin
2	15.41	<0.1%	179000	(K)AVLDVFEEGTEASAATAVK(I)	104.9	5.88	954.486	47821.2	HUMAN	P01011	Alpha-1-antichymotrypsin
2	15.33	<0.1%	2990000	(K)AVLDVFEEGTEASAATAVK(I)	55.87	141.73	954.482	47821.2	HUMAN	P01011	Alpha-1-antichymotrypsin
2	13.83	<0.1%	2340000	(K)AVLDVFEEGTEASAATAVK(I)	56.07	123.97	954.48	47821.2	HUMAN	P01011	Alpha-1-antichymotrypsin
2	13.76	<0.1%	282000	(K)AVLDVFEEGTEASAATAVK(I)	53.83	7.27	954.486	47821.2	HUMAN	P01011	Alpha-1-antichymotrypsin
2	13.31	<0.1%	99400	(K)AVLDVFEEGTEASAATAVK(I)	55.4	1.5	954.481	47821.2	HUMAN	P01011	Alpha-1-antichymotrypsin
2	11.96	0.002	709000	(K)AVLDVFEEGTEASAATAVK(I)	55.22	19.95	954.485	47821.2	HUMAN	P01011	Alpha-1-antichymotrypsin
2	20.59	<0.1%	215000	(K)DLDSQTMMVLVNYIFFK(A)	98.17	44.16	1032.51	47821.2	HUMAN	P01011	Alpha-1-antichymotrypsin
2	18.91	<0.1%	205000	(K)DLDSQTMMVLVNYIFFK(A)	98.17	48.89	1032.51	47821.2	HUMAN	P01011	Alpha-1-antichymotrypsin
2	18.11	<0.1%	81900	(K)DLDSQTMMVLVNYIFFK(A)	98.2	42.33	1032.53	47821.2	HUMAN	P01011	Alpha-1-antichymotrypsin
2	15.07	<0.1%	144000	(K)DLDSQTMMVLVNYIFFK(A)	98.22	45.74	1032.51	47821.2	HUMAN	P01011	Alpha-1-antichymotrypsin
2	14.33	<0.1%	208000	(K)DLDSQTMMVLVNYIFFK(A)	98.15	44.16	1032.51	47821.2	HUMAN	P01011	Alpha-1-antichymotrypsin
2	13.99	<0.1%	144000	(K)DLDSQTMMVLVNYIFFK(A)	98.22	45.74	1032.51	47821.2	HUMAN	P01011	Alpha-1-antichymotrypsin
2	13.52	<0.1%	208000	(K)DLDSQTMMVLVNYIFFK(A)	98.15	44.16	1032.51	47821.2	HUMAN	P01011	Alpha-1-antichymotrypsin
2	14.6	<0.1%	24500000	(K)EQLSLLDR(F)	38.72	40.32	487.271	47821.2	HUMAN	P01011	Alpha-1-antichymotrypsin
2	14.43	<0.1%	33800000	(K)EQLSLLDR(F)	38.57	40.68	487.271	47821.2	HUMAN	P01011	Alpha-1-antichymotrypsin
2	14.41	<0.1%	33800000	(K)EQLSLLDR(F)	38.55	39.55	487.272	47821.2	HUMAN	P01011	Alpha-1-antichymotrypsin
2	14.39	<0.1%	34700000	(K)EQLSLLDR(F)	38.6	41.37	487.272	47821.2	HUMAN	P01011	Alpha-1-antichymotrypsin
2	14.36	<0.1%	29100000	(K)EQLSLLDR(F)	38.6	40.18	487.271	47821.2	HUMAN	P01011	Alpha-1-antichymotrypsin
2	14.35	0.001	25000000	(K)EQLSLLDR(F)	38.75	39.07	487.271	47821.2	HUMAN	P01011	Alpha-1-antichymotrypsin
2	13.96	<0.1%	33100000	(K)EQLSLLDR(F)	38.6	41.47	487.272	47821.2	HUMAN	P01011	Alpha-1-antichymotrypsin
2	13.86	<0.1%	33000000	(K)EQLSLLDR(F)	38.55	40.85	487.271	47821.2	HUMAN	P01011	Alpha-1-antichymotrypsin
2	13.84	<0.1%	29700000	(K)EQLSLLDR(F)	38.6	40.82	487.272	47821.2	HUMAN	P01011	Alpha-1-antichymotrypsin
2	13.84	<0.1%	32500000	(K)EQLSLLDR(F)	38.57	41.77	487.271	47821.2	HUMAN	P01011	Alpha-1-antichymotrypsin
2	13.81	<0.1%	24400000	(K)EQLSLLDR(F)	38.72	38.54	487.271	47821.2	HUMAN	P01011	Alpha-1-antichymotrypsin
2	13.76	<0.1%	28900000	(K)EQLSLLDR(F)	38.55	39.02	487.272	47821.2	HUMAN	P01011	Alpha-1-antichymotrypsin
2	14.85	<0.1%	11600000	(K)ITDLIK(D)	28	40.93	351.725	47821.2	HUMAN	P01011	Alpha-1-antichymotrypsin
2	14.85	<0.1%	12000000	(K)ITDLIK(D)	28.02	40.75	351.725	47821.2	HUMAN	P01011	Alpha-1-antichymotrypsin
2	14.84	<0.1%	9220000	(K)ITDLIK(D)	27.77	39.92	351.725	47821.2	HUMAN	P01011	Alpha-1-antichymotrypsin
2	14.81	<0.1%	9260000	(K)ITDLIK(D)	27.72	40.45	351.725	47821.2	HUMAN	P01011	Alpha-1-antichymotrypsin
2	14.62	<0.1%	1940000	(K)ITDLIK(D)	28.62	54.52	351.724	47821.2	HUMAN	P01011	Alpha-1-antichymotrypsin
2	14.39	<0.1%	7790000	(K)ITDLIK(D)	27.3	43.83	351.725	47821.2	HUMAN	P01011	Alpha-1-antichymotrypsin
2	14.35	<0.1%	12200000	(K)ITDLIK(D)	27.97	41.94	351.725	47821.2	HUMAN	P01011	Alpha-1-antichymotrypsin
2	14.21	<0.1%	9160000	(K)ITDLIK(D)	27.78	38.52	351.725	47821.2	HUMAN	P01011	Alpha-1-antichymotrypsin
2	13.39	<0.1%	1890000	(K)ITDLIK(D)	28.52	56.02	351.724	47821.2	HUMAN	P01011	Alpha-1-antichymotrypsin
2	13.22	<0.1%	1200000	(K)ITDLIK(D)	28.82	64.57	351.724	47821.2	HUMAN	P01011	Alpha-1-antichymotrypsin
2	13.21	<0.1%	1830000	(K)ITDLIK(D)	28.57	54.86	351.724	47821.2	HUMAN	P01011	Alpha-1-antichymotrypsin
2	11.93	<0.1%	1230000	(K)ITDLIK(D)	28.82	64.32	351.724	47821.2	HUMAN	P01011	Alpha-1-antichymotrypsin
2	11.59	<0.1%	1220000	(K)ITDLIK(D)	28.8	68.43	351.724	47821.2	HUMAN	P01011	Alpha-1-antichymotrypsin
2	10.19	0.003	1230000	(K)ITDLIK(D)	28.82	64.32	351.724	47821.2	HUMAN	P01011	Alpha-1-antichymotrypsin
2	10.15	0.005	467000	(K)ITDLIK(D)	29.28	76.69	351.724	47821.2	HUMAN	P01011	Alpha-1-antichymotrypsin
3	17.4	<0.1%	1070000	(K)ITDLIKDLDSQTMMVLVNYIFFK(A)	99.42	39.36	916.485	47821.2	HUMAN	P01011	Alpha-1-antichymotrypsin
3	16.28	<0.1%	1510000	(K)ITDLIKDLDSQTMMVLVNYIFFK(A)	99.4	42.5	916.485	47821.2	HUMAN	P01011	Alpha-1-antichymotrypsin
3	14.19	<0.1%	2110000	(K)ITDLIKDLDSQTMMVLVNYIFFK(A)	99.37	36.21	916.484	47821.2	HUMAN	P01011	Alpha-1-antichymotrypsin
3	13.8	<0.1%	1110000	(K)ITDLIKDLDSQTMMVLVNYIFFK(A)	99.43	39.34	916.484	47821.2	HUMAN	P01011	Alpha-1-antichymotrypsin
4	13.53	<0.1%	752000	(K)ITDLIKDLDSQTMMVLVNYIFFK(A)	99.35	37.79	687.616	47821.2	HUMAN	P01011	Alpha-1-antichymotrypsin
2	22.17	<0.1%	263000	(K)ITLLSALVETR(T)	85.5	45.04	629.874	47821.2	HUMAN	P01011	Alpha-1-antichymotrypsin
2	21.92	<0.1%	504000	(K)ITLLSALVETR(T)	85.35	44.49	629.874	47821.2	HUMAN	P01011	Alpha-1-antichymotrypsin
2	21.84	<0.1%	22000000	(K)ITLLSALVETR(T)	64.05	38.35	608.371	47821.2	HUMAN	P01011	Alpha-1-antichymotrypsin
2	21.57	<0.1%	313000	(K)ITLLSALVETR(T)	85.28	46.81	629.874	47821.2	HUMAN	P01011	Alpha-1-antichymotrypsin
2	21.53	<0.1%	313000	(K)ITLLSALVETR(T)	85.37	48.6	629.874	47821.2	HUMAN	P01011	Alpha-1-antichymotrypsin
2	21.38	<0.1%	504000	(K)ITLLSALVETR(T)	85.35	44.49	629.874	47821.2	HUMAN	P01011	Alpha-1-antichymotrypsin
2	21.23	<0.1%	299000	(K)ITLLSALVETR(T)	62.6	2.64	608.371	47821.2	HUMAN	P01011	Alpha-1-antichymotrypsin
2	21.2	<0.1%	263000	(K)ITLLSALVETR(T)	85.48	49.52	629.874	47821.2	HUMAN	P01011	Alpha-1-antichymotrypsin
2	20.9	<0.1%	30900000	(K)ITLLSALVETR(T)	63.95	39.9	608.371	47821.2	HUMAN	P01011	Alpha-1-antichymotrypsin
2	20.88	<0.1%	22200000	(K)ITLLSALVETR(T)	64.05	38.44	608.371	47821.2	HUMAN	P01011	Alpha-1-antichymotrypsin
2	20.69	<0.1%	11500000	(K)ITLLSALVETR(T)	63.2	16.82	608.371	47821.2	HUMAN	P01011	Alpha-1-antichymotrypsin
2	20.67	<0.1%	31900000	(K)ITLLSALVETR(T)	63.92	41.34	608.372	47821.2	HUMAN	P01011	Alpha-1-antichymotrypsin
2	20.62	<0.1%	30200000	(K)ITLLSALVETR(T)	63.97	41.79	608.372	47821.2	HUMAN	P01011	Alpha-1-antichymotrypsin
2	20.44	<0.1%	31100000	(K)ITLLSALVETR(T)	63.97	41.22	608.371	47821.2	HUMAN	P01011	Alpha-1-antichymotrypsin
2	20.15	<0.1%	13500000	(K)ITLLSALVETR(T)	64.37	35.44	608.371	47821.2	HUMAN	P01011	Alpha-1-antichymotrypsin
2	20.14	<0.1%	22000000	(K)ITLLSALVETR(T)	64.08	39.99	608.371	47821.2	HUMAN	P01011	Alpha-1-antichymotrypsin
2	20.1	<0.1%	29200000	(K)ITLLSALVETR(T)	64.02	40.05	608.372	47821.2	HUMAN	P01011	Alpha-1-antichymotrypsin
2	20.02	<0.1%	505000	(K)ITLLSALVETR(T)	85.37	47.57	629.874	47821.2	HUMAN	P01011	Alpha-1-antichymotrypsin
2	19.93	<0.1%	247000	(K)ITLLSALVETR(T)	85.5	48.03	629.873	47821.2	HUMAN	P01011	Alpha-1-antichymotrypsin
2	19.91	<0.1%	13400000	(K)ITLLSALVETR(T)	64.37	35.62	608.371	47821.2	HUMAN	P01011	Alpha-1-antichymotrypsin
2	19.84	<0.1%	189000	(K)ITLLSALVETR(T)	85.3	47.28	629.874	47821.2	HUMAN	P01011	Alpha-1-antichymotrypsin
2	19.39	<0.1%	528000	(K)ITLLSALVETR(T)	85.4	44.37	629.874	47821.2	HUMAN	P01011	Alpha-1-antichymotrypsin
2	19.32	<0.1%	13300000	(K)ITLLSALVETR(T)	64.37	35.31	608.372	47821.2	HUMAN	P01011	Alpha-1-antichymotrypsin
2	19.26	<0.1%	11800000	(K)ITLLSALVETR(T)	63.17	15.8	608.371	47821.2	HUMAN	P01011	Alpha-1-antichymotrypsin
2	19.22	<0.1%	29900000	(K)ITLLSALVETR(T)	64	40.09	608.372	47821.2	HUMAN	P01011	Alpha-1-antichymotrypsin
2	19.01	<0.1%	325000	(K)ITLLSALVETR(T)	85.37	47	629.874	47821.2	HUMAN	P01011	Alpha-1-antichymotrypsin
2	18.28	<0.1%	11900000	(K)ITLLSALVETR(T)	63.13	15.9	608.371	47821.2	HUMAN	P01011	Alpha-1-antichymotrypsin
2	17.51	<0.1%	313000	(K)ITLLSALVETR(T)	85.37	48.6	629.874	47821.2	HUMAN	P01011	Alpha-1-antichymotrypsin
2	16.47	<0.1%	1010000	(K)ITLLSALVETR(T)	65.02	65.03	608.372	47821.2	HUMAN	P01011	Alpha-1-antichymotrypsin
2	16.41	<0.1%	217000	(K)ITLLSALVETR(T)	85.4	45.73	629.874	47821.2	HUMAN	P01011	Alpha-1-antichymotrypsin
2	15.85	<0.1%	196000	(K)ITLLSALVETR(T)	85.35	48.73	629.875	47821.2	HUMAN	P01011	Alpha-1-antichymotrypsin
2	15	<0.1%	129000	(K)ITLLSALVETR(T)	64.05	4.67	608.371	47821.2	HUMAN	P01011	Alpha-1-antichymotrypsin
2	14.99	<0.1%	677000	(K)ITLLSALVETR(T)	65.25	64.52	608.372	47821.2	HUMAN	P01011	Alpha-1-antichymotrypsin
2	14.72	<0.1%	189000	(K)ITLLSALVETR(T)	85.3	47.28	629.874	47821.2	HUMAN	P01011	Alpha-1-antichymotrypsin
2	14.25	<0.1%	8360000	(K)ITLLSALVETR(T)	62.73	8.62	608.371	47821.2	HUMAN	P01011	Alpha-1-antichymotrypsin
2	17.41	<0.1%	3540000	(K)KLINDYVK(N)	26.98	37.68	496.793	47821.2	HUMAN	P01011	Alpha-1-antichymotrypsin
2	17.06	<0.1%	3560000	(K)KLINDYVK(N)	26.98	40.22	496.793	47821.2	HUMAN	P01011	Alpha-1-antichymotrypsin
2	17.05	<0.1%	5250000	(K)KLINDYVK(N)	26.53	44.5	496.795	47821.2	HUMAN	P01011	Alpha-1-antichymotrypsin
2	16.93	<0.1%	4860000	(K)KLINDYVK(N)	26.62	53.01	496.795	47821.2	HUMAN	P01011	Alpha-1-antichymotrypsin
2	16.4	<0.1%	4810000	(K)KLINDYVK(N)	26.48	51.59	496.794	47821.2	HUMAN	P01011	Alpha-1-antichymotrypsin
2	15.36	<0.1%	4900000	(K)KLINDYVK(N)	26.47	53.86	496.795	47821.2	HUMAN	P01011	Alpha-1-antichymotrypsin
2	14.5	<0.1%	5030000	(K)KLINDYVK(N)	26.65	39.23	496.794	47821.2	HUMAN	P01011	Alpha-1-antichymotrypsin
2	14.38	<0.1%	4890000	(K)KLINDYVK(N)	26.6	43.93	496.794	47821.2	HUMAN	P01011	Alpha-1-antichymotrypsin
2	16.44	<0.1%	2960000	(K)LINDYVK(N)	29.95	32.72	432.747	47821.2	HUMAN	P01011	Alpha-1-antichymotrypsin
2	15.65	<0.1%	2950000	(K)LINDYVK(N)	29.92	32.76	432.746	47821.2	HUMAN	P01011	Alpha-1-antichymotrypsin
2	14.95	<0.1%	2600000	(K)LINDYVK(N)	30.07	35.3	432.747	47821.2	HUMAN	P01011	Alpha-1-antichymotrypsin
2	14.49	0.001	2590000	(K)LINDYVK(N)	30.1	33.74	432.747	47821.2	HUMAN	P01011	Alpha-1-antichymotrypsin
2	14.23	<0.1%	10300000	(K)LINDYVK(N)	28.32	22.27	432.747	47821.2	HUMAN	P01011	Alpha-1-antichymotrypsin
2	13.4	<0.1%	2840000	(K)LINDYVK(N)	29.9	34.47	432.747	47821.2	HUMAN	P01011	Alpha-1-antichymotrypsin
2	12.4	<0.1%	10600000	(K)LINDYVK(N)	28.23	36.25	432.747	47821.2	HUMAN	P01011	Alpha-1-antichymotrypsin
2	12.36	<0.1%	10100000	(K)LINDYVK(N)	28.27	35.51	432.747	47821.2	HUMAN	P01011	Alpha-1-antichymotrypsin
2	11.58	0.001	17000000	(K)LINDYVK(N)	27.65	81.13	432.746	47821.2	HUMAN	P01011	Alpha-1-antichymotrypsin
2	10.83	0.002	2620000	(K)LINDYVK(N)	30.07	35.03	432.747	47821.2	HUMAN	P01011	Alpha-1-antichymotrypsin
2	20.98	<0.1%	1160000	(K)WEMPFDPQDTHQSR(F)	46.67	67.64	887.389	47821.2	HUMAN	P01011	Alpha-1-antichymotrypsin
2	19.06	<0.1%	1090000	(K)WEMPFDPQDTHQSR(F)	46.93	42.18	887.387	47821.2	HUMAN	P01011	Alpha-1-antichymotrypsin
2	15.77	<0.1%	1050000	(K)WEMPFDPQDTHQSR(F)	46.68	67.93	887.387	47821.2	HUMAN	P01011	Alpha-1-antichymotrypsin
2	15.76	<0.1%	911000	(K)WEMPFDPQDTHQSR(F)	46.63	67.23	887.388	47821.2	HUMAN	P01011	Alpha-1-antichymotrypsin
2	14.48	<0.1%	1020000	(K)WEMPFDPQDTHQSR(F)	46.92	43.62	887.388	47821.2	HUMAN	P01011	Alpha-1-antichymotrypsin
2	14.35	<0.1%	1050000	(K)WEMPFDPQDTHQSR(F)	46.68	67.93	887.387	47821.2	HUMAN	P01011	Alpha-1-antichymotrypsin
2	13.57	<0.1%	937000	(K)WEMPFDPQDTHQSR(F)	46.88	43.11	887.385	47821.2	HUMAN	P01011	Alpha-1-antichymotrypsin
2	12.72	<0.1%	1050000	(K)WEMPFDPQDTHQSR(F)	46.68	67.93	887.387	47821.2	HUMAN	P01011	Alpha-1-antichymotrypsin
4	17.26	<0.1%	299000	(K)WVMVPMMSLHHLTIPYFR(D)	72.12	32.42	565.293	47821.2	HUMAN	P01011	Alpha-1-antichymotrypsin
2	11.26	0.002	12200000	(R)DSLEFR(E)	28.43	43.89	383.692	47821.2	HUMAN	P01011	Alpha-1-antichymotrypsin
2	10.87	0.003	10400000	(R)DSLEFR(E)	28.62	43.97	383.692	47821.2	HUMAN	P01011	Alpha-1-antichymotrypsin
2	10.01	0.005	9850000	(R)DSLEFR(E)	28.55	43.32	383.692	47821.2	HUMAN	P01011	Alpha-1-antichymotrypsin
2	17.76	<0.1%	60400000	(R)EIGELYLPK(F)	44.57	66.74	531.299	47821.2	HUMAN	P01011	Alpha-1-antichymotrypsin
2	17.74	<0.1%	55900000	(R)EIGELYLPK(F)	44.78	78.27	531.299	47821.2	HUMAN	P01011	Alpha-1-antichymotrypsin
2	17.71	<0.1%	59100000	(R)EIGELYLPK(F)	44.5	68.43	531.3	47821.2	HUMAN	P01011	Alpha-1-antichymotrypsin
2	17.65	<0.1%	54000000	(R)EIGELYLPK(F)	44.8	79.72	531.299	47821.2	HUMAN	P01011	Alpha-1-antichymotrypsin
2	17.49	<0.1%	53100000	(R)EIGELYLPK(F)	44.75	77.58	531.299	47821.2	HUMAN	P01011	Alpha-1-antichymotrypsin
2	17.15	<0.1%	54700000	(R)EIGELYLPK(F)	44.63	81.24	531.299	47821.2	HUMAN	P01011	Alpha-1-antichymotrypsin
2	16.98	<0.1%	53000000	(R)EIGELYLPK(F)	44.62	81.72	531.299	47821.2	HUMAN	P01011	Alpha-1-antichymotrypsin
2	16.96	<0.1%	65000000	(R)EIGELYLPK(F)	44.43	70.8	531.3	47821.2	HUMAN	P01011	Alpha-1-antichymotrypsin
2	16.94	<0.1%	62500000	(R)EIGELYLPK(F)	44.53	68.55	531.299	47821.2	HUMAN	P01011	Alpha-1-antichymotrypsin
2	16.89	<0.1%	54200000	(R)EIGELYLPK(F)	44.58	81.34	531.299	47821.2	HUMAN	P01011	Alpha-1-antichymotrypsin
2	16.85	<0.1%	62500000	(R)EIGELYLPK(F)	44.45	65.18	531.299	47821.2	HUMAN	P01011	Alpha-1-antichymotrypsin
2	16.3	<0.1%	62700000	(R)EIGELYLPK(F)	44.37	69.74	531.299	47821.2	HUMAN	P01011	Alpha-1-antichymotrypsin
3	20.02	<0.1%	1670000	(R)FNRPFLMIIVPTDTQNIFFMSK(V)	79.78	49.99	887.131	47821.2	HUMAN	P01011	Alpha-1-antichymotrypsin
3	19.64	<0.1%	425000	(R)FNRPFLMIIVPTDTQNIFFMSK(V)	79.78	42.39	887.131	47821.2	HUMAN	P01011	Alpha-1-antichymotrypsin
3	19.61	<0.1%	1170000	(R)FNRPFLMIIVPTDTQNIFFMSK(V)	79.75	40.74	887.131	47821.2	HUMAN	P01011	Alpha-1-antichymotrypsin
3	18.92	<0.1%	626000	(R)FNRPFLMIIVPTDTQNIFFMSK(V)	79.72	39.67	887.131	47821.2	HUMAN	P01011	Alpha-1-antichymotrypsin
3	18.47	<0.1%	1450000	(R)FNRPFLMIIVPTDTQNIFFMSK(V)	79.92	58.38	887.13	47821.2	HUMAN	P01011	Alpha-1-antichymotrypsin
3	18.44	<0.1%	1340000	(R)FNRPFLMIIVPTDTQNIFFMSK(V)	79.8	43.98	887.132	47821.2	HUMAN	P01011	Alpha-1-antichymotrypsin
3	17.9	<0.1%	716000	(R)FNRPFLMIIVPTDTQNIFFMSK(V)	79.82	39.05	887.131	47821.2	HUMAN	P01011	Alpha-1-antichymotrypsin
3	17.8	<0.1%	642000	(R)FNRPFLMIIVPTDTQNIFFMSK(V)	79.73	40.4	887.13	47821.2	HUMAN	P01011	Alpha-1-antichymotrypsin
3	17.77	<0.1%	422000	(R)FNRPFLMIIVPTDTQNIFFMSK(V)	79.82	50.28	887.133	47821.2	HUMAN	P01011	Alpha-1-antichymotrypsin
3	17.75	<0.1%	454000	(R)FNRPFLMIIVPTDTQNIFFMSK(V)	79.67	40.97	887.13	47821.2	HUMAN	P01011	Alpha-1-antichymotrypsin
3	17.52	<0.1%	1820000	(R)FNRPFLMIIVPTDTQNIFFMSK(V)	79.77	53.14	887.131	47821.2	HUMAN	P01011	Alpha-1-antichymotrypsin
3	17.05	<0.1%	1470000	(R)FNRPFLMIIVPTDTQNIFFMSK(V)	79.9	58.08	887.13	47821.2	HUMAN	P01011	Alpha-1-antichymotrypsin
3	17.02	<0.1%	777000	(R)FNRPFLMIIVPTDTQNIFFMSK(V)	79.72	34.64	887.131	47821.2	HUMAN	P01011	Alpha-1-antichymotrypsin
3	16.92	<0.1%	679000	(R)FNRPFLMIIVPTDTQNIFFMSK(V)	79.82	38.65	887.13	47821.2	HUMAN	P01011	Alpha-1-antichymotrypsin
3	16.72	<0.1%	1680000	(R)FNRPFLMIIVPTDTQNIFFMSK(V)	79.83	53.19	887.131	47821.2	HUMAN	P01011	Alpha-1-antichymotrypsin
3	16.52	<0.1%	340000	(R)FNRPFLMIIVPTDTQNIFFMSK(V)	79.72	34.67	887.132	47821.2	HUMAN	P01011	Alpha-1-antichymotrypsin
3	16.5	<0.1%	669000	(R)FNRPFLMIIVPTDTQNIFFMSK(V)	79.78	37.86	887.13	47821.2	HUMAN	P01011	Alpha-1-antichymotrypsin
3	16.16	<0.1%	822000	(R)FNRPFLMIIVPTDTQNIFFMSK(V)	79.73	37.81	887.13	47821.2	HUMAN	P01011	Alpha-1-antichymotrypsin
3	16.05	<0.1%	1180000	(R)FNRPFLMIIVPTDTQNIFFMSK(V)	79.8	43.91	887.131	47821.2	HUMAN	P01011	Alpha-1-antichymotrypsin
3	15.97	<0.1%	679000	(R)FNRPFLMIIVPTDTQNIFFMSK(V)	79.82	38.65	887.13	47821.2	HUMAN	P01011	Alpha-1-antichymotrypsin
3	15.94	<0.1%	679000	(R)FNRPFLMIIVPTDTQNIFFMSK(V)	79.82	38.65	887.13	47821.2	HUMAN	P01011	Alpha-1-antichymotrypsin
3	15.94	<0.1%	724000	(R)FNRPFLMIIVPTDTQNIFFMSK(V)	79.77	40.64	887.131	47821.2	HUMAN	P01011	Alpha-1-antichymotrypsin
3	15.7	<0.1%	247000	(R)FNRPFLMIIVPTDTQNIFFMSK(V)	79.82	35.76	887.131	47821.2	HUMAN	P01011	Alpha-1-antichymotrypsin
3	15.61	<0.1%	628000	(R)FNRPFLMIIVPTDTQNIFFMSK(V)	79.78	38.7	887.131	47821.2	HUMAN	P01011	Alpha-1-antichymotrypsin
3	15.46	<0.1%	724000	(R)FNRPFLMIIVPTDTQNIFFMSK(V)	79.77	40.64	887.131	47821.2	HUMAN	P01011	Alpha-1-antichymotrypsin
3	15.33	<0.1%	1180000	(R)FNRPFLMIIVPTDTQNIFFMSK(V)	79.8	43.91	887.131	47821.2	HUMAN	P01011	Alpha-1-antichymotrypsin
3	15.28	<0.1%	449000	(R)FNRPFLMIIVPTDTQNIFFMSK(V)	79.72	44.1	887.131	47821.2	HUMAN	P01011	Alpha-1-antichymotrypsin
3	15.26	<0.1%	716000	(R)FNRPFLMIIVPTDTQNIFFMSK(V)	79.88	36.87	887.131	47821.2	HUMAN	P01011	Alpha-1-antichymotrypsin
3	15.07	<0.1%	484000	(R)FNRPFLMIIVPTDTQNIFFMSK(V)	79.88	42.91	887.13	47821.2	HUMAN	P01011	Alpha-1-antichymotrypsin
3	14.94	<0.1%	693000	(R)FNRPFLMIIVPTDTQNIFFMSK(V)	79.8	43.16	887.13	47821.2	HUMAN	P01011	Alpha-1-antichymotrypsin
3	14.84	<0.1%	261000	(R)FNRPFLMIIVPTDTQNIFFMSK(V)	79.82	35	887.13	47821.2	HUMAN	P01011	Alpha-1-antichymotrypsin
3	14.67	<0.1%	647000	(R)FNRPFLMIIVPTDTQNIFFMSK(V)	79.85	37.51	887.13	47821.2	HUMAN	P01011	Alpha-1-antichymotrypsin
3	14.66	0.001	622000	(R)FNRPFLMIIVPTDTQNIFFMSK(V)	79.8	36.65	887.131	47821.2	HUMAN	P01011	Alpha-1-antichymotrypsin
3	14.57	<0.1%	347000	(R)FNRPFLMIIVPTDTQNIFFMSK(V)	79.67	34.7	887.131	47821.2	HUMAN	P01011	Alpha-1-antichymotrypsin
3	14.49	<0.1%	1180000	(R)FNRPFLMIIVPTDTQNIFFMSK(V)	79.8	43.91	887.131	47821.2	HUMAN	P01011	Alpha-1-antichymotrypsin
3	13.9	<0.1%	547000	(R)FNRPFLMIIVPTDTQNIFFMSK(V)	79.8	35.44	887.13	47821.2	HUMAN	P01011	Alpha-1-antichymotrypsin
3	13.72	<0.1%	1480000	(R)FNRPFLMIIVPTDTQNIFFMSK(V)	79.95	54.41	887.13	47821.2	HUMAN	P01011	Alpha-1-antichymotrypsin
3	13.34	<0.1%	272000	(R)FNRPFLMIIVPTDTQNIFFMSK(V)	79.83	37.43	887.13	47821.2	HUMAN	P01011	Alpha-1-antichymotrypsin
3	13.3	<0.1%	547000	(R)FNRPFLMIIVPTDTQNIFFMSK(V)	79.8	35.44	887.13	47821.2	HUMAN	P01011	Alpha-1-antichymotrypsin
3	13.29	<0.1%	441000	(R)FNRPFLMIIVPTDTQNIFFMSK(V)	79.65	39.38	887.131	47821.2	HUMAN	P01011	Alpha-1-antichymotrypsin
3	13.26	<0.1%	348000	(R)FNRPFLMIIVPTDTQNIFFMSK(V)	79.62	36.02	887.131	47821.2	HUMAN	P01011	Alpha-1-antichymotrypsin
3	12.89	<0.1%	449000	(R)FNRPFLMIIVPTDTQNIFFMSK(V)	79.72	44.1	887.131	47821.2	HUMAN	P01011	Alpha-1-antichymotrypsin
3	12.6	<0.1%	788000	(R)FNRPFLMIIVPTDTQNIFFMSK(V)	79.68	34.66	887.131	47821.2	HUMAN	P01011	Alpha-1-antichymotrypsin
3	12.18	<0.1%	1670000	(R)FNRPFLMIIVPTDTQNIFFMSK(V)	79.78	49.99	887.131	47821.2	HUMAN	P01011	Alpha-1-antichymotrypsin
3	11.16	0.003	1820000	(R)FNRPFLMIIVPTDTQNIFFMSK(V)	79.77	53.14	887.131	47821.2	HUMAN	P01011	Alpha-1-antichymotrypsin
3	11.01	0.005	1470000	(R)FNRPFLMIIVPTDTQNIFFMSK(V)	79.9	58.08	887.13	47821.2	HUMAN	P01011	Alpha-1-antichymotrypsin
3	10.45	0.005	484000	(R)FNRPFLMIIVPTDTQNIFFMSK(V)	79.88	42.91	887.13	47821.2	HUMAN	P01011	Alpha-1-antichymotrypsin
2	13.03	<0.1%	2850000	(R)FTEDAK(R)	9.92	31.28	355.673	47821.2	HUMAN	P01011	Alpha-1-antichymotrypsin
2	11.55	0.001	3580000	(R)FTEDAK(R)	9.8	32.73	355.673	47821.2	HUMAN	P01011	Alpha-1-antichymotrypsin
2	10.97	0.003	2770000	(R)FTEDAK(R)	9.88	32.83	355.675	47821.2	HUMAN	P01011	Alpha-1-antichymotrypsin
2	10.94	0.003	3580000	(R)FTEDAK(R)	9.8	32.5	355.673	47821.2	HUMAN	P01011	Alpha-1-antichymotrypsin
2	10.5	0.004	3250000	(R)FTEDAK(R)	9.75	32.18	355.673	47821.2	HUMAN	P01011	Alpha-1-antichymotrypsin
2	15.27	<0.1%	1130000	(R)FTEDAKR(L)	8.35	43	433.723	47821.2	HUMAN	P01011	Alpha-1-antichymotrypsin
2	14.84	0.001	919000	(R)FTEDAKR(L)	8.25	41.52	433.723	47821.2	HUMAN	P01011	Alpha-1-antichymotrypsin
2	14.27	<0.1%	753000	(R)FTEDAKR(L)	8.2	44.32	433.723	47821.2	HUMAN	P01011	Alpha-1-antichymotrypsin
2	13.99	<0.1%	1100000	(R)FTEDAKR(L)	8.15	47.67	433.723	47821.2	HUMAN	P01011	Alpha-1-antichymotrypsin
2	13.67	<0.1%	699000	(R)FTEDAKR(L)	8.18	50.65	433.724	47821.2	HUMAN	P01011	Alpha-1-antichymotrypsin
2	13.48	<0.1%	842000	(R)FTEDAKR(L)	8.25	52.3	433.723	47821.2	HUMAN	P01011	Alpha-1-antichymotrypsin
2	13.36	<0.1%	1150000	(R)FTEDAKR(L)	8.3	45.95	433.723	47821.2	HUMAN	P01011	Alpha-1-antichymotrypsin
2	12.69	<0.1%	1010000	(R)FTEDAKR(L)	8.15	46.3	433.723	47821.2	HUMAN	P01011	Alpha-1-antichymotrypsin
2	12.6	<0.1%	1000000	(R)FTEDAKR(L)	8.07	46.24	433.723	47821.2	HUMAN	P01011	Alpha-1-antichymotrypsin
2	12.58	<0.1%	1160000	(R)FTEDAKR(L)	8.25	47.69	433.723	47821.2	HUMAN	P01011	Alpha-1-antichymotrypsin
2	11.76	0.001	744000	(R)FTEDAKR(L)	8.33	40.66	433.724	47821.2	HUMAN	P01011	Alpha-1-antichymotrypsin
2	20.96	<0.1%	1010000	(R)GTHVDLGLASANVDFAFSLYK(Q)	68.12	45.03	1113.07	47821.2	HUMAN	P01011	Alpha-1-antichymotrypsin
2	20.68	<0.1%	1430000	(R)GTHVDLGLASANVDFAFSLYK(Q)	68.2	54.47	1113.07	47821.2	HUMAN	P01011	Alpha-1-antichymotrypsin
2	20.21	<0.1%	788000	(R)GTHVDLGLASANVDFAFSLYK(Q)	68.15	51.62	1113.07	47821.2	HUMAN	P01011	Alpha-1-antichymotrypsin
2	18.76	<0.1%	1180000	(R)GTHVDLGLASANVDFAFSLYK(Q)	68.15	46.04	1113.07	47821.2	HUMAN	P01011	Alpha-1-antichymotrypsin
2	17.53	<0.1%	1250000	(R)GTHVDLGLASANVDFAFSLYK(Q)	68.13	47.16	1113.07	47821.2	HUMAN	P01011	Alpha-1-antichymotrypsin
2	16.42	<0.1%	1250000	(R)GTHVDLGLASANVDFAFSLYK(Q)	68.13	47.16	1113.07	47821.2	HUMAN	P01011	Alpha-1-antichymotrypsin
2	16.16	<0.1%	553000	(R)GTHVDLGLASANVDFAFSLYK(Q)	67.98	25.82	1113.07	47821.2	HUMAN	P01011	Alpha-1-antichymotrypsin
2	15.63	<0.1%	1120000	(R)GTHVDLGLASANVDFAFSLYK(Q)	68.17	50.75	1113.07	47821.2	HUMAN	P01011	Alpha-1-antichymotrypsin
2	14.57	<0.1%	737000	(R)GTHVDLGLASANVDFAFSLYK(Q)	68.12	45.57	1113.07	47821.2	HUMAN	P01011	Alpha-1-antichymotrypsin
2	11.63	<0.1%	553000	(R)GTHVDLGLASANVDFAFSLYK(Q)	67.98	25.82	1113.07	47821.2	HUMAN	P01011	Alpha-1-antichymotrypsin
2	11.33	0.004	1180000	(R)GTHVDLGLASANVDFAFSLYK(Q)	68.15	46.04	1113.07	47821.2	HUMAN	P01011	Alpha-1-antichymotrypsin
2	10.93	0.003	1180000	(R)GTHVDLGLASANVDFAFSLYK(Q)	68.15	46.04	1113.07	47821.2	HUMAN	P01011	Alpha-1-antichymotrypsin
2	25.42	<0.1%	17800000	(R)LYGSEAFATDFQDSAAAK(K)	49.2	131.21	946.443	47821.2	HUMAN	P01011	Alpha-1-antichymotrypsin
2	25.04	<0.1%	17900000	(R)LYGSEAFATDFQDSAAAK(K)	49.2	126.84	946.443	47821.2	HUMAN	P01011	Alpha-1-antichymotrypsin
2	24.6	<0.1%	11800000	(R)LYGSEAFATDFQDSAAAK(K)	49.18	121.61	946.446	47821.2	HUMAN	P01011	Alpha-1-antichymotrypsin
2	24.16	<0.1%	11800000	(R)LYGSEAFATDFQDSAAAK(K)	49.08	115.31	946.457	47821.2	HUMAN	P01011	Alpha-1-antichymotrypsin
2	24.11	<0.1%	17700000	(R)LYGSEAFATDFQDSAAAK(K)	49.38	123.68	946.443	47821.2	HUMAN	P01011	Alpha-1-antichymotrypsin
2	23.76	<0.1%	14200000	(R)LYGSEAFATDFQDSAAAK(K)	49.1	112.28	946.455	47821.2	HUMAN	P01011	Alpha-1-antichymotrypsin
2	22.74	<0.1%	17000000	(R)LYGSEAFATDFQDSAAAK(K)	49.38	140.96	946.444	47821.2	HUMAN	P01011	Alpha-1-antichymotrypsin
2	21.9	<0.1%	19100000	(R)LYGSEAFATDFQDSAAAK(K)	49.22	129.85	946.442	47821.2	HUMAN	P01011	Alpha-1-antichymotrypsin
2	21.25	<0.1%	5610000	(R)LYGSEAFATDFQDSAAAK(K)	50.48	166.32	946.44	47821.2	HUMAN	P01011	Alpha-1-antichymotrypsin
2	21.19	<0.1%	11100000	(R)LYGSEAFATDFQDSAAAK(K)	49.17	127.55	946.447	47821.2	HUMAN	P01011	Alpha-1-antichymotrypsin
2	21.18	<0.1%	17100000	(R)LYGSEAFATDFQDSAAAK(K)	49.43	135.27	946.444	47821.2	HUMAN	P01011	Alpha-1-antichymotrypsin
2	21.15	<0.1%	5290000	(R)LYGSEAFATDFQDSAAAK(K)	50.42	160.91	946.44	47821.2	HUMAN	P01011	Alpha-1-antichymotrypsin
2	20.94	<0.1%	5550000	(R)LYGSEAFATDFQDSAAAK(K)	50.63	137.28	946.441	47821.2	HUMAN	P01011	Alpha-1-antichymotrypsin
2	20.62	<0.1%	11100000	(R)LYGSEAFATDFQDSAAAK(K)	49.17	127.56	946.447	47821.2	HUMAN	P01011	Alpha-1-antichymotrypsin
2	20.52	<0.1%	6500000	(R)LYGSEAFATDFQDSAAAK(K)	51.13	236.18	946.439	47821.2	HUMAN	P01011	Alpha-1-antichymotrypsin
2	20.51	<0.1%	4570000	(R)LYGSEAFATDFQDSAAAK(K)	50.48	158.97	946.442	47821.2	HUMAN	P01011	Alpha-1-antichymotrypsin
2	20.48	<0.1%	5220000	(R)LYGSEAFATDFQDSAAAK(K)	50.63	203.84	946.439	47821.2	HUMAN	P01011	Alpha-1-antichymotrypsin
2	20.35	<0.1%	7130000	(R)LYGSEAFATDFQDSAAAK(K)	50.4	153.45	946.44	47821.2	HUMAN	P01011	Alpha-1-antichymotrypsin
2	20.26	<0.1%	6810000	(R)LYGSEAFATDFQDSAAAK(K)	50.9	204.82	946.439	47821.2	HUMAN	P01011	Alpha-1-antichymotrypsin
2	20.25	<0.1%	3650000	(R)LYGSEAFATDFQDSAAAK(K)	50.87	184.49	946.442	47821.2	HUMAN	P01011	Alpha-1-antichymotrypsin
2	19.88	<0.1%	6490000	(R)LYGSEAFATDFQDSAAAK(K)	50.38	134.24	946.44	47821.2	HUMAN	P01011	Alpha-1-antichymotrypsin
2	19.33	<0.1%	718000	(R)LYGSEAFATDFQDSAAAK(K)	53.02	52.54	946.445	47821.2	HUMAN	P01011	Alpha-1-antichymotrypsin
2	18.97	<0.1%	4680000	(R)LYGSEAFATDFQDSAAAK(K)	50.6	178.32	946.442	47821.2	HUMAN	P01011	Alpha-1-antichymotrypsin
2	18.74	<0.1%	6260000	(R)LYGSEAFATDFQDSAAAK(K)	50.27	111.53	946.44	47821.2	HUMAN	P01011	Alpha-1-antichymotrypsin
2	18.41	<0.1%	13300000	(R)LYGSEAFATDFQDSAAAK(K)	49.12	116.79	946.448	47821.2	HUMAN	P01011	Alpha-1-antichymotrypsin
2	17.96	<0.1%	4910000	(R)LYGSEAFATDFQDSAAAK(K)	52.8	220.73	946.44	47821.2	HUMAN	P01011	Alpha-1-antichymotrypsin
2	17.33	<0.1%	1200000	(R)LYGSEAFATDFQDSAAAK(K)	53.37	88.66	946.447	47821.2	HUMAN	P01011	Alpha-1-antichymotrypsin
2	16.94	<0.1%	340000	(R)LYGSEAFATDFQDSAAAK(K)	53.68	24.14	946.445	47821.2	HUMAN	P01011	Alpha-1-antichymotrypsin
2	16.7	<0.1%	3140000	(R)LYGSEAFATDFQDSAAAK(K)	50.55	118.04	946.442	47821.2	HUMAN	P01011	Alpha-1-antichymotrypsin
2	16.55	<0.1%	564000	(R)LYGSEAFATDFQDSAAAK(K)	52.97	40.66	946.44	47821.2	HUMAN	P01011	Alpha-1-antichymotrypsin
2	16.33	<0.1%	4670000	(R)LYGSEAFATDFQDSAAAK(K)	51.87	224.6	946.441	47821.2	HUMAN	P01011	Alpha-1-antichymotrypsin
2	15.98	<0.1%	1070000	(R)LYGSEAFATDFQDSAAAK(K)	53.12	118.97	946.45	47821.2	HUMAN	P01011	Alpha-1-antichymotrypsin
2	15.67	<0.1%	141000	(R)LYGSEAFATDFQDSAAAK(K)	51.77	4.81	946.439	47821.2	HUMAN	P01011	Alpha-1-antichymotrypsin
2	14.95	<0.1%	3160000	(R)LYGSEAFATDFQDSAAAK(K)	50.58	118.2	946.442	47821.2	HUMAN	P01011	Alpha-1-antichymotrypsin
2	14.64	<0.1%	3730000	(R)LYGSEAFATDFQDSAAAK(K)	50.85	178.65	946.441	47821.2	HUMAN	P01011	Alpha-1-antichymotrypsin
2	13.57	<0.1%	3120000	(R)LYGSEAFATDFQDSAAAK(K)	50.58	119.45	946.442	47821.2	HUMAN	P01011	Alpha-1-antichymotrypsin
2	13.15	<0.1%	1880000	(R)LYGSEAFATDFQDSAAAK(K)	52.67	119.6	946.439	47821.2	HUMAN	P01011	Alpha-1-antichymotrypsin
2	12.94	<0.1%	811000	(R)LYGSEAFATDFQDSAAAK(K)	53.53	59.49	946.448	47821.2	HUMAN	P01011	Alpha-1-antichymotrypsin
2	12.43	0.002	1580000	(R)LYGSEAFATDFQDSAAAK(K)	53.23	118.96	946.447	47821.2	HUMAN	P01011	Alpha-1-antichymotrypsin
2	14.65	0.001	441000	(R)LYGSEAFATDFQDSAAAKK(L)	45.15	12.08	1010.49	47821.2	HUMAN	P01011	Alpha-1-antichymotrypsin
2	18.02	<0.1%	6330000	(R)NLAVSQVVHK(A)	25.82	50.23	547.822	47821.2	HUMAN	P01011	Alpha-1-antichymotrypsin
2	17.94	<0.1%	7100000	(R)NLAVSQVVHK(A)	25.93	51.07	547.822	47821.2	HUMAN	P01011	Alpha-1-antichymotrypsin
2	17.67	<0.1%	4440000	(R)NLAVSQVVHK(A)	26.25	45.97	547.822	47821.2	HUMAN	P01011	Alpha-1-antichymotrypsin
2	17.23	<0.1%	4860000	(R)NLAVSQVVHK(A)	26.25	44.97	547.822	47821.2	HUMAN	P01011	Alpha-1-antichymotrypsin
2	17.11	<0.1%	7160000	(R)NLAVSQVVHK(A)	25.92	49.89	547.822	47821.2	HUMAN	P01011	Alpha-1-antichymotrypsin
2	16.96	<0.1%	6870000	(R)NLAVSQVVHK(A)	25.95	50.17	547.822	47821.2	HUMAN	P01011	Alpha-1-antichymotrypsin
2	16.75	<0.1%	4770000	(R)NLAVSQVVHK(A)	26.25	46.63	547.821	47821.2	HUMAN	P01011	Alpha-1-antichymotrypsin
2	16.3	<0.1%	6070000	(R)NLAVSQVVHK(A)	25.82	49.21	547.822	47821.2	HUMAN	P01011	Alpha-1-antichymotrypsin
2	16.28	<0.1%	6500000	(R)NLAVSQVVHK(A)	25.97	49.65	547.822	47821.2	HUMAN	P01011	Alpha-1-antichymotrypsin
2	16.21	<0.1%	5570000	(R)NLAVSQVVHK(A)	25.93	45.91	547.821	47821.2	HUMAN	P01011	Alpha-1-antichymotrypsin
2	15.52	<0.1%	6190000	(R)NLAVSQVVHK(A)	25.88	47.58	547.821	47821.2	HUMAN	P01011	Alpha-1-antichymotrypsin
2	14.75	<0.1%	5620000	(R)NLAVSQVVHK(A)	25.9	48.1	547.822	47821.2	HUMAN	P01011	Alpha-1-antichymotrypsin
2	12.26	<0.1%	885000	(R)NLAVSQVVHK(A)	34	26.65	569.324	47821.2	HUMAN	P01011	Alpha-1-antichymotrypsin
2	16.71	<0.1%	4010000	(R)WRDSLEFR(E)	37.93	58.92	554.783	47821.2	HUMAN	P01011	Alpha-1-antichymotrypsin
2	15.77	<0.1%	2910000	(R)WRDSLEFR(E)	38.28	50.6	554.782	47821.2	HUMAN	P01011	Alpha-1-antichymotrypsin
2	15.1	<0.1%	3360000	(R)WRDSLEFR(E)	38.03	53.04	554.782	47821.2	HUMAN	P01011	Alpha-1-antichymotrypsin
2	14.78	<0.1%	3480000	(R)WRDSLEFR(E)	38.1	60.07	554.782	47821.2	HUMAN	P01011	Alpha-1-antichymotrypsin
2	14.74	<0.1%	3450000	(R)WRDSLEFR(E)	38	57.26	554.782	47821.2	HUMAN	P01011	Alpha-1-antichymotrypsin
2	14.23	<0.1%	4280000	(R)WRDSLEFR(E)	37.95	59.85	554.782	47821.2	HUMAN	P01011	Alpha-1-antichymotrypsin
2	14.12	0.001	2950000	(R)WRDSLEFR(E)	38.28	48.72	554.782	47821.2	HUMAN	P01011	Alpha-1-antichymotrypsin
2	13.98	<0.1%	3390000	(R)WRDSLEFR(E)	38.05	54.19	554.783	47821.2	HUMAN	P01011	Alpha-1-antichymotrypsin
2	13.65	<0.1%	4020000	(R)WRDSLEFR(E)	37.83	57.63	554.783	47821.2	HUMAN	P01011	Alpha-1-antichymotrypsin
2	13.31	<0.1%	3660000	(R)WRDSLEFR(E)	37.97	58.56	554.783	47821.2	HUMAN	P01011	Alpha-1-antichymotrypsin
2	13.23	<0.1%	3390000	(R)WRDSLEFR(E)	38.02	54.67	554.782	47821.2	HUMAN	P01011	Alpha-1-antichymotrypsin
2	12.59	<0.1%	3390000	(R)WRDSLEFR(E)	38.02	54.67	554.782	47821.2	HUMAN	P01011	Alpha-1-antichymotrypsin
2	12.35	<0.1%	4020000	(R)WRDSLEFR(E)	37.83	57.63	554.783	47821.2	HUMAN	P01011	Alpha-1-antichymotrypsin
2	12.34	<0.1%	3660000	(R)WRDSLEFR(E)	37.97	58.56	554.783	47821.2	HUMAN	P01011	Alpha-1-antichymotrypsin
2	11.42	0.002	4020000	(R)WRDSLEFR(E)	37.83	57.63	554.783	47821.2	HUMAN	P01011	Alpha-1-antichymotrypsin
2	14.47	<0.1%	2080000	(K)ELLVPR(S)	30.53	62.4	363.73	54823	HUMAN	P04217	Alpha-1B-glycoprotein
2	14.12	<0.1%	34400000	(K)ELLVPR(S)	28.13	49.08	363.731	54823	HUMAN	P04217	Alpha-1B-glycoprotein
2	13.81	<0.1%	22800000	(K)ELLVPR(S)	28.75	21.71	363.731	54823	HUMAN	P04217	Alpha-1B-glycoprotein
2	13.76	<0.1%	35200000	(K)ELLVPR(S)	28.1	49.72	363.731	54823	HUMAN	P04217	Alpha-1B-glycoprotein
2	13.76	<0.1%	27100000	(K)ELLVPR(S)	28.67	41.5	363.731	54823	HUMAN	P04217	Alpha-1B-glycoprotein
2	13.75	<0.1%	26600000	(K)ELLVPR(S)	28.7	40.6	363.731	54823	HUMAN	P04217	Alpha-1B-glycoprotein
2	13.73	<0.1%	26600000	(K)ELLVPR(S)	28.67	42.69	363.73	54823	HUMAN	P04217	Alpha-1B-glycoprotein
2	13.71	<0.1%	20200000	(K)ELLVPR(S)	28.73	21.13	363.73	54823	HUMAN	P04217	Alpha-1B-glycoprotein
2	13.68	<0.1%	20300000	(K)ELLVPR(S)	28.67	24.17	363.73	54823	HUMAN	P04217	Alpha-1B-glycoprotein
2	13.53	<0.1%	34900000	(K)ELLVPR(S)	28.15	52.03	363.73	54823	HUMAN	P04217	Alpha-1B-glycoprotein
2	13.28	<0.1%	2180000	(K)ELLVPR(S)	30.08	51.33	363.731	54823	HUMAN	P04217	Alpha-1B-glycoprotein
2	13.02	<0.1%	19900000	(K)ELLVPR(S)	28.57	21.19	363.731	54823	HUMAN	P04217	Alpha-1B-glycoprotein
2	12.98	<0.1%	1220000	(K)ELLVPR(S)	31.25	54.28	363.73	54823	HUMAN	P04217	Alpha-1B-glycoprotein
2	12.91	<0.1%	2060000	(K)ELLVPR(S)	30.52	62.48	363.73	54823	HUMAN	P04217	Alpha-1B-glycoprotein
2	12.87	<0.1%	2320000	(K)ELLVPR(S)	30.15	56.92	363.731	54823	HUMAN	P04217	Alpha-1B-glycoprotein
2	12.5	<0.1%	2020000	(K)ELLVPR(S)	30.53	59.81	363.73	54823	HUMAN	P04217	Alpha-1B-glycoprotein
2	12.18	0.002	1230000	(K)ELLVPR(S)	31.27	56.37	363.73	54823	HUMAN	P04217	Alpha-1B-glycoprotein
2	12.14	<0.1%	20100000	(K)ELLVPR(S)	28.63	20.93	363.73	54823	HUMAN	P04217	Alpha-1B-glycoprotein
2	11.67	0.002	777000	(K)ELLVPR(S)	30.98	65.8	363.73	54823	HUMAN	P04217	Alpha-1B-glycoprotein
2	11.05	0.003	157000	(K)ELLVPR(S)	29.85	25.5	363.73	54823	HUMAN	P04217	Alpha-1B-glycoprotein
2	10.78	0.003	20100000	(K)ELLVPR(S)	28.62	20.97	363.73	54823	HUMAN	P04217	Alpha-1B-glycoprotein
2	10.46	0.003	887000	(K)ELLVPR(S)	30.97	65.69	363.73	54823	HUMAN	P04217	Alpha-1B-glycoprotein
2	10.35	0.005	2180000	(K)ELLVPR(S)	30.02	50.99	363.73	54823	HUMAN	P04217	Alpha-1B-glycoprotein
2	10.17	0.007	805000	(K)ELLVPR(S)	31	59.49	363.73	54823	HUMAN	P04217	Alpha-1B-glycoprotein
2	10.13	0.004	1230000	(K)ELLVPR(S)	31.23	54.49	363.73	54823	HUMAN	P04217	Alpha-1B-glycoprotein
2	17.91	<0.1%	5450000	(K)HQFLLTGDTQGR(Y)	32.42	47.42	686.854	54823	HUMAN	P04217	Alpha-1B-glycoprotein
2	17.52	<0.1%	5600000	(K)HQFLLTGDTQGR(Y)	32.43	48.62	686.854	54823	HUMAN	P04217	Alpha-1B-glycoprotein
2	16.99	<0.1%	3080000	(K)HQFLLTGDTQGR(Y)	32.3	54.37	686.853	54823	HUMAN	P04217	Alpha-1B-glycoprotein
2	16.52	<0.1%	3080000	(K)HQFLLTGDTQGR(Y)	32.3	54.37	686.853	54823	HUMAN	P04217	Alpha-1B-glycoprotein
2	16.42	<0.1%	3160000	(K)HQFLLTGDTQGR(Y)	32.38	58.66	686.854	54823	HUMAN	P04217	Alpha-1B-glycoprotein
2	16.37	<0.1%	2990000	(K)HQFLLTGDTQGR(Y)	32.6	41.77	686.854	54823	HUMAN	P04217	Alpha-1B-glycoprotein
2	16.29	<0.1%	3470000	(K)HQFLLTGDTQGR(Y)	32.38	47.64	686.854	54823	HUMAN	P04217	Alpha-1B-glycoprotein
2	15.79	<0.1%	3670000	(K)HQFLLTGDTQGR(Y)	32.38	47.57	686.853	54823	HUMAN	P04217	Alpha-1B-glycoprotein
2	15.56	<0.1%	3040000	(K)HQFLLTGDTQGR(Y)	32.28	59.09	686.854	54823	HUMAN	P04217	Alpha-1B-glycoprotein
2	15.47	<0.1%	29400	(K)HQFLLTGDTQGR(Y)	32.05	2.73	686.854	54823	HUMAN	P04217	Alpha-1B-glycoprotein
2	15.25	<0.1%	3100000	(K)HQFLLTGDTQGR(Y)	32.58	41.71	686.854	54823	HUMAN	P04217	Alpha-1B-glycoprotein
2	15.22	<0.1%	5450000	(K)HQFLLTGDTQGR(Y)	32.42	47.42	686.854	54823	HUMAN	P04217	Alpha-1B-glycoprotein
2	14.94	<0.1%	3330000	(K)HQFLLTGDTQGR(Y)	32.38	47.78	686.854	54823	HUMAN	P04217	Alpha-1B-glycoprotein
2	14.94	<0.1%	5600000	(K)HQFLLTGDTQGR(Y)	32.43	48.62	686.854	54823	HUMAN	P04217	Alpha-1B-glycoprotein
2	14.79	<0.1%	3670000	(K)HQFLLTGDTQGR(Y)	32.38	47.57	686.853	54823	HUMAN	P04217	Alpha-1B-glycoprotein
2	14.24	<0.1%	5290000	(K)HQFLLTGDTQGR(Y)	32.42	47.29	686.854	54823	HUMAN	P04217	Alpha-1B-glycoprotein
2	14.21	<0.1%	3040000	(K)HQFLLTGDTQGR(Y)	32.28	59.09	686.854	54823	HUMAN	P04217	Alpha-1B-glycoprotein
2	14.11	0.001	3030000	(K)HQFLLTGDTQGR(Y)	32.58	42.91	686.854	54823	HUMAN	P04217	Alpha-1B-glycoprotein
2	13.82	<0.1%	3470000	(K)HQFLLTGDTQGR(Y)	32.38	47.64	686.854	54823	HUMAN	P04217	Alpha-1B-glycoprotein
2	13.29	<0.1%	18700	(K)HQFLLTGDTQGR(Y)	32.02	3.12	686.853	54823	HUMAN	P04217	Alpha-1B-glycoprotein
2	13.24	<0.1%	560000	(K)HQFLLTGDTQGR(Y)	39.43	38.85	708.356	54823	HUMAN	P04217	Alpha-1B-glycoprotein
2	12.54	<0.1%	553000	(K)HQFLLTGDTQGR(Y)	39.42	38.86	708.356	54823	HUMAN	P04217	Alpha-1B-glycoprotein
2	12.26	<0.1%	662000	(K)HQFLLTGDTQGR(Y)	39.4	36.86	708.357	54823	HUMAN	P04217	Alpha-1B-glycoprotein
2	12.06	<0.1%	559000	(K)HQFLLTGDTQGR(Y)	39.45	39.06	708.355	54823	HUMAN	P04217	Alpha-1B-glycoprotein
2	11.25	0.001	594000	(K)HQFLLTGDTQGR(Y)	39.38	37.78	708.356	54823	HUMAN	P04217	Alpha-1B-glycoprotein
2	18.51	<0.1%	9780000	(K)LLELTGPK(S)	36.02	43.48	435.77	54823	HUMAN	P04217	Alpha-1B-glycoprotein
2	18.32	<0.1%	8710000	(K)LLELTGPK(S)	36.1	39.99	435.771	54823	HUMAN	P04217	Alpha-1B-glycoprotein
2	18.04	<0.1%	15900000	(K)LLELTGPK(S)	35.9	47.89	435.771	54823	HUMAN	P04217	Alpha-1B-glycoprotein
2	17.94	<0.1%	16500000	(K)LLELTGPK(S)	35.87	49.27	435.77	54823	HUMAN	P04217	Alpha-1B-glycoprotein
2	17.93	<0.1%	20800000	(K)LLELTGPK(S)	35.65	49.83	435.77	54823	HUMAN	P04217	Alpha-1B-glycoprotein
2	17.51	<0.1%	8850000	(K)LLELTGPK(S)	36.1	41.36	435.77	54823	HUMAN	P04217	Alpha-1B-glycoprotein
2	17.44	<0.1%	10600000	(K)LLELTGPK(S)	36.02	45.71	435.771	54823	HUMAN	P04217	Alpha-1B-glycoprotein
2	17.42	<0.1%	18100000	(K)LLELTGPK(S)	35.92	50.81	435.77	54823	HUMAN	P04217	Alpha-1B-glycoprotein
2	17.41	<0.1%	14800000	(K)LLELTGPK(S)	36.48	48.33	435.771	54823	HUMAN	P04217	Alpha-1B-glycoprotein
2	16.52	<0.1%	20700000	(K)LLELTGPK(S)	35.67	49.95	435.77	54823	HUMAN	P04217	Alpha-1B-glycoprotein
2	16.46	<0.1%	17800000	(K)LLELTGPK(S)	36.12	53.22	435.771	54823	HUMAN	P04217	Alpha-1B-glycoprotein
2	16.2	<0.1%	15600000	(K)LLELTGPK(S)	36.5	48.38	435.77	54823	HUMAN	P04217	Alpha-1B-glycoprotein
2	16.18	<0.1%	18800000	(K)LLELTGPK(S)	35.97	52.75	435.77	54823	HUMAN	P04217	Alpha-1B-glycoprotein
2	16.14	<0.1%	18100000	(K)LLELTGPK(S)	35.88	54.98	435.771	54823	HUMAN	P04217	Alpha-1B-glycoprotein
2	16.09	<0.1%	16900000	(K)LLELTGPK(S)	35.87	48.59	435.771	54823	HUMAN	P04217	Alpha-1B-glycoprotein
2	15.94	<0.1%	18400000	(K)LLELTGPK(S)	35.9	52.47	435.77	54823	HUMAN	P04217	Alpha-1B-glycoprotein
2	15.91	<0.1%	20700000	(K)LLELTGPK(S)	35.63	50.36	435.77	54823	HUMAN	P04217	Alpha-1B-glycoprotein
2	15.89	<0.1%	9460000	(K)LLELTGPK(S)	36.03	42.89	435.771	54823	HUMAN	P04217	Alpha-1B-glycoprotein
2	15.68	<0.1%	18000000	(K)LLELTGPK(S)	36.07	52.06	435.771	54823	HUMAN	P04217	Alpha-1B-glycoprotein
2	15.42	<0.1%	17600000	(K)LLELTGPK(S)	35.92	54.14	435.77	54823	HUMAN	P04217	Alpha-1B-glycoprotein
2	15.36	<0.1%	9090000	(K)LLELTGPK(S)	36.12	41.39	435.77	54823	HUMAN	P04217	Alpha-1B-glycoprotein
2	15.14	<0.1%	17800000	(K)LLELTGPK(S)	35.9	53.2	435.77	54823	HUMAN	P04217	Alpha-1B-glycoprotein
2	14.62	0.001	14700000	(K)LLELTGPK(S)	36.47	49.62	435.771	54823	HUMAN	P04217	Alpha-1B-glycoprotein
2	14.61	<0.1%	17900000	(K)LLELTGPK(S)	36.12	53.4	435.77	54823	HUMAN	P04217	Alpha-1B-glycoprotein
2	13.73	<0.1%	305000	(K)LLELTGPK(S)	57.83	47.27	457.273	54823	HUMAN	P04217	Alpha-1B-glycoprotein
2	13.09	<0.1%	302000	(K)LLELTGPK(S)	58.1	55.96	457.272	54823	HUMAN	P04217	Alpha-1B-glycoprotein
2	12.61	<0.1%	322000	(K)LLELTGPK(S)	57.78	48.75	457.273	54823	HUMAN	P04217	Alpha-1B-glycoprotein
2	12.51	<0.1%	324000	(K)LLELTGPK(S)	57.82	48.18	457.273	54823	HUMAN	P04217	Alpha-1B-glycoprotein
2	11.98	<0.1%	196000	(K)LLELTGPK(S)	57.88	72.26	457.273	54823	HUMAN	P04217	Alpha-1B-glycoprotein
2	11.13	0.003	291000	(K)LLELTGPK(S)	58.02	50.44	457.273	54823	HUMAN	P04217	Alpha-1B-glycoprotein
2	10.82	0.002	298000	(K)LLELTGPK(S)	58.03	56.49	457.273	54823	HUMAN	P04217	Alpha-1B-glycoprotein
2	10.59	0.004	211000	(K)LLELTGPK(S)	35.65	7.07	435.77	54823	HUMAN	P04217	Alpha-1B-glycoprotein
2	10.02	0.005	187000	(K)LLELTGPK(S)	57.83	69.27	457.272	54823	HUMAN	P04217	Alpha-1B-glycoprotein
2	23.04	<0.1%	1820000	(K)NGVAQEPVHLDSPAIK(H)	35.58	35.93	837.946	54823	HUMAN	P04217	Alpha-1B-glycoprotein
2	22.95	<0.1%	1900000	(K)NGVAQEPVHLDSPAIK(H)	35.58	36.47	837.946	54823	HUMAN	P04217	Alpha-1B-glycoprotein
2	22.95	<0.1%	2130000	(K)NGVAQEPVHLDSPAIK(H)	35.45	33.25	837.945	54823	HUMAN	P04217	Alpha-1B-glycoprotein
2	22.06	<0.1%	1720000	(K)NGVAQEPVHLDSPAIK(H)	35.63	34.9	837.946	54823	HUMAN	P04217	Alpha-1B-glycoprotein
2	21.22	<0.1%	1960000	(K)NGVAQEPVHLDSPAIK(H)	35.58	36.03	837.946	54823	HUMAN	P04217	Alpha-1B-glycoprotein
2	21.05	<0.1%	1940000	(K)NGVAQEPVHLDSPAIK(H)	35.57	36.84	837.945	54823	HUMAN	P04217	Alpha-1B-glycoprotein
2	21.01	<0.1%	1920000	(K)NGVAQEPVHLDSPAIK(H)	35.6	34.8	837.945	54823	HUMAN	P04217	Alpha-1B-glycoprotein
2	21.01	<0.1%	2260000	(K)NGVAQEPVHLDSPAIK(H)	35.45	35.98	837.945	54823	HUMAN	P04217	Alpha-1B-glycoprotein
2	20.3	<0.1%	1710000	(K)NGVAQEPVHLDSPAIK(H)	35.62	34.51	837.945	54823	HUMAN	P04217	Alpha-1B-glycoprotein
2	20.23	<0.1%	1940000	(K)NGVAQEPVHLDSPAIK(H)	35.57	36.84	837.945	54823	HUMAN	P04217	Alpha-1B-glycoprotein
2	20.09	<0.1%	2200000	(K)NGVAQEPVHLDSPAIK(H)	35.45	34.9	837.945	54823	HUMAN	P04217	Alpha-1B-glycoprotein
2	19.45	<0.1%	1960000	(K)NGVAQEPVHLDSPAIK(H)	35.57	36.83	837.946	54823	HUMAN	P04217	Alpha-1B-glycoprotein
2	19.02	<0.1%	1920000	(K)NGVAQEPVHLDSPAIK(H)	35.6	34.8	837.945	54823	HUMAN	P04217	Alpha-1B-glycoprotein
2	18.78	<0.1%	2260000	(K)NGVAQEPVHLDSPAIK(H)	35.45	35.98	837.945	54823	HUMAN	P04217	Alpha-1B-glycoprotein
2	18.53	<0.1%	1740000	(K)NGVAQEPVHLDSPAIK(H)	35.62	34.32	837.946	54823	HUMAN	P04217	Alpha-1B-glycoprotein
2	16.21	<0.1%	2200000	(K)NGVAQEPVHLDSPAIK(H)	35.45	34.9	837.945	54823	HUMAN	P04217	Alpha-1B-glycoprotein
2	15.53	<0.1%	1740000	(K)NGVAQEPVHLDSPAIK(H)	35.62	34.32	837.946	54823	HUMAN	P04217	Alpha-1B-glycoprotein
2	14.96	<0.1%	1960000	(K)NGVAQEPVHLDSPAIK(H)	35.57	36.83	837.946	54823	HUMAN	P04217	Alpha-1B-glycoprotein
2	14.37	0.001	1720000	(K)NGVAQEPVHLDSPAIK(H)	35.63	34.9	837.946	54823	HUMAN	P04217	Alpha-1B-glycoprotein
2	14.18	<0.1%	1960000	(K)NGVAQEPVHLDSPAIK(H)	35.57	36.83	837.946	54823	HUMAN	P04217	Alpha-1B-glycoprotein
2	13.44	<0.1%	2130000	(K)NGVAQEPVHLDSPAIK(H)	35.45	33.25	837.945	54823	HUMAN	P04217	Alpha-1B-glycoprotein
2	25.12	<0.1%	9750000	(K)SLPAPWLSMAPVSWITPGLK(T)	83.67	41.45	1076.09	54823	HUMAN	P04217	Alpha-1B-glycoprotein
2	25.09	<0.1%	9910000	(K)SLPAPWLSMAPVSWITPGLK(T)	83.68	42.97	1076.09	54823	HUMAN	P04217	Alpha-1B-glycoprotein
2	24.12	<0.1%	14500000	(K)SLPAPWLSMAPVSWITPGLK(T)	83.68	45.78	1076.09	54823	HUMAN	P04217	Alpha-1B-glycoprotein
2	24.12	<0.1%	9330000	(K)SLPAPWLSMAPVSWITPGLK(T)	83.72	41.23	1076.09	54823	HUMAN	P04217	Alpha-1B-glycoprotein
2	24.12	<0.1%	9400000	(K)SLPAPWLSMAPVSWITPGLK(T)	83.63	41.07	1076.09	54823	HUMAN	P04217	Alpha-1B-glycoprotein
3	23.68	<0.1%	428000	(K)SLPAPWLSmAPVSWITPGLK(T)	76	51.54	723.061	54823	HUMAN	P04217	Alpha-1B-glycoprotein
2	23.18	<0.1%	9750000	(K)SLPAPWLSMAPVSWITPGLK(T)	83.67	41.45	1076.09	54823	HUMAN	P04217	Alpha-1B-glycoprotein
2	22.96	<0.1%	9750000	(K)SLPAPWLSMAPVSWITPGLK(T)	83.67	41.45	1076.09	54823	HUMAN	P04217	Alpha-1B-glycoprotein
2	22.8	<0.1%	9780000	(K)SLPAPWLSMAPVSWITPGLK(T)	83.62	43.06	1076.09	54823	HUMAN	P04217	Alpha-1B-glycoprotein
2	22.75	<0.1%	15200000	(K)SLPAPWLSMAPVSWITPGLK(T)	83.57	42.96	1076.09	54823	HUMAN	P04217	Alpha-1B-glycoprotein
2	22.71	<0.1%	189000	(K)SLPAPWLSmAPVSWITPGLK(T)	76.03	51.54	1084.08	54823	HUMAN	P04217	Alpha-1B-glycoprotein
3	22.21	<0.1%	481000	(K)SLPAPWLSmAPVSWITPGLK(T)	76.05	50.17	723.06	54823	HUMAN	P04217	Alpha-1B-glycoprotein
3	22.03	<0.1%	512000	(K)SLPAPWLSmAPVSWITPGLK(T)	75.98	50.24	723.06	54823	HUMAN	P04217	Alpha-1B-glycoprotein
2	21.95	<0.1%	14900000	(K)SLPAPWLSMAPVSWITPGLK(T)	83.65	44.42	1076.09	54823	HUMAN	P04217	Alpha-1B-glycoprotein
2	21.87	<0.1%	14500000	(K)SLPAPWLSMAPVSWITPGLK(T)	83.68	45.78	1076.09	54823	HUMAN	P04217	Alpha-1B-glycoprotein
2	21.86	<0.1%	14900000	(K)SLPAPWLSMAPVSWITPGLK(T)	83.65	44.42	1076.09	54823	HUMAN	P04217	Alpha-1B-glycoprotein
2	21.85	<0.1%	48700	(K)SLPAPWLSMAPVSWITPGLK(T)	80.58	36.02	1076.09	54823	HUMAN	P04217	Alpha-1B-glycoprotein
2	21.83	<0.1%	9910000	(K)SLPAPWLSMAPVSWITPGLK(T)	83.68	42.97	1076.09	54823	HUMAN	P04217	Alpha-1B-glycoprotein
2	21.76	<0.1%	88100	(K)SLPAPWLSMAPVSWITPGLK(T)	104.8	7.89	1076.09	54823	HUMAN	P04217	Alpha-1B-glycoprotein
3	21.63	<0.1%	4880000	(K)SLPAPWLSMAPVSWITPGLK(T)	83.73	44.13	717.728	54823	HUMAN	P04217	Alpha-1B-glycoprotein
2	21.4	<0.1%	15200000	(K)SLPAPWLSMAPVSWITPGLK(T)	83.63	44.39	1076.09	54823	HUMAN	P04217	Alpha-1B-glycoprotein
2	21.36	<0.1%	8490000	(K)SLPAPWLSMAPVSWITPGLK(T)	83.58	42.6	1076.09	54823	HUMAN	P04217	Alpha-1B-glycoprotein
3	21.32	<0.1%	4640000	(K)SLPAPWLSMAPVSWITPGLK(T)	83.68	45.78	717.729	54823	HUMAN	P04217	Alpha-1B-glycoprotein
2	21.31	<0.1%	15200000	(K)SLPAPWLSMAPVSWITPGLK(T)	83.57	42.96	1076.09	54823	HUMAN	P04217	Alpha-1B-glycoprotein
3	21.3	<0.1%	4250000	(K)SLPAPWLSMAPVSWITPGLK(T)	83.55	39.44	717.728	54823	HUMAN	P04217	Alpha-1B-glycoprotein
2	21.29	<0.1%	280000	(K)SLPAPWLSmAPVSWITPGLK(T)	76.15	50.2	1084.08	54823	HUMAN	P04217	Alpha-1B-glycoprotein
2	20.85	<0.1%	15500000	(K)SLPAPWLSMAPVSWITPGLK(T)	83.58	44.22	1076.09	54823	HUMAN	P04217	Alpha-1B-glycoprotein
2	20.81	<0.1%	15000000	(K)SLPAPWLSMAPVSWITPGLK(T)	83.73	44.13	1076.09	54823	HUMAN	P04217	Alpha-1B-glycoprotein
3	20.72	<0.1%	3070000	(K)SLPAPWLSMAPVSWITPGLK(T)	83.63	41.07	717.728	54823	HUMAN	P04217	Alpha-1B-glycoprotein
2	20.43	<0.1%	201000	(K)SLPAPWLSmAPVSWITPGLK(T)	76.05	47.01	1084.08	54823	HUMAN	P04217	Alpha-1B-glycoprotein
3	20.26	<0.1%	481000	(K)SLPAPWLSmAPVSWITPGLK(T)	76	51.81	723.06	54823	HUMAN	P04217	Alpha-1B-glycoprotein
3	19.95	<0.1%	2780000	(K)SLPAPWLSMAPVSWITPGLK(T)	83.67	42.97	717.729	54823	HUMAN	P04217	Alpha-1B-glycoprotein
3	19.88	<0.1%	3130000	(K)SLPAPWLSMAPVSWITPGLK(T)	83.72	41.23	717.729	54823	HUMAN	P04217	Alpha-1B-glycoprotein
3	19.85	<0.1%	4250000	(K)SLPAPWLSMAPVSWITPGLK(T)	83.55	39.44	717.728	54823	HUMAN	P04217	Alpha-1B-glycoprotein
2	19.56	<0.1%	15000000	(K)SLPAPWLSMAPVSWITPGLK(T)	83.73	44.13	1076.09	54823	HUMAN	P04217	Alpha-1B-glycoprotein
2	19.52	<0.1%	131000	(K)SLPAPWLSMAPVSWITPGLK(T)	97.55	38.2	1076.08	54823	HUMAN	P04217	Alpha-1B-glycoprotein
3	19.44	<0.1%	4870000	(K)SLPAPWLSMAPVSWITPGLK(T)	83.65	45.97	717.729	54823	HUMAN	P04217	Alpha-1B-glycoprotein
2	19.23	<0.1%	330000	(K)SLPAPWLSMAPVSWITPGLK(T)	85.1	102.51	1076.09	54823	HUMAN	P04217	Alpha-1B-glycoprotein
3	18.93	<0.1%	4790000	(K)SLPAPWLSMAPVSWITPGLK(T)	83.57	44.53	717.729	54823	HUMAN	P04217	Alpha-1B-glycoprotein
2	18.83	<0.1%	9780000	(K)SLPAPWLSMAPVSWITPGLK(T)	83.62	43.06	1076.09	54823	HUMAN	P04217	Alpha-1B-glycoprotein
3	18.75	<0.1%	5010000	(K)SLPAPWLSMAPVSWITPGLK(T)	83.58	44.22	717.73	54823	HUMAN	P04217	Alpha-1B-glycoprotein
3	18.71	<0.1%	521000	(K)SLPAPWLSmAPVSWITPGLK(T)	76.02	50.24	723.06	54823	HUMAN	P04217	Alpha-1B-glycoprotein
3	18.49	<0.1%	537000	(K)SLPAPWLSmAPVSWITPGLK(T)	76.12	48.46	723.059	54823	HUMAN	P04217	Alpha-1B-glycoprotein
3	18.34	<0.1%	653000	(K)SLPAPWLSmAPVSWITPGLK(T)	76.13	48.62	723.059	54823	HUMAN	P04217	Alpha-1B-glycoprotein
3	18.22	<0.1%	3440000	(K)SLPAPWLSMAPVSWITPGLK(T)	83.67	43.02	717.729	54823	HUMAN	P04217	Alpha-1B-glycoprotein
3	18.04	<0.1%	661000	(K)SLPAPWLSmAPVSWITPGLK(T)	76.18	45.39	723.059	54823	HUMAN	P04217	Alpha-1B-glycoprotein
3	17.98	<0.1%	3480000	(K)SLPAPWLSMAPVSWITPGLK(T)	83.62	44.51	717.729	54823	HUMAN	P04217	Alpha-1B-glycoprotein
2	17.48	<0.1%	117000	(K)SLPAPWLSMAPVSWITPGLK(T)	83.35	6.31	1076.09	54823	HUMAN	P04217	Alpha-1B-glycoprotein
2	17.38	<0.1%	283000	(K)SLPAPWLSMAPVSWITPGLK(T)	84.22	18.92	1076.09	54823	HUMAN	P04217	Alpha-1B-glycoprotein
3	17.28	<0.1%	661000	(K)SLPAPWLSmAPVSWITPGLK(T)	76.18	45.39	723.059	54823	HUMAN	P04217	Alpha-1B-glycoprotein
2	16.68	<0.1%	511000	(K)SLPAPWLSMAPVSWITPGLK(T)	84.63	68.01	1076.09	54823	HUMAN	P04217	Alpha-1B-glycoprotein
3	16.62	<0.1%	434000	(K)SLPAPWLSmAPVSWITPGLK(T)	76.13	48.63	723.06	54823	HUMAN	P04217	Alpha-1B-glycoprotein
2	16.47	<0.1%	38500	(K)SLPAPWLSMAPVSWITPGLK(T)	88.47	20.5	1076.09	54823	HUMAN	P04217	Alpha-1B-glycoprotein
2	16.44	<0.1%	14500	(K)SLPAPWLSMAPVSWITPGLK(T)	98.63	3.15	1076.09	54823	HUMAN	P04217	Alpha-1B-glycoprotein
3	16.35	<0.1%	637000	(K)SLPAPWLSmAPVSWITPGLK(T)	76.08	48.61	723.06	54823	HUMAN	P04217	Alpha-1B-glycoprotein
2	16.23	<0.1%	51500	(K)SLPAPWLSMAPVSWITPGLK(T)	80.67	34.7	1076.09	54823	HUMAN	P04217	Alpha-1B-glycoprotein
3	15.97	<0.1%	4990000	(K)SLPAPWLSMAPVSWITPGLK(T)	83.63	44.39	717.729	54823	HUMAN	P04217	Alpha-1B-glycoprotein
2	15.52	<0.1%	167000	(K)SLPAPWLSMAPVSWITPGLK(T)	101.92	94.58	1076.09	54823	HUMAN	P04217	Alpha-1B-glycoprotein
3	15.4	<0.1%	434000	(K)SLPAPWLSmAPVSWITPGLK(T)	76.13	48.63	723.06	54823	HUMAN	P04217	Alpha-1B-glycoprotein
2	15.21	<0.1%	21500	(K)SLPAPWLSMAPVSWITPGLK(T)	104.87	12.62	1076.09	54823	HUMAN	P04217	Alpha-1B-glycoprotein
2	15.12	<0.1%	183000	(K)SLPAPWLSmAPVSWITPGLK(T)	76.07	48.72	1084.09	54823	HUMAN	P04217	Alpha-1B-glycoprotein
2	14.59	0.001	511000	(K)SLPAPWLSMAPVSWITPGLK(T)	84.63	68.01	1076.09	54823	HUMAN	P04217	Alpha-1B-glycoprotein
2	14.53	<0.1%	47800	(K)SLPAPWLSMAPVSWITPGLK(T)	80.58	33.12	1076.09	54823	HUMAN	P04217	Alpha-1B-glycoprotein
2	13.64	<0.1%	193000	(K)SLPAPWLSMAPVSWITPGLK(T)	85.62	70.46	1076.09	54823	HUMAN	P04217	Alpha-1B-glycoprotein
2	13.63	<0.1%	183000	(K)SLPAPWLSmAPVSWITPGLK(T)	76.07	48.72	1084.09	54823	HUMAN	P04217	Alpha-1B-glycoprotein
2	13.28	<0.1%	51500	(K)SLPAPWLSMAPVSWITPGLK(T)	80.67	34.7	1076.09	54823	HUMAN	P04217	Alpha-1B-glycoprotein
2	13.12	<0.1%	171000	(K)SLPAPWLSMAPVSWITPGLK(T)	85.37	105.58	1076.09	54823	HUMAN	P04217	Alpha-1B-glycoprotein
2	12.93	<0.1%	51800	(K)SLPAPWLSMAPVSWITPGLK(T)	80.6	32.86	1076.08	54823	HUMAN	P04217	Alpha-1B-glycoprotein
2	12.78	<0.1%	89700	(K)SLPAPWLSMAPVSWITPGLK(T)	97.63	22.64	1076.08	54823	HUMAN	P04217	Alpha-1B-glycoprotein
2	12.42	0.002	204000	(K)SLPAPWLSmAPVSWITPGLK(T)	76	50.23	1084.08	54823	HUMAN	P04217	Alpha-1B-glycoprotein
2	12.25	0.002	173000	(K)SLPAPWLSMAPVSWITPGLK(T)	84.17	13.82	1076.09	54823	HUMAN	P04217	Alpha-1B-glycoprotein
2	18.37	<0.1%	774000	(K)VTLTCVAPLSGVDFQLR(R)	63.5	21.86	938.503	54823	HUMAN	P04217	Alpha-1B-glycoprotein
2	15.2	<0.1%	993000	(K)VTLTCVAPLSGVDFQLR(R)	63.43	46.3	938.503	54823	HUMAN	P04217	Alpha-1B-glycoprotein
2	14.91	<0.1%	976000	(K)VTLTCVAPLSGVDFQLR(R)	63.42	47.25	938.505	54823	HUMAN	P04217	Alpha-1B-glycoprotein
2	14.43	<0.1%	705000	(K)VTLTCVAPLSGVDFQLR(R)	63.47	20.52	938.503	54823	HUMAN	P04217	Alpha-1B-glycoprotein
2	12.75	<0.1%	993000	(K)VTLTCVAPLSGVDFQLR(R)	63.43	46.3	938.503	54823	HUMAN	P04217	Alpha-1B-glycoprotein
2	12.68	<0.1%	995000	(K)VTLTCVAPLSGVDFQLR(R)	63.38	44.11	938.503	54823	HUMAN	P04217	Alpha-1B-glycoprotein
2	12.2	<0.1%	702000	(K)VTLTCVAPLSGVDFQLR(R)	63.35	43.02	938.503	54823	HUMAN	P04217	Alpha-1B-glycoprotein
2	10.17	0.006	774000	(K)VTLTCVAPLSGVDFQLR(R)	63.5	21.86	938.503	54823	HUMAN	P04217	Alpha-1B-glycoprotein
2	18.25	<0.1%	840000	(R)ATWSGAVLAGR(D)	39.62	44.39	544.797	54823	HUMAN	P04217	Alpha-1B-glycoprotein
2	16.44	<0.1%	809000	(R)ATWSGAVLAGR(D)	39.62	41.75	544.798	54823	HUMAN	P04217	Alpha-1B-glycoprotein
2	15.49	<0.1%	297000	(R)ATWSGAVLAGR(D)	39.8	49.21	544.798	54823	HUMAN	P04217	Alpha-1B-glycoprotein
2	13.88	<0.1%	850000	(R)ATWSGAVLAGR(D)	39.6	44.09	544.798	54823	HUMAN	P04217	Alpha-1B-glycoprotein
2	18.45	<0.1%	111000	(R)CEGPIPDVTFELLR(E)	65.57	1.2	823.419	54823	HUMAN	P04217	Alpha-1B-glycoprotein
2	17.82	<0.1%	91100	(R)CEGPIPDVTFELLR(E)	65.93	0	823.42	54823	HUMAN	P04217	Alpha-1B-glycoprotein
2	17.66	<0.1%	2290000	(R)CEGPIPDVTFELLR(E)	65.23	28.65	823.419	54823	HUMAN	P04217	Alpha-1B-glycoprotein
2	17.51	<0.1%	3290000	(R)CEGPIPDVTFELLR(E)	65.85	46.59	823.42	54823	HUMAN	P04217	Alpha-1B-glycoprotein
2	16.86	<0.1%	123000	(R)CEGPIPDVTFELLR(E)	65.4	0	823.42	54823	HUMAN	P04217	Alpha-1B-glycoprotein
2	16.7	<0.1%	187000	(R)CEGPIPDVTFELLR(E)	65.33	0	823.419	54823	HUMAN	P04217	Alpha-1B-glycoprotein
2	16.62	<0.1%	49700	(R)CEGPIPDVTFELLR(E)	65.17	0	823.419	54823	HUMAN	P04217	Alpha-1B-glycoprotein
2	16.59	<0.1%	89100	(R)CEGPIPDVTFELLR(E)	65.55	0.86	823.42	54823	HUMAN	P04217	Alpha-1B-glycoprotein
2	16.51	<0.1%	2110000	(R)CEGPIPDVTFELLR(E)	65.27	25.89	823.418	54823	HUMAN	P04217	Alpha-1B-glycoprotein
2	16.45	<0.1%	178000	(R)CEGPIPDVTFELLR(E)	65.4	0	823.419	54823	HUMAN	P04217	Alpha-1B-glycoprotein
2	15.61	<0.1%	2160000	(R)CEGPIPDVTFELLR(E)	65.45	40.16	823.419	54823	HUMAN	P04217	Alpha-1B-glycoprotein
2	14.31	<0.1%	2360000	(R)CEGPIPDVTFELLR(E)	65.25	30.14	823.42	54823	HUMAN	P04217	Alpha-1B-glycoprotein
2	17.41	<0.1%	446000	(R)CLAPLEGAR(F)	28.42	17.02	493.76	54823	HUMAN	P04217	Alpha-1B-glycoprotein
2	17.33	<0.1%	267000	(R)CLAPLEGAR(F)	28.48	8.86	493.76	54823	HUMAN	P04217	Alpha-1B-glycoprotein
2	16.57	<0.1%	415000	(R)CLAPLEGAR(F)	28.47	12.94	493.76	54823	HUMAN	P04217	Alpha-1B-glycoprotein
2	16.05	<0.1%	422000	(R)CLAPLEGAR(F)	28.5	13.83	493.759	54823	HUMAN	P04217	Alpha-1B-glycoprotein
2	10.98	0.003	3490000	(R)FALVR(E)	29.68	38.83	303.193	54823	HUMAN	P04217	Alpha-1B-glycoprotein
2	10.91	0.004	3330000	(R)FALVR(E)	29.75	40.16	303.193	54823	HUMAN	P04217	Alpha-1B-glycoprotein
2	10.47	0.003	3280000	(R)FALVR(E)	29.67	37.65	303.193	54823	HUMAN	P04217	Alpha-1B-glycoprotein
2	10.36	0.005	3360000	(R)FALVR(E)	29.68	36.75	303.194	54823	HUMAN	P04217	Alpha-1B-glycoprotein
2	10.29	0.006	2370000	(R)FALVR(E)	29.8	39.68	303.193	54823	HUMAN	P04217	Alpha-1B-glycoprotein
2	10.14	0.005	3020000	(R)FALVR(E)	29.7	37.03	303.194	54823	HUMAN	P04217	Alpha-1B-glycoprotein
2	14.61	<0.1%	6070000	(R)GVTFLLR(R)	47.5	33.71	403.252	54823	HUMAN	P04217	Alpha-1B-glycoprotein
2	13.18	<0.1%	6260000	(R)GVTFLLR(R)	47.52	33.9	403.252	54823	HUMAN	P04217	Alpha-1B-glycoprotein
2	13.01	<0.1%	904000	(R)GVTFLLR(R)	47.67	26.39	403.251	54823	HUMAN	P04217	Alpha-1B-glycoprotein
2	12.81	<0.1%	118000	(R)GVTFLLR(R)	63.25	46.62	424.754	54823	HUMAN	P04217	Alpha-1B-glycoprotein
2	12.24	<0.1%	1020000	(R)GVTFLLR(R)	47.5	29.89	403.252	54823	HUMAN	P04217	Alpha-1B-glycoprotein
2	12.24	<0.1%	6220000	(R)GVTFLLR(R)	47.48	33.67	403.253	54823	HUMAN	P04217	Alpha-1B-glycoprotein
2	11.69	<0.1%	129000	(R)GVTFLLR(R)	63.23	46.45	424.755	54823	HUMAN	P04217	Alpha-1B-glycoprotein
2	11.69	0.001	1530000	(R)GVTFLLR(R)	47.97	32.6	403.251	54823	HUMAN	P04217	Alpha-1B-glycoprotein
2	11.65	<0.1%	1040000	(R)GVTFLLR(R)	47.53	29.94	403.252	54823	HUMAN	P04217	Alpha-1B-glycoprotein
2	11.53	0.001	1010000	(R)GVTFLLR(R)	47.5	29.63	403.251	54823	HUMAN	P04217	Alpha-1B-glycoprotein
2	11.38	0.002	122000	(R)GVTFLLR(R)	63.17	41.74	424.754	54823	HUMAN	P04217	Alpha-1B-glycoprotein
2	10.67	0.003	892000	(R)GVTFLLR(R)	47.63	26.95	403.252	54823	HUMAN	P04217	Alpha-1B-glycoprotein
3	21.67	<0.1%	2270000	(R)LELHVDGPPPRPQLR(A)	38.65	93.14	575.327	54823	HUMAN	P04217	Alpha-1B-glycoprotein
3	17.44	<0.1%	1740000	(R)LELHVDGPPPRPQLR(A)	39.1	123.11	575.327	54823	HUMAN	P04217	Alpha-1B-glycoprotein
3	16.23	<0.1%	2340000	(R)LELHVDGPPPRPQLR(A)	38.63	94.45	575.326	54823	HUMAN	P04217	Alpha-1B-glycoprotein
4	14.29	<0.1%	10500000	(R)LELHVDGPPPRPQLR(A)	40.27	122.27	431.748	54823	HUMAN	P04217	Alpha-1B-glycoprotein
2	22.28	<0.1%	12500000	(R)SGLSTGWTQLSK(L)	42.95	34.35	632.832	54823	HUMAN	P04217	Alpha-1B-glycoprotein
2	20.71	<0.1%	12900000	(R)SGLSTGWTQLSK(L)	42.88	33.91	632.833	54823	HUMAN	P04217	Alpha-1B-glycoprotein
2	20.02	<0.1%	13000000	(R)SGLSTGWTQLSK(L)	42.9	35.02	632.833	54823	HUMAN	P04217	Alpha-1B-glycoprotein
2	19.89	<0.1%	9940000	(R)SGLSTGWTQLSK(L)	42.87	34.04	632.833	54823	HUMAN	P04217	Alpha-1B-glycoprotein
2	19.83	<0.1%	11700000	(R)SGLSTGWTQLSK(L)	42.93	36.46	632.832	54823	HUMAN	P04217	Alpha-1B-glycoprotein
2	19.83	<0.1%	6050000	(R)SGLSTGWTQLSK(L)	43.2	33.2	632.832	54823	HUMAN	P04217	Alpha-1B-glycoprotein
2	19.64	<0.1%	11700000	(R)SGLSTGWTQLSK(L)	42.93	37.07	632.833	54823	HUMAN	P04217	Alpha-1B-glycoprotein
2	18.98	<0.1%	11900000	(R)SGLSTGWTQLSK(L)	42.87	38.03	632.832	54823	HUMAN	P04217	Alpha-1B-glycoprotein
2	18.47	<0.1%	10100000	(R)SGLSTGWTQLSK(L)	42.87	34.22	632.833	54823	HUMAN	P04217	Alpha-1B-glycoprotein
2	17.54	<0.1%	6320000	(R)SGLSTGWTQLSK(L)	43.13	34.49	632.833	54823	HUMAN	P04217	Alpha-1B-glycoprotein
2	17.45	<0.1%	5960000	(R)SGLSTGWTQLSK(L)	43.17	33.3	632.832	54823	HUMAN	P04217	Alpha-1B-glycoprotein
2	16.3	<0.1%	9910000	(R)SGLSTGWTQLSK(L)	42.85	34.05	632.833	54823	HUMAN	P04217	Alpha-1B-glycoprotein
2	20.81	<0.1%	586000	(R)TPGAAANLELIFVGPQHAGNYR(C)	59.85	36.13	1148.59	54823	HUMAN	P04217	Alpha-1B-glycoprotein
2	19.49	<0.1%	762000	(R)TPGAAANLELIFVGPQHAGNYR(C)	59.82	36.07	1148.6	54823	HUMAN	P04217	Alpha-1B-glycoprotein
2	18.87	<0.1%	728000	(R)TPGAAANLELIFVGPQHAGNYR(C)	59.83	34.4	1148.6	54823	HUMAN	P04217	Alpha-1B-glycoprotein
2	18.8	<0.1%	561000	(R)TPGAAANLELIFVGPQHAGNYR(C)	59.9	34.48	1148.6	54823	HUMAN	P04217	Alpha-1B-glycoprotein
2	16.82	<0.1%	728000	(R)TPGAAANLELIFVGPQHAGNYR(C)	59.83	34.4	1148.6	54823	HUMAN	P04217	Alpha-1B-glycoprotein
2	14.84	<0.1%	1570000	(R)TPGAAANLELIFVGPQHAGNYR(C)	59.32	43.91	1148.61	54823	HUMAN	P04217	Alpha-1B-glycoprotein
4	13.56	<0.1%	3160000	(R)TPGAAANLELIFVGPQHAGNYR(C)	59.92	42.36	574.804	54823	HUMAN	P04217	Alpha-1B-glycoprotein
2	12.27	<0.1%	1510000	(R)TPGAAANLELIFVGPQHAGNYR(C)	59.32	40.38	1148.61	54823	HUMAN	P04217	Alpha-1B-glycoprotein
2	11.03	0.002	728000	(R)TPGAAANLELIFVGPQHAGNYR(C)	59.83	34.4	1148.6	54823	HUMAN	P04217	Alpha-1B-glycoprotein
2	14.13	<0.1%	1040000	(K)DFLQSLK(G)	46.02	36.95	425.739	54907.1	HUMAN	P08697	Alpha-2-antiplasmin
2	13.88	<0.1%	1220000	(K)DFLQSLK(G)	45.98	35.28	425.738	54907.1	HUMAN	P08697	Alpha-2-antiplasmin
2	13.66	<0.1%	910000	(K)DFLQSLK(G)	46.23	38.32	425.739	54907.1	HUMAN	P08697	Alpha-2-antiplasmin
2	13.29	<0.1%	910000	(K)DFLQSLK(G)	46.25	39.28	425.738	54907.1	HUMAN	P08697	Alpha-2-antiplasmin
2	13.07	0.002	1200000	(K)DFLQSLK(G)	45.95	34.76	425.739	54907.1	HUMAN	P08697	Alpha-2-antiplasmin
2	12.99	<0.1%	1100000	(K)DFLQSLK(G)	46.13	36.84	425.738	54907.1	HUMAN	P08697	Alpha-2-antiplasmin
2	12.93	<0.1%	988000	(K)DFLQSLK(G)	46.08	36.61	425.739	54907.1	HUMAN	P08697	Alpha-2-antiplasmin
2	12.87	<0.1%	910000	(K)DFLQSLK(G)	46.23	38.32	425.739	54907.1	HUMAN	P08697	Alpha-2-antiplasmin
2	12.41	<0.1%	1010000	(K)DFLQSLK(G)	46.1	38.33	425.739	54907.1	HUMAN	P08697	Alpha-2-antiplasmin
2	12.34	<0.1%	12800	(K)DFLQSLK(G)	45.78	2.83	425.738	54907.1	HUMAN	P08697	Alpha-2-antiplasmin
2	11.95	<0.1%	1070000	(K)DFLQSLK(G)	46.13	38.76	425.738	54907.1	HUMAN	P08697	Alpha-2-antiplasmin
2	11.78	0.001	1100000	(K)DFLQSLK(G)	46.15	38.34	425.739	54907.1	HUMAN	P08697	Alpha-2-antiplasmin
2	11.53	0.002	898000	(K)DFLQSLK(G)	46.23	39.05	425.738	54907.1	HUMAN	P08697	Alpha-2-antiplasmin
2	10.83	0.002	1070000	(K)DFLQSLK(G)	46.13	38.76	425.738	54907.1	HUMAN	P08697	Alpha-2-antiplasmin
2	10.75	0.005	1280000	(K)DFLQSLK(G)	45.95	34.87	425.739	54907.1	HUMAN	P08697	Alpha-2-antiplasmin
2	11.88	<0.1%	748000	(K)FDPSLTQR(D)	28.35	53.64	482.25	54907.1	HUMAN	P08697	Alpha-2-antiplasmin
2	15.43	<0.1%	3130000	(K)LFGPDLK(L)	37	40.3	395.231	54907.1	HUMAN	P08697	Alpha-2-antiplasmin
2	15.35	<0.1%	2580000	(K)LFGPDLK(L)	37.15	37.07	395.23	54907.1	HUMAN	P08697	Alpha-2-antiplasmin
2	15.34	<0.1%	2480000	(K)LFGPDLK(L)	37.18	32.22	395.231	54907.1	HUMAN	P08697	Alpha-2-antiplasmin
2	15.27	<0.1%	2530000	(K)LFGPDLK(L)	37.28	30.94	395.231	54907.1	HUMAN	P08697	Alpha-2-antiplasmin
2	14.86	<0.1%	2470000	(K)LFGPDLK(L)	37.18	35.39	395.231	54907.1	HUMAN	P08697	Alpha-2-antiplasmin
2	14.77	<0.1%	2550000	(K)LFGPDLK(L)	37.3	33.09	395.23	54907.1	HUMAN	P08697	Alpha-2-antiplasmin
2	14.71	<0.1%	2640000	(K)LFGPDLK(L)	37.3	32.87	395.231	54907.1	HUMAN	P08697	Alpha-2-antiplasmin
2	14.15	0.001	2400000	(K)LFGPDLK(L)	37.17	36.37	395.23	54907.1	HUMAN	P08697	Alpha-2-antiplasmin
2	13.98	<0.1%	3040000	(K)LFGPDLK(L)	37	39.75	395.231	54907.1	HUMAN	P08697	Alpha-2-antiplasmin
2	13.91	<0.1%	3050000	(K)LFGPDLK(L)	37.02	41.72	395.231	54907.1	HUMAN	P08697	Alpha-2-antiplasmin
2	13.91	<0.1%	2570000	(K)LFGPDLK(L)	37.13	35.82	395.23	54907.1	HUMAN	P08697	Alpha-2-antiplasmin
2	13.53	<0.1%	2490000	(K)LFGPDLK(L)	37.2	31.11	395.231	54907.1	HUMAN	P08697	Alpha-2-antiplasmin
2	13.32	<0.1%	287000	(K)LFGPDLK(L)	37.2	30.3	395.23	54907.1	HUMAN	P08697	Alpha-2-antiplasmin
2	12.52	<0.1%	258000	(K)LFGPDLK(L)	37.23	30.88	395.23	54907.1	HUMAN	P08697	Alpha-2-antiplasmin
2	11.05	0.001	290000	(K)LFGPDLK(L)	37.23	28.61	395.23	54907.1	HUMAN	P08697	Alpha-2-antiplasmin
2	10.53	0.004	248000	(K)LFGPDLK(L)	37.18	26.67	395.23	54907.1	HUMAN	P08697	Alpha-2-antiplasmin
2	16.73	<0.1%	1830000	(K)LGNQEPGGQTALK(S)	21.3	40.2	656.848	54907.1	HUMAN	P08697	Alpha-2-antiplasmin
2	15.69	<0.1%	2490000	(K)LGNQEPGGQTALK(S)	21.88	28.27	656.848	54907.1	HUMAN	P08697	Alpha-2-antiplasmin
2	15.63	<0.1%	3550000	(K)LGNQEPGGQTALK(S)	21.77	23.72	656.849	54907.1	HUMAN	P08697	Alpha-2-antiplasmin
2	15.63	<0.1%	2540000	(K)LGNQEPGGQTALK(S)	21.87	28.18	656.848	54907.1	HUMAN	P08697	Alpha-2-antiplasmin
2	14.8	<0.1%	1570000	(K)LGNQEPGGQTALK(S)	21.48	46.15	656.848	54907.1	HUMAN	P08697	Alpha-2-antiplasmin
2	14.33	<0.1%	1090000	(K)LGNQEPGGQTALK(S)	21.58	47.36	656.848	54907.1	HUMAN	P08697	Alpha-2-antiplasmin
2	14.11	<0.1%	3320000	(K)LGNQEPGGQTALK(S)	21.88	25.34	656.847	54907.1	HUMAN	P08697	Alpha-2-antiplasmin
2	13.98	<0.1%	1120000	(K)LGNQEPGGQTALK(S)	21.52	44.39	656.848	54907.1	HUMAN	P08697	Alpha-2-antiplasmin
2	13.81	<0.1%	3350000	(K)LGNQEPGGQTALK(S)	21.8	25.09	656.848	54907.1	HUMAN	P08697	Alpha-2-antiplasmin
2	13.71	<0.1%	1140000	(K)LGNQEPGGQTALK(S)	21.58	46.82	656.847	54907.1	HUMAN	P08697	Alpha-2-antiplasmin
2	13.38	<0.1%	3470000	(K)LGNQEPGGQTALK(S)	21.75	23.62	656.849	54907.1	HUMAN	P08697	Alpha-2-antiplasmin
2	13.38	<0.1%	3610000	(K)LGNQEPGGQTALK(S)	21.73	23.14	656.848	54907.1	HUMAN	P08697	Alpha-2-antiplasmin
2	13.17	<0.1%	1140000	(K)LGNQEPGGQTALK(S)	21.58	46.82	656.847	54907.1	HUMAN	P08697	Alpha-2-antiplasmin
2	13.03	<0.1%	3730000	(K)LGNQEPGGQTALK(S)	21.65	34.14	656.848	54907.1	HUMAN	P08697	Alpha-2-antiplasmin
2	12.96	<0.1%	1480000	(K)LGNQEPGGQTALK(S)	21.48	44.36	656.848	54907.1	HUMAN	P08697	Alpha-2-antiplasmin
2	12.92	0.001	3630000	(K)LGNQEPGGQTALK(S)	21.63	34.5	656.847	54907.1	HUMAN	P08697	Alpha-2-antiplasmin
2	12.82	0.001	1790000	(K)LGNQEPGGQTALK(S)	21.33	40.1	656.848	54907.1	HUMAN	P08697	Alpha-2-antiplasmin
2	12.2	<0.1%	1090000	(K)LGNQEPGGQTALK(S)	21.58	47.36	656.848	54907.1	HUMAN	P08697	Alpha-2-antiplasmin
2	12.18	<0.1%	1040000	(K)LGNQEPGGQTALK(S)	21.6	47.13	656.848	54907.1	HUMAN	P08697	Alpha-2-antiplasmin
2	11.8	0.002	2540000	(K)LGNQEPGGQTALK(S)	21.87	28.18	656.848	54907.1	HUMAN	P08697	Alpha-2-antiplasmin
2	11.78	0.001	2500000	(K)LGNQEPGGQTALK(S)	21.87	28.74	656.849	54907.1	HUMAN	P08697	Alpha-2-antiplasmin
2	10.95	0.003	1050000	(K)LGNQEPGGQTALK(S)	21.58	45.85	656.848	54907.1	HUMAN	P08697	Alpha-2-antiplasmin
2	14.52	<0.1%	566000	(K)QEDDLANINQWVK(E)	52.85	45.35	786.887	54907.1	HUMAN	P08697	Alpha-2-antiplasmin
2	10.45	0.005	887000	(K)QEDDLANINQWVK(E)	53.2	105.8	786.886	54907.1	HUMAN	P08697	Alpha-2-antiplasmin
2	13.39	<0.1%	71400	(R)DPTPEQTHR(L)	7.37	25.02	540.758	54907.1	HUMAN	P08697	Alpha-2-antiplasmin
2	13.9	<0.1%	1220000	(R)DSFHLDEQFTVPVEMMQAR(T)	62.17	34.42	1140.52	54907.1	HUMAN	P08697	Alpha-2-antiplasmin
2	13.16	<0.1%	417000	(R)GDKLFGPDLK(L)	42.2	31.48	566.807	54907.1	HUMAN	P08697	Alpha-2-antiplasmin
2	11.92	0.002	360000	(R)GDKLFGPDLK(L)	34.82	11.71	545.292	54907.1	HUMAN	P08697	Alpha-2-antiplasmin
2	11.17	0.003	685000	(R)NKFDPSLTQR(D)	25.4	29.04	603.319	54907.1	HUMAN	P08697	Alpha-2-antiplasmin
2	10.4	0.005	698000	(R)NKFDPSLTQR(D)	25.28	27.49	603.32	54907.1	HUMAN	P08697	Alpha-2-antiplasmin
2	16.23	<0.1%	2500000	(R)NPNPSAPR(E)	9.58	32.28	426.722	54907.1	HUMAN	P08697	Alpha-2-antiplasmin
2	15.28	<0.1%	1890000	(R)NPNPSAPR(E)	9.53	33.17	426.722	54907.1	HUMAN	P08697	Alpha-2-antiplasmin
2	14.61	<0.1%	2550000	(R)NPNPSAPR(E)	9.38	34.78	426.722	54907.1	HUMAN	P08697	Alpha-2-antiplasmin
2	14.55	<0.1%	2550000	(R)NPNPSAPR(E)	9.38	34.78	426.722	54907.1	HUMAN	P08697	Alpha-2-antiplasmin
2	14.41	0.001	2490000	(R)NPNPSAPR(E)	9.62	32.61	426.721	54907.1	HUMAN	P08697	Alpha-2-antiplasmin
2	14.35	<0.1%	1490000	(R)NPNPSAPR(E)	9.53	34.66	426.721	54907.1	HUMAN	P08697	Alpha-2-antiplasmin
2	14.03	<0.1%	2470000	(R)NPNPSAPR(E)	9.6	34.3	426.721	54907.1	HUMAN	P08697	Alpha-2-antiplasmin
2	13.43	<0.1%	2430000	(R)NPNPSAPR(E)	9.4	31.62	426.722	54907.1	HUMAN	P08697	Alpha-2-antiplasmin
2	13.14	<0.1%	3140000	(R)NPNPSAPR(E)	9.42	30.87	426.722	54907.1	HUMAN	P08697	Alpha-2-antiplasmin
2	12.93	0.002	2480000	(R)NPNPSAPR(E)	9.22	33.91	426.721	54907.1	HUMAN	P08697	Alpha-2-antiplasmin
2	12.76	<0.1%	2450000	(R)NPNPSAPR(E)	9.55	30	426.721	54907.1	HUMAN	P08697	Alpha-2-antiplasmin
2	12.67	<0.1%	1790000	(R)NPNPSAPR(E)	9.48	32.76	426.722	54907.1	HUMAN	P08697	Alpha-2-antiplasmin
2	12.44	<0.1%	3070000	(R)NPNPSAPR(E)	9.45	30.81	426.721	54907.1	HUMAN	P08697	Alpha-2-antiplasmin
2	12.29	<0.1%	1490000	(R)NPNPSAPR(E)	9.53	34.66	426.721	54907.1	HUMAN	P08697	Alpha-2-antiplasmin
2	11.83	0.004	2480000	(R)NPNPSAPR(E)	9.22	33.91	426.721	54907.1	HUMAN	P08697	Alpha-2-antiplasmin
2	26.76	<0.1%	587000	(R)QLTSGPNQEQVSPLTLLK(L)	56.28	42.14	977.036	54907.1	HUMAN	P08697	Alpha-2-antiplasmin
2	23.66	<0.1%	576000	(R)QLTSGPNQEQVSPLTLLK(L)	56.37	37.16	977.038	54907.1	HUMAN	P08697	Alpha-2-antiplasmin
2	23.52	<0.1%	594000	(R)QLTSGPNQEQVSPLTLLK(L)	56.35	38.61	977.037	54907.1	HUMAN	P08697	Alpha-2-antiplasmin
2	21.92	<0.1%	568000	(R)QLTSGPNQEQVSPLTLLK(L)	56.33	35.03	977.039	54907.1	HUMAN	P08697	Alpha-2-antiplasmin
2	21.26	<0.1%	575000	(R)QLTSGPNQEQVSPLTLLK(L)	56.37	37.47	977.036	54907.1	HUMAN	P08697	Alpha-2-antiplasmin
2	20.94	<0.1%	597000	(R)QLTSGPNQEQVSPLTLLK(L)	56.32	42.65	977.037	54907.1	HUMAN	P08697	Alpha-2-antiplasmin
2	18.11	<0.1%	463000	(R)QLTSGPNQEQVSPLTLLK(L)	56.32	37.5	977.039	54907.1	HUMAN	P08697	Alpha-2-antiplasmin
2	17.65	<0.1%	462000	(R)QLTSGPNQEQVSPLTLLK(L)	56.25	37.25	977.036	54907.1	HUMAN	P08697	Alpha-2-antiplasmin
2	16.37	<0.1%	587000	(R)QLTSGPNQEQVSPLTLLK(L)	56.28	42.14	977.036	54907.1	HUMAN	P08697	Alpha-2-antiplasmin
2	14.6	<0.1%	594000	(R)QLTSGPNQEQVSPLTLLK(L)	56.35	38.61	977.037	54907.1	HUMAN	P08697	Alpha-2-antiplasmin
2	14.28	<0.1%	475000	(R)QLTSGPNQEQVSPLTLLK(L)	56.3	35.87	977.036	54907.1	HUMAN	P08697	Alpha-2-antiplasmin
2	13.5	<0.1%	475000	(R)QLTSGPNQEQVSPLTLLK(L)	56.3	35.87	977.036	54907.1	HUMAN	P08697	Alpha-2-antiplasmin
2	16.1	<0.1%	317000	(R)WFLLEQPEIQVAHFPFK(N)	73.4	33.22	1065.07	54907.1	HUMAN	P08697	Alpha-2-antiplasmin
2	13.3	<0.1%	363000	(R)WFLLEQPEIQVAHFPFK(N)	73.27	36.24	1065.06	54907.1	HUMAN	P08697	Alpha-2-antiplasmin
2	13.4	<0.1%	6400000	(K)ATLSEK(L)	7.17	46.67	324.684	40122.7	HUMAN	P02765	Alpha-2-HS-glycoprotein
2	12.63	<0.1%	7980000	(K)ATLSEK(L)	7.17	46.47	324.683	40122.7	HUMAN	P02765	Alpha-2-HS-glycoprotein
2	12.57	<0.1%	4360000	(K)ATLSEK(L)	7.32	46.1	324.683	40122.7	HUMAN	P02765	Alpha-2-HS-glycoprotein
2	11.49	0.001	4290000	(K)ATLSEK(L)	7.3	48.68	324.683	40122.7	HUMAN	P02765	Alpha-2-HS-glycoprotein
2	11.33	0.002	7010000	(K)ATLSEK(L)	7.17	47.55	324.683	40122.7	HUMAN	P02765	Alpha-2-HS-glycoprotein
2	10.77	0.005	8060000	(K)ATLSEK(L)	7.22	46.27	324.683	40122.7	HUMAN	P02765	Alpha-2-HS-glycoprotein
2	10.32	0.005	6320000	(K)ATLSEK(L)	7.17	48.25	324.684	40122.7	HUMAN	P02765	Alpha-2-HS-glycoprotein
2	10.16	0.005	4160000	(K)ATLSEK(L)	7.32	49.46	324.683	40122.7	HUMAN	P02765	Alpha-2-HS-glycoprotein
2	18.69	<0.1%	21100	(K)EHAVEGDCDFQLLK(L)	41.4	0	830.886	40122.7	HUMAN	P02765	Alpha-2-HS-glycoprotein
2	15.19	<0.1%	40600	(K)EHAVEGDCDFQLLK(L)	41.1	1.41	830.887	40122.7	HUMAN	P02765	Alpha-2-HS-glycoprotein
2	15.12	<0.1%	31100	(K)EHAVEGDCDFQLLK(L)	41.2	1.2	830.886	40122.7	HUMAN	P02765	Alpha-2-HS-glycoprotein
2	10.37	0.005	85300	(K)EHAVEGDCDFQLLK(L)	41.4	4.42	830.886	40122.7	HUMAN	P02765	Alpha-2-HS-glycoprotein
2	10.23	0.006	49800	(K)EHAVEGDCDFQLLK(L)	41.38	2.76	830.886	40122.7	HUMAN	P02765	Alpha-2-HS-glycoprotein
2	19.36	<0.1%	16600000	(K)FSVVYAK(C)	31.88	43.97	407.231	40122.7	HUMAN	P02765	Alpha-2-HS-glycoprotein
2	18.48	<0.1%	17500000	(K)FSVVYAK(C)	31.88	45.15	407.231	40122.7	HUMAN	P02765	Alpha-2-HS-glycoprotein
2	18.15	<0.1%	10200000	(K)FSVVYAK(C)	31.93	39.93	407.231	40122.7	HUMAN	P02765	Alpha-2-HS-glycoprotein
2	17.12	<0.1%	10800000	(K)FSVVYAK(C)	31.85	41.11	407.231	40122.7	HUMAN	P02765	Alpha-2-HS-glycoprotein
2	15.93	<0.1%	11100000	(K)FSVVYAK(C)	31.83	42.51	407.231	40122.7	HUMAN	P02765	Alpha-2-HS-glycoprotein
2	20.26	<0.1%	5640000	(K)HTLNQIDEVK(V)	23.9	25.33	598.82	40122.7	HUMAN	P02765	Alpha-2-HS-glycoprotein
2	19.11	<0.1%	8450000	(K)HTLNQIDEVK(V)	23.82	30.19	598.82	40122.7	HUMAN	P02765	Alpha-2-HS-glycoprotein
2	18.7	<0.1%	10300000	(K)HTLNQIDEVK(V)	23.8	35.08	598.82	40122.7	HUMAN	P02765	Alpha-2-HS-glycoprotein
2	18.69	<0.1%	10300000	(K)HTLNQIDEVK(V)	23.82	34.67	598.819	40122.7	HUMAN	P02765	Alpha-2-HS-glycoprotein
2	18.49	<0.1%	4170000	(K)HTLNQIDEVK(V)	24.02	25.44	598.819	40122.7	HUMAN	P02765	Alpha-2-HS-glycoprotein
2	18.11	<0.1%	3940000	(K)HTLNQIDEVK(V)	24.03	26.34	598.819	40122.7	HUMAN	P02765	Alpha-2-HS-glycoprotein
2	18.03	<0.1%	10900000	(K)HTLNQIDEVK(V)	23.83	34.5	598.82	40122.7	HUMAN	P02765	Alpha-2-HS-glycoprotein
2	17.53	<0.1%	8170000	(K)HTLNQIDEVK(V)	23.85	30.56	598.819	40122.7	HUMAN	P02765	Alpha-2-HS-glycoprotein
2	16.62	<0.1%	8380000	(K)HTLNQIDEVK(V)	23.85	28.86	598.819	40122.7	HUMAN	P02765	Alpha-2-HS-glycoprotein
2	16.51	<0.1%	3870000	(K)HTLNQIDEVK(V)	24	26.3	598.819	40122.7	HUMAN	P02765	Alpha-2-HS-glycoprotein
2	16.38	<0.1%	6130000	(K)HTLNQIDEVK(V)	23.93	26.45	598.819	40122.7	HUMAN	P02765	Alpha-2-HS-glycoprotein
2	15.4	<0.1%	5940000	(K)HTLNQIDEVK(V)	23.87	26.38	598.82	40122.7	HUMAN	P02765	Alpha-2-HS-glycoprotein
2	14.62	<0.1%	60000	(K)HTLNQIDEVK(V)	23.77	4.1	598.819	40122.7	HUMAN	P02765	Alpha-2-HS-glycoprotein
2	14.87	<0.1%	4590000	(R)AHYDLR(H)	16.43	50.55	387.7	40122.7	HUMAN	P02765	Alpha-2-HS-glycoprotein
2	14.8	<0.1%	5910000	(R)AHYDLR(H)	16.43	52.71	387.7	40122.7	HUMAN	P02765	Alpha-2-HS-glycoprotein
2	14.61	<0.1%	4610000	(R)AHYDLR(H)	16.35	48.66	387.7	40122.7	HUMAN	P02765	Alpha-2-HS-glycoprotein
2	12.86	<0.1%	5930000	(R)AHYDLR(H)	16.42	51.36	387.7	40122.7	HUMAN	P02765	Alpha-2-HS-glycoprotein
2	12.67	<0.1%	4690000	(R)AHYDLR(H)	16.45	50.14	387.7	40122.7	HUMAN	P02765	Alpha-2-HS-glycoprotein
2	12.63	<0.1%	5840000	(R)AHYDLR(H)	16.43	51.42	387.699	40122.7	HUMAN	P02765	Alpha-2-HS-glycoprotein
2	12.56	<0.1%	5840000	(R)AHYDLR(H)	16.43	51.42	387.699	40122.7	HUMAN	P02765	Alpha-2-HS-glycoprotein
2	12.44	<0.1%	1070000	(R)AHYDLR(H)	16.57	33.63	387.7	40122.7	HUMAN	P02765	Alpha-2-HS-glycoprotein
2	12.36	<0.1%	915000	(R)AHYDLR(H)	16.65	30.13	387.7	40122.7	HUMAN	P02765	Alpha-2-HS-glycoprotein
2	12.18	<0.1%	997000	(R)AHYDLR(H)	16.68	30.22	387.7	40122.7	HUMAN	P02765	Alpha-2-HS-glycoprotein
2	11.87	0.002	1600000	(R)AHYDLR(H)	23.05	52.91	409.203	40122.7	HUMAN	P02765	Alpha-2-HS-glycoprotein
2	11.09	0.001	1170000	(R)AHYDLR(H)	16.68	33.51	387.699	40122.7	HUMAN	P02765	Alpha-2-HS-glycoprotein
2	10.15	0.005	1410000	(R)AHYDLR(H)	23.38	52.62	409.203	40122.7	HUMAN	P02765	Alpha-2-HS-glycoprotein
2	26.02	<0.1%	3530000	(R)HTFMGVVSLGSPSGEVSHPR(K)	42.82	66.27	1041.02	40122.7	HUMAN	P02765	Alpha-2-HS-glycoprotein
2	24.5	<0.1%	2890000	(R)HTFMGVVSLGSPSGEVSHPR(K)	42.8	53	1041.02	40122.7	HUMAN	P02765	Alpha-2-HS-glycoprotein
2	24.14	<0.1%	2180000	(R)HTFMGVVSLGSPSGEVSHPR(K)	43.03	50.46	1041.02	40122.7	HUMAN	P02765	Alpha-2-HS-glycoprotein
2	23.98	<0.1%	3660000	(R)HTFMGVVSLGSPSGEVSHPR(K)	42.83	66.93	1041.02	40122.7	HUMAN	P02765	Alpha-2-HS-glycoprotein
2	23.58	<0.1%	3550000	(R)HTFMGVVSLGSPSGEVSHPR(K)	42.83	66.38	1041.01	40122.7	HUMAN	P02765	Alpha-2-HS-glycoprotein
2	23.56	<0.1%	2860000	(R)HTFMGVVSLGSPSGEVSHPR(K)	42.85	53.16	1041.02	40122.7	HUMAN	P02765	Alpha-2-HS-glycoprotein
2	23.02	<0.1%	2170000	(R)HTFMGVVSLGSPSGEVSHPR(K)	42.98	48.92	1041.02	40122.7	HUMAN	P02765	Alpha-2-HS-glycoprotein
2	22.55	<0.1%	2310000	(R)HTFMGVVSLGSPSGEVSHPR(K)	42.77	52.68	1041.02	40122.7	HUMAN	P02765	Alpha-2-HS-glycoprotein
2	22.16	<0.1%	2120000	(R)HTFMGVVSLGSPSGEVSHPR(K)	42.73	54.57	1041.02	40122.7	HUMAN	P02765	Alpha-2-HS-glycoprotein
2	21.43	<0.1%	2880000	(R)HTFMGVVSLGSPSGEVSHPR(K)	42.78	53.12	1041.02	40122.7	HUMAN	P02765	Alpha-2-HS-glycoprotein
2	20.11	<0.1%	2090000	(R)HTFMGVVSLGSPSGEVSHPR(K)	43.02	50.48	1041.02	40122.7	HUMAN	P02765	Alpha-2-HS-glycoprotein
2	19.73	<0.1%	2180000	(R)HTFMGVVSLGSPSGEVSHPR(K)	43.03	50.46	1041.02	40122.7	HUMAN	P02765	Alpha-2-HS-glycoprotein
2	18.92	<0.1%	2120000	(R)HTFMGVVSLGSPSGEVSHPR(K)	42.73	54.57	1041.02	40122.7	HUMAN	P02765	Alpha-2-HS-glycoprotein
2	18.07	<0.1%	2090000	(R)HTFMGVVSLGSPSGEVSHPR(K)	43.02	50.48	1041.02	40122.7	HUMAN	P02765	Alpha-2-HS-glycoprotein
2	17.96	<0.1%	2300000	(R)HTFMGVVSLGSPSGEVSHPR(K)	42.78	52.96	1041.02	40122.7	HUMAN	P02765	Alpha-2-HS-glycoprotein
2	17.91	<0.1%	2170000	(R)HTFMGVVSLGSPSGEVSHPR(K)	42.98	48.92	1041.02	40122.7	HUMAN	P02765	Alpha-2-HS-glycoprotein
2	17.86	<0.1%	2300000	(R)HTFMGVVSLGSPSGEVSHPR(K)	42.78	52.96	1041.02	40122.7	HUMAN	P02765	Alpha-2-HS-glycoprotein
2	16.34	<0.1%	3470000	(R)HTFMGVVSLGSPSGEVSHPR(K)	42.82	60.07	1041.02	40122.7	HUMAN	P02765	Alpha-2-HS-glycoprotein
2	16.32	<0.1%	2300000	(R)HTFMGVVSLGSPSGEVSHPR(K)	42.78	52.96	1041.02	40122.7	HUMAN	P02765	Alpha-2-HS-glycoprotein
2	16.13	<0.1%	3660000	(R)HTFMGVVSLGSPSGEVSHPR(K)	42.83	66.93	1041.02	40122.7	HUMAN	P02765	Alpha-2-HS-glycoprotein
2	15.9	<0.1%	2120000	(R)HTFMGVVSLGSPSGEVSHPR(K)	42.73	54.57	1041.02	40122.7	HUMAN	P02765	Alpha-2-HS-glycoprotein
2	15.89	<0.1%	2300000	(R)HTFMGVVSLGSPSGEVSHPR(K)	42.78	52.96	1041.02	40122.7	HUMAN	P02765	Alpha-2-HS-glycoprotein
2	15.79	<0.1%	2880000	(R)HTFMGVVSLGSPSGEVSHPR(K)	42.78	53.12	1041.02	40122.7	HUMAN	P02765	Alpha-2-HS-glycoprotein
2	15.69	<0.1%	3600000	(R)HTFMGVVSLGSPSGEVSHPR(K)	42.82	60.99	1041.02	40122.7	HUMAN	P02765	Alpha-2-HS-glycoprotein
2	15.21	<0.1%	3530000	(R)HTFMGVVSLGSPSGEVSHPR(K)	42.82	66.27	1041.02	40122.7	HUMAN	P02765	Alpha-2-HS-glycoprotein
2	14.54	<0.1%	3530000	(R)HTFMGVVSLGSPSGEVSHPR(K)	42.82	66.27	1041.02	40122.7	HUMAN	P02765	Alpha-2-HS-glycoprotein
2	13.82	<0.1%	2310000	(R)HTFMGVVSLGSPSGEVSHPR(K)	42.77	52.68	1041.02	40122.7	HUMAN	P02765	Alpha-2-HS-glycoprotein
4	12.88	<0.1%	1110000	(R)HTFMGVVSLGSPSGEVSHPR(K)	43.92	39.93	521.013	40122.7	HUMAN	P02765	Alpha-2-HS-glycoprotein
2	12.69	0.003	3600000	(R)HTFMGVVSLGSPSGEVSHPR(K)	42.82	60.99	1041.02	40122.7	HUMAN	P02765	Alpha-2-HS-glycoprotein
2	21.98	<0.1%	391000	(R)TVVQPSVGAAAGPVVPPCPGR(I)	39.68	59.78	1008.54	40122.7	HUMAN	P02765	Alpha-2-HS-glycoprotein
2	21.19	<0.1%	408000	(R)TVVQPSVGAAAGPVVPPCPGR(I)	39.62	59.41	1008.54	40122.7	HUMAN	P02765	Alpha-2-HS-glycoprotein
2	21.19	<0.1%	426000	(R)TVVQPSVGAAAGPVVPPCPGR(I)	39.8	62.98	1008.54	40122.7	HUMAN	P02765	Alpha-2-HS-glycoprotein
2	20.09	<0.1%	384000	(R)TVVQPSVGAAAGPVVPPCPGR(I)	39.72	56.75	1008.54	40122.7	HUMAN	P02765	Alpha-2-HS-glycoprotein
2	19.69	<0.1%	416000	(R)TVVQPSVGAAAGPVVPPCPGR(I)	39.77	65.74	1008.54	40122.7	HUMAN	P02765	Alpha-2-HS-glycoprotein
2	19.56	<0.1%	423000	(R)TVVQPSVGAAAGPVVPPCPGR(I)	39.6	59.83	1008.54	40122.7	HUMAN	P02765	Alpha-2-HS-glycoprotein
2	17.79	<0.1%	470000	(R)TVVQPSVGAAAGPVVPPCPGR(I)	39.52	67.4	1008.54	40122.7	HUMAN	P02765	Alpha-2-HS-glycoprotein
2	17.76	<0.1%	261000	(R)TVVQPSVGAAAGPVVPPCPGR(I)	39.57	48.92	1008.54	40122.7	HUMAN	P02765	Alpha-2-HS-glycoprotein
2	17.62	<0.1%	369000	(R)TVVQPSVGAAAGPVVPPCPGR(I)	39.68	53.62	1008.54	40122.7	HUMAN	P02765	Alpha-2-HS-glycoprotein
2	17.01	<0.1%	407000	(R)TVVQPSVGAAAGPVVPPCPGR(I)	39.77	67.87	1008.54	40122.7	HUMAN	P02765	Alpha-2-HS-glycoprotein
2	16.02	<0.1%	248000	(R)TVVQPSVGAAAGPVVPPCPGR(I)	39.6	51.83	1008.54	40122.7	HUMAN	P02765	Alpha-2-HS-glycoprotein
2	19.5	<0.1%	9450000	(K)AAQVTIQSSGTFSSK(F)	31.8	153.4	756.39	164714	HUMAN	P01023	Alpha-2-macroglobulin
2	18.3	<0.1%	8840000	(K)AAQVTIQSSGTFSSK(F)	31.87	170.11	756.39	164714	HUMAN	P01023	Alpha-2-macroglobulin
2	18.06	<0.1%	1390000	(K)AAQVTIQSSGTFSSK(F)	35.4	203.16	756.389	164714	HUMAN	P01023	Alpha-2-macroglobulin
2	18.05	<0.1%	7160000	(K)AAQVTIQSSGTFSSK(F)	32.82	213.13	756.39	164714	HUMAN	P01023	Alpha-2-macroglobulin
2	17.98	<0.1%	2290000	(K)AAQVTIQSSGTFSSK(F)	32.83	212.59	756.389	164714	HUMAN	P01023	Alpha-2-macroglobulin
2	17.9	<0.1%	9940000	(K)AAQVTIQSSGTFSSK(F)	31.82	166.2	756.39	164714	HUMAN	P01023	Alpha-2-macroglobulin
2	17.79	<0.1%	1040000	(K)AAQVTIQSSGTFSSK(F)	37.28	194.62	756.397	164714	HUMAN	P01023	Alpha-2-macroglobulin
2	17.65	<0.1%	9190000	(K)AAQVTIQSSGTFSSK(F)	32.12	172.13	756.39	164714	HUMAN	P01023	Alpha-2-macroglobulin
2	17.46	<0.1%	1560000	(K)AAQVTIQSSGTFSSK(F)	35.1	194.04	756.39	164714	HUMAN	P01023	Alpha-2-macroglobulin
2	17.42	<0.1%	2340000	(K)AAQVTIQSSGTFSSK(F)	35.12	229.47	756.39	164714	HUMAN	P01023	Alpha-2-macroglobulin
2	17.36	<0.1%	8840000	(K)AAQVTIQSSGTFSSK(F)	31.9	171.29	756.39	164714	HUMAN	P01023	Alpha-2-macroglobulin
2	17.23	<0.1%	3950000	(K)AAQVTIQSSGTFSSK(F)	31.73	162.77	756.389	164714	HUMAN	P01023	Alpha-2-macroglobulin
2	17.04	<0.1%	7830000	(K)AAQVTIQSSGTFSSK(F)	32.6	203.35	756.39	164714	HUMAN	P01023	Alpha-2-macroglobulin
2	16.97	<0.1%	8160000	(K)AAQVTIQSSGTFSSK(F)	32.52	197.74	756.389	164714	HUMAN	P01023	Alpha-2-macroglobulin
2	16.96	<0.1%	6230000	(K)AAQVTIQSSGTFSSK(F)	32.67	163.12	756.389	164714	HUMAN	P01023	Alpha-2-macroglobulin
2	16.91	<0.1%	2380000	(K)AAQVTIQSSGTFSSK(F)	35.12	226.66	756.398	164714	HUMAN	P01023	Alpha-2-macroglobulin
2	16.9	<0.1%	2570000	(K)AAQVTIQSSGTFSSK(F)	35.07	234.56	756.39	164714	HUMAN	P01023	Alpha-2-macroglobulin
2	16.9	<0.1%	7120000	(K)AAQVTIQSSGTFSSK(F)	32.72	224.26	756.39	164714	HUMAN	P01023	Alpha-2-macroglobulin
2	16.84	<0.1%	1510000	(K)AAQVTIQSSGTFSSK(F)	35.03	181.03	756.39	164714	HUMAN	P01023	Alpha-2-macroglobulin
2	16.67	<0.1%	9040000	(K)AAQVTIQSSGTFSSK(F)	32.13	172.03	756.39	164714	HUMAN	P01023	Alpha-2-macroglobulin
2	16.55	<0.1%	3950000	(K)AAQVTIQSSGTFSSK(F)	31.72	160.31	756.39	164714	HUMAN	P01023	Alpha-2-macroglobulin
2	16.53	<0.1%	4010000	(K)AAQVTIQSSGTFSSK(F)	31.75	179.46	756.389	164714	HUMAN	P01023	Alpha-2-macroglobulin
2	16.42	<0.1%	8470000	(K)AAQVTIQSSGTFSSK(F)	31.8	152.76	756.39	164714	HUMAN	P01023	Alpha-2-macroglobulin
2	16.35	<0.1%	9020000	(K)AAQVTIQSSGTFSSK(F)	32.12	172.46	756.39	164714	HUMAN	P01023	Alpha-2-macroglobulin
2	16.34	<0.1%	2520000	(K)AAQVTIQSSGTFSSK(F)	35.15	234.82	756.39	164714	HUMAN	P01023	Alpha-2-macroglobulin
2	16.31	<0.1%	1150000	(K)AAQVTIQSSGTFSSK(F)	37.37	221.71	756.398	164714	HUMAN	P01023	Alpha-2-macroglobulin
2	16.3	<0.1%	7030000	(K)AAQVTIQSSGTFSSK(F)	32.72	223.82	756.39	164714	HUMAN	P01023	Alpha-2-macroglobulin
2	16.29	<0.1%	9170000	(K)AAQVTIQSSGTFSSK(F)	31.85	146.74	756.389	164714	HUMAN	P01023	Alpha-2-macroglobulin
2	16.08	<0.1%	8840000	(K)AAQVTIQSSGTFSSK(F)	31.9	171.29	756.39	164714	HUMAN	P01023	Alpha-2-macroglobulin
2	16	<0.1%	6930000	(K)AAQVTIQSSGTFSSK(F)	32.75	222	756.39	164714	HUMAN	P01023	Alpha-2-macroglobulin
2	15.69	<0.1%	2640000	(K)AAQVTIQSSGTFSSK(F)	35.02	235.18	756.39	164714	HUMAN	P01023	Alpha-2-macroglobulin
2	15.69	<0.1%	6090000	(K)AAQVTIQSSGTFSSK(F)	32.7	162.74	756.39	164714	HUMAN	P01023	Alpha-2-macroglobulin
2	15.34	<0.1%	8550000	(K)AAQVTIQSSGTFSSK(F)	31.82	155.5	756.39	164714	HUMAN	P01023	Alpha-2-macroglobulin
2	15.01	<0.1%	1160000	(K)AAQVTIQSSGTFSSK(F)	37.38	223.48	756.398	164714	HUMAN	P01023	Alpha-2-macroglobulin
2	15	<0.1%	2390000	(K)AAQVTIQSSGTFSSK(F)	32.87	220.64	756.389	164714	HUMAN	P01023	Alpha-2-macroglobulin
2	14.69	<0.1%	2380000	(K)AAQVTIQSSGTFSSK(F)	32.95	223.29	756.389	164714	HUMAN	P01023	Alpha-2-macroglobulin
2	14.5	<0.1%	106000	(K)AAQVTIQSSGTFSSK(F)	30.57	12.86	756.39	164714	HUMAN	P01023	Alpha-2-macroglobulin
2	14.11	<0.1%	2310000	(K)AAQVTIQSSGTFSSK(F)	31.3	60.22	756.39	164714	HUMAN	P01023	Alpha-2-macroglobulin
2	13.89	<0.1%	6100000	(K)AAQVTIQSSGTFSSK(F)	32.75	174.37	756.39	164714	HUMAN	P01023	Alpha-2-macroglobulin
2	13.68	<0.1%	3750000	(K)AAQVTIQSSGTFSSK(F)	31.28	56.25	756.39	164714	HUMAN	P01023	Alpha-2-macroglobulin
2	13.48	<0.1%	2550000	(K)AAQVTIQSSGTFSSK(F)	35.05	235.13	756.389	164714	HUMAN	P01023	Alpha-2-macroglobulin
2	13.43	<0.1%	9620000	(K)AAQVTIQSSGTFSSK(F)	31.92	166.93	756.389	164714	HUMAN	P01023	Alpha-2-macroglobulin
2	13.41	<0.1%	849000	(K)AAQVTIQSSGTFSSK(F)	36.82	139.38	756.398	164714	HUMAN	P01023	Alpha-2-macroglobulin
2	13.33	<0.1%	1220000	(K)AAQVTIQSSGTFSSK(F)	37.4	231.83	756.389	164714	HUMAN	P01023	Alpha-2-macroglobulin
2	13.31	<0.1%	1010000	(K)AAQVTIQSSGTFSSK(F)	37.17	187.66	756.399	164714	HUMAN	P01023	Alpha-2-macroglobulin
2	13.18	<0.1%	409000	(K)AAQVTIQSSGTFSSK(F)	37.1	118.92	756.396	164714	HUMAN	P01023	Alpha-2-macroglobulin
2	12.43	0.002	356000	(K)AAQVTIQSSGTFSSK(F)	37.57	119.47	756.396	164714	HUMAN	P01023	Alpha-2-macroglobulin
2	13.28	<0.1%	3400000	(K)AFTNSK(I)	5.3	43.23	334.175	164714	HUMAN	P01023	Alpha-2-macroglobulin
2	13.23	<0.1%	3310000	(K)AFTNSK(I)	5.3	41.68	334.176	164714	HUMAN	P01023	Alpha-2-macroglobulin
2	13.03	<0.1%	445000	(K)AFTNSK(I)	5.27	40.36	334.175	164714	HUMAN	P01023	Alpha-2-macroglobulin
2	12.34	<0.1%	2370000	(K)AFTNSK(I)	5.17	40.01	334.175	164714	HUMAN	P01023	Alpha-2-macroglobulin
2	12.27	<0.1%	896000	(K)AFTNSK(I)	5.32	41.74	334.175	164714	HUMAN	P01023	Alpha-2-macroglobulin
2	12.2	<0.1%	834000	(K)AFTNSK(I)	5.28	40.28	334.176	164714	HUMAN	P01023	Alpha-2-macroglobulin
2	11.6	0.004	2500000	(K)AFTNSK(I)	5.02	38.33	334.176	164714	HUMAN	P01023	Alpha-2-macroglobulin
2	11.53	0.002	1060000	(K)AFTNSK(I)	5.25	44	334.175	164714	HUMAN	P01023	Alpha-2-macroglobulin
2	11.39	0.001	2050000	(K)AFTNSK(I)	5.18	40.36	334.176	164714	HUMAN	P01023	Alpha-2-macroglobulin
2	10.33	0.005	1200000	(K)AFTNSK(I)	5.23	43.57	334.175	164714	HUMAN	P01023	Alpha-2-macroglobulin
2	19.75	<0.1%	9900000	(K)AIGYLNTGYQR(Q)	36.68	34.03	628.327	164714	HUMAN	P01023	Alpha-2-macroglobulin
2	19.15	<0.1%	21800000	(K)AIGYLNTGYQR(Q)	36.73	46.15	628.327	164714	HUMAN	P01023	Alpha-2-macroglobulin
2	18.24	<0.1%	21500000	(K)AIGYLNTGYQR(Q)	36.65	47.94	628.327	164714	HUMAN	P01023	Alpha-2-macroglobulin
2	18.23	<0.1%	21800000	(K)AIGYLNTGYQR(Q)	36.67	48.04	628.327	164714	HUMAN	P01023	Alpha-2-macroglobulin
2	16.96	<0.1%	3000000	(K)AIGYLNTGYQR(Q)	37.08	31	628.327	164714	HUMAN	P01023	Alpha-2-macroglobulin
2	16.94	<0.1%	9970000	(K)AIGYLNTGYQR(Q)	36.78	36.52	628.327	164714	HUMAN	P01023	Alpha-2-macroglobulin
2	16.93	<0.1%	2900000	(K)AIGYLNTGYQR(Q)	37.1	30.14	628.327	164714	HUMAN	P01023	Alpha-2-macroglobulin
2	16.68	<0.1%	10100000	(K)AIGYLNTGYQR(Q)	36.78	37.61	628.327	164714	HUMAN	P01023	Alpha-2-macroglobulin
2	16.43	<0.1%	10400000	(K)AIGYLNTGYQR(Q)	36.63	35.71	628.327	164714	HUMAN	P01023	Alpha-2-macroglobulin
2	16.28	<0.1%	10100000	(K)AIGYLNTGYQR(Q)	36.73	37.72	628.327	164714	HUMAN	P01023	Alpha-2-macroglobulin
2	16.24	<0.1%	196000	(K)AIGYLNTGYQR(Q)	49.42	42.26	649.83	164714	HUMAN	P01023	Alpha-2-macroglobulin
2	15.36	<0.1%	10200000	(K)AIGYLNTGYQR(Q)	36.65	35.06	628.327	164714	HUMAN	P01023	Alpha-2-macroglobulin
2	14.59	0.001	2910000	(K)AIGYLNTGYQR(Q)	37.07	31.18	628.327	164714	HUMAN	P01023	Alpha-2-macroglobulin
2	23.52	<0.1%	15800000	(K)ALLAYAFALAGNQDK(R)	65.1	67.01	783.422	164714	HUMAN	P01023	Alpha-2-macroglobulin
2	23.04	<0.1%	9790000	(K)ALLAYAFALAGNQDK(R)	65.05	62.51	783.421	164714	HUMAN	P01023	Alpha-2-macroglobulin
2	22.56	<0.1%	13300000	(K)ALLAYAFALAGNQDK(R)	65.52	42.93	783.423	164714	HUMAN	P01023	Alpha-2-macroglobulin
2	22.11	<0.1%	14700000	(K)ALLAYAFALAGNQDK(R)	65.48	42.46	783.422	164714	HUMAN	P01023	Alpha-2-macroglobulin
2	21.96	<0.1%	17800000	(K)ALLAYAFALAGNQDK(R)	65.42	43.57	783.422	164714	HUMAN	P01023	Alpha-2-macroglobulin
2	21.94	<0.1%	7680000	(K)ALLAYAFALAGNQDK(R)	65.73	40.53	783.422	164714	HUMAN	P01023	Alpha-2-macroglobulin
2	21.9	<0.1%	14800000	(K)ALLAYAFALAGNQDK(R)	65.52	42.69	783.423	164714	HUMAN	P01023	Alpha-2-macroglobulin
2	21.83	<0.1%	12500000	(K)ALLAYAFALAGNQDK(R)	65.48	44.39	783.423	164714	HUMAN	P01023	Alpha-2-macroglobulin
2	21.8	<0.1%	8250000	(K)ALLAYAFALAGNQDK(R)	65.08	60.89	783.421	164714	HUMAN	P01023	Alpha-2-macroglobulin
2	21.72	<0.1%	17500000	(K)ALLAYAFALAGNQDK(R)	65.07	66	783.422	164714	HUMAN	P01023	Alpha-2-macroglobulin
2	21.65	<0.1%	7750000	(K)ALLAYAFALAGNQDK(R)	65.73	37.39	783.422	164714	HUMAN	P01023	Alpha-2-macroglobulin
2	21.41	<0.1%	14400000	(K)ALLAYAFALAGNQDK(R)	65.53	42.63	783.423	164714	HUMAN	P01023	Alpha-2-macroglobulin
2	20.71	<0.1%	20100000	(K)ALLAYAFALAGNQDK(R)	65.47	45.07	783.423	164714	HUMAN	P01023	Alpha-2-macroglobulin
2	20.5	<0.1%	20300000	(K)ALLAYAFALAGNQDK(R)	65.43	43.05	783.422	164714	HUMAN	P01023	Alpha-2-macroglobulin
2	20	<0.1%	13600000	(K)ALLAYAFALAGNQDK(R)	65.5	44.55	783.423	164714	HUMAN	P01023	Alpha-2-macroglobulin
2	19.83	<0.1%	132000	(K)ALLAYAFALAGNQDK(R)	65.1	3.06	783.422	164714	HUMAN	P01023	Alpha-2-macroglobulin
2	19.72	<0.1%	56400	(K)ALLAYAFALAGNQDK(R)	65.38	3.16	783.422	164714	HUMAN	P01023	Alpha-2-macroglobulin
2	19.65	<0.1%	9660000	(K)ALLAYAFALAGNQDK(R)	65.12	63.78	783.422	164714	HUMAN	P01023	Alpha-2-macroglobulin
2	19.59	<0.1%	7820000	(K)ALLAYAFALAGNQDK(R)	65.22	59.26	783.421	164714	HUMAN	P01023	Alpha-2-macroglobulin
2	19.1	<0.1%	7480000	(K)ALLAYAFALAGNQDK(R)	65.75	40.2	783.423	164714	HUMAN	P01023	Alpha-2-macroglobulin
2	18.9	<0.1%	8920000	(K)ALLAYAFALAGNQDK(R)	65.05	63.71	783.422	164714	HUMAN	P01023	Alpha-2-macroglobulin
2	18.89	<0.1%	179000	(K)ALLAYAFALAGNQDK(R)	65.2	4.32	783.423	164714	HUMAN	P01023	Alpha-2-macroglobulin
2	18.47	<0.1%	76600	(K)ALLAYAFALAGNQDK(R)	65.15	4.61	783.423	164714	HUMAN	P01023	Alpha-2-macroglobulin
2	18.18	<0.1%	7820000	(K)ALLAYAFALAGNQDK(R)	65.22	59.26	783.421	164714	HUMAN	P01023	Alpha-2-macroglobulin
2	17.67	<0.1%	7960000	(K)ALLAYAFALAGNQDK(R)	65.22	58.12	783.421	164714	HUMAN	P01023	Alpha-2-macroglobulin
2	17.33	<0.1%	7950000	(K)ALLAYAFALAGNQDK(R)	65.2	58.12	783.421	164714	HUMAN	P01023	Alpha-2-macroglobulin
2	16.34	<0.1%	149000	(K)ALLAYAFALAGNQDK(R)	65.73	49.84	783.42	164714	HUMAN	P01023	Alpha-2-macroglobulin
2	16.28	<0.1%	16100000	(K)ALLAYAFALAGNQDK(R)	65.12	66.66	783.422	164714	HUMAN	P01023	Alpha-2-macroglobulin
2	16.22	<0.1%	8880000	(K)ALLAYAFALAGNQDK(R)	65.02	63.72	783.422	164714	HUMAN	P01023	Alpha-2-macroglobulin
2	15.47	<0.1%	83600	(K)ALLAYAFALAGNQDK(R)	65.15	4.73	783.422	164714	HUMAN	P01023	Alpha-2-macroglobulin
2	14.65	<0.1%	148000	(K)ALLAYAFALAGNQDK(R)	65.67	47.99	783.42	164714	HUMAN	P01023	Alpha-2-macroglobulin
2	14	<0.1%	152000	(K)ALLAYAFALAGNQDK(R)	65.65	43.15	783.418	164714	HUMAN	P01023	Alpha-2-macroglobulin
2	13.93	<0.1%	119000	(K)ALLAYAFALAGNQDK(R)	65.83	57.25	783.42	164714	HUMAN	P01023	Alpha-2-macroglobulin
2	11.57	0.002	87900	(K)ALLAYAFALAGNQDK(R)	65.73	50.93	783.419	164714	HUMAN	P01023	Alpha-2-macroglobulin
2	17.17	<0.1%	317000	(K)ALLAYAFALAGNQDKR(K)	60.32	15.79	861.468	164714	HUMAN	P01023	Alpha-2-macroglobulin
2	15.59	<0.1%	41600	(K)ALLAYAFALAGNQDKR(K)	85.15	36.27	882.971	164714	HUMAN	P01023	Alpha-2-macroglobulin
2	17.6	<0.1%	111000000	(K)ATVLNYLPK(C)	47.98	93.69	509.803	164714	HUMAN	P01023	Alpha-2-macroglobulin
2	17.55	<0.1%	116000000	(K)ATVLNYLPK(C)	48.07	95.76	509.802	164714	HUMAN	P01023	Alpha-2-macroglobulin
2	17.36	<0.1%	364000	(K)ATVLNYLPK(C)	62.52	53.43	531.304	164714	HUMAN	P01023	Alpha-2-macroglobulin
2	16.81	<0.1%	64600000	(K)ATVLNYLPK(C)	48.42	80.77	509.802	164714	HUMAN	P01023	Alpha-2-macroglobulin
2	16.8	<0.1%	110000000	(K)ATVLNYLPK(C)	48.03	93.52	509.803	164714	HUMAN	P01023	Alpha-2-macroglobulin
2	16.79	<0.1%	81100000	(K)ATVLNYLPK(C)	48.07	82.71	509.802	164714	HUMAN	P01023	Alpha-2-macroglobulin
2	16.79	<0.1%	116000000	(K)ATVLNYLPK(C)	48.02	94.76	509.803	164714	HUMAN	P01023	Alpha-2-macroglobulin
2	16.73	<0.1%	81000000	(K)ATVLNYLPK(C)	48.12	81.8	509.803	164714	HUMAN	P01023	Alpha-2-macroglobulin
2	16.62	<0.1%	63400000	(K)ATVLNYLPK(C)	48.4	79.41	509.802	164714	HUMAN	P01023	Alpha-2-macroglobulin
2	16.58	<0.1%	82600000	(K)ATVLNYLPK(C)	48.08	80.7	509.802	164714	HUMAN	P01023	Alpha-2-macroglobulin
2	16.05	<0.1%	110000000	(K)ATVLNYLPK(C)	48.02	97.33	509.803	164714	HUMAN	P01023	Alpha-2-macroglobulin
2	16.04	<0.1%	1540000	(K)ATVLNYLPK(C)	49.35	36.99	509.802	164714	HUMAN	P01023	Alpha-2-macroglobulin
2	15.98	<0.1%	429000	(K)ATVLNYLPK(C)	62.6	56.16	531.304	164714	HUMAN	P01023	Alpha-2-macroglobulin
2	15.94	<0.1%	117000000	(K)ATVLNYLPK(C)	48.08	96.02	509.803	164714	HUMAN	P01023	Alpha-2-macroglobulin
2	15.57	<0.1%	117000000	(K)ATVLNYLPK(C)	48.08	96.02	509.803	164714	HUMAN	P01023	Alpha-2-macroglobulin
2	15.52	<0.1%	660000	(K)ATVLNYLPK(C)	61.47	75.31	531.304	164714	HUMAN	P01023	Alpha-2-macroglobulin
2	15.45	<0.1%	394000	(K)ATVLNYLPK(C)	62.52	66.76	531.304	164714	HUMAN	P01023	Alpha-2-macroglobulin
2	15.38	<0.1%	111000000	(K)ATVLNYLPK(C)	47.98	93.69	509.803	164714	HUMAN	P01023	Alpha-2-macroglobulin
2	15.05	<0.1%	69200000	(K)ATVLNYLPK(C)	48.38	77.99	509.803	164714	HUMAN	P01023	Alpha-2-macroglobulin
2	14.73	<0.1%	631000	(K)ATVLNYLPK(C)	61.42	84.87	531.305	164714	HUMAN	P01023	Alpha-2-macroglobulin
2	14.66	<0.1%	2660000	(K)ATVLNYLPK(C)	49.2	44.01	509.802	164714	HUMAN	P01023	Alpha-2-macroglobulin
2	14.29	<0.1%	2710000	(K)ATVLNYLPK(C)	49.13	43.06	509.803	164714	HUMAN	P01023	Alpha-2-macroglobulin
2	14.26	<0.1%	391000	(K)ATVLNYLPK(C)	62.25	62.4	531.304	164714	HUMAN	P01023	Alpha-2-macroglobulin
2	14.13	<0.1%	974000	(K)ATVLNYLPK(C)	49.42	28.33	509.802	164714	HUMAN	P01023	Alpha-2-macroglobulin
2	14.12	<0.1%	384000	(K)ATVLNYLPK(C)	62.22	67.47	531.303	164714	HUMAN	P01023	Alpha-2-macroglobulin
2	13.99	<0.1%	456000	(K)ATVLNYLPK(C)	62.57	52.91	531.304	164714	HUMAN	P01023	Alpha-2-macroglobulin
2	13.91	<0.1%	387000	(K)ATVLNYLPK(C)	62.57	57.72	531.303	164714	HUMAN	P01023	Alpha-2-macroglobulin
2	13.91	<0.1%	242000	(K)ATVLNYLPK(C)	60.6	60.73	531.298	164714	HUMAN	P01023	Alpha-2-macroglobulin
2	13.69	<0.1%	1430000	(K)ATVLNYLPK(C)	49.37	39.85	509.802	164714	HUMAN	P01023	Alpha-2-macroglobulin
2	13.68	<0.1%	2710000	(K)ATVLNYLPK(C)	49.1	40.78	509.803	164714	HUMAN	P01023	Alpha-2-macroglobulin
2	13.68	<0.1%	1930000	(K)ATVLNYLPK(C)	49.07	41.11	509.802	164714	HUMAN	P01023	Alpha-2-macroglobulin
2	13.62	<0.1%	2180000	(K)ATVLNYLPK(C)	49.33	52.39	509.803	164714	HUMAN	P01023	Alpha-2-macroglobulin
2	13.54	<0.1%	570000	(K)ATVLNYLPK(C)	61.47	73.03	531.305	164714	HUMAN	P01023	Alpha-2-macroglobulin
2	13.51	<0.1%	389000	(K)ATVLNYLPK(C)	62.23	64.1	531.303	164714	HUMAN	P01023	Alpha-2-macroglobulin
2	13.48	<0.1%	69200000	(K)ATVLNYLPK(C)	48.38	77.99	509.803	164714	HUMAN	P01023	Alpha-2-macroglobulin
2	13.45	<0.1%	398000	(K)ATVLNYLPK(C)	62.17	70.41	531.304	164714	HUMAN	P01023	Alpha-2-macroglobulin
2	13.39	<0.1%	2190000	(K)ATVLNYLPK(C)	49.13	42.12	509.803	164714	HUMAN	P01023	Alpha-2-macroglobulin
2	13.27	<0.1%	643000	(K)ATVLNYLPK(C)	61.4	77.23	531.304	164714	HUMAN	P01023	Alpha-2-macroglobulin
2	13.17	0.002	656000	(K)ATVLNYLPK(C)	61.47	75.89	531.305	164714	HUMAN	P01023	Alpha-2-macroglobulin
2	13.11	<0.1%	397000	(K)ATVLNYLPK(C)	62.52	64.11	531.305	164714	HUMAN	P01023	Alpha-2-macroglobulin
2	13.08	<0.1%	64600000	(K)ATVLNYLPK(C)	48.42	80.77	509.802	164714	HUMAN	P01023	Alpha-2-macroglobulin
2	13.01	<0.1%	398000	(K)ATVLNYLPK(C)	62.47	65.88	531.304	164714	HUMAN	P01023	Alpha-2-macroglobulin
2	12.98	<0.1%	2110000	(K)ATVLNYLPK(C)	49.03	41.28	509.802	164714	HUMAN	P01023	Alpha-2-macroglobulin
2	12.91	<0.1%	367000	(K)ATVLNYLPK(C)	62.5	54.59	531.304	164714	HUMAN	P01023	Alpha-2-macroglobulin
2	12.71	<0.1%	399000	(K)ATVLNYLPK(C)	62.17	73.83	531.303	164714	HUMAN	P01023	Alpha-2-macroglobulin
2	12.68	<0.1%	67800000	(K)ATVLNYLPK(C)	48.23	60.27	509.803	164714	HUMAN	P01023	Alpha-2-macroglobulin
2	12.62	<0.1%	111000000	(K)ATVLNYLPK(C)	47.98	93.69	509.803	164714	HUMAN	P01023	Alpha-2-macroglobulin
2	11.84	0.004	656000	(K)ATVLNYLPK(C)	61.47	75.89	531.305	164714	HUMAN	P01023	Alpha-2-macroglobulin
2	11.78	<0.1%	586000	(K)ATVLNYLPK(C)	61.47	78.45	531.303	164714	HUMAN	P01023	Alpha-2-macroglobulin
2	11.39	0.002	592000	(K)ATVLNYLPK(C)	61.45	74.78	531.305	164714	HUMAN	P01023	Alpha-2-macroglobulin
2	10.82	0.005	141000	(K)ATVLNYLPK(C)	62.65	42.58	531.303	164714	HUMAN	P01023	Alpha-2-macroglobulin
2	10.61	0.003	460000	(K)ATVLNYLPK(C)	62.58	67.2	531.305	164714	HUMAN	P01023	Alpha-2-macroglobulin
2	10.42	0.005	141000	(K)ATVLNYLPK(C)	62.65	42.58	531.303	164714	HUMAN	P01023	Alpha-2-macroglobulin
2	19.48	<0.1%	3360000	(K)DNSVHWERPQKPK(A)	19.55	78.53	810.917	164714	HUMAN	P01023	Alpha-2-macroglobulin
2	17.3	<0.1%	3740000	(K)DNSVHWERPQKPK(A)	19.48	80.7	810.916	164714	HUMAN	P01023	Alpha-2-macroglobulin
2	15.65	<0.1%	3300000	(K)DNSVHWERPQKPK(A)	19.55	76.38	810.917	164714	HUMAN	P01023	Alpha-2-macroglobulin
2	15.62	<0.1%	3690000	(K)DNSVHWERPQKPK(A)	19.48	81.05	810.917	164714	HUMAN	P01023	Alpha-2-macroglobulin
2	15.4	<0.1%	2110000	(K)DNSVHWERPQKPK(A)	19.53	76.36	810.917	164714	HUMAN	P01023	Alpha-2-macroglobulin
2	15.12	<0.1%	2040000	(K)DNSVHWERPQKPK(A)	19.55	73.35	810.917	164714	HUMAN	P01023	Alpha-2-macroglobulin
2	14.77	<0.1%	2130000	(K)DNSVHWERPQKPK(A)	19.63	77.11	810.917	164714	HUMAN	P01023	Alpha-2-macroglobulin
2	14.69	<0.1%	3340000	(K)DNSVHWERPQKPK(A)	19.72	76.82	810.917	164714	HUMAN	P01023	Alpha-2-macroglobulin
2	14.53	<0.1%	3730000	(K)DNSVHWERPQKPK(A)	19.48	80.76	810.917	164714	HUMAN	P01023	Alpha-2-macroglobulin
2	13.79	<0.1%	3690000	(K)DNSVHWERPQKPK(A)	19.48	81.05	810.917	164714	HUMAN	P01023	Alpha-2-macroglobulin
2	13.79	<0.1%	2750000	(K)DNSVHWERPQKPK(A)	19.85	72.71	810.917	164714	HUMAN	P01023	Alpha-2-macroglobulin
2	13.77	<0.1%	2130000	(K)DNSVHWERPQKPK(A)	19.63	77.11	810.917	164714	HUMAN	P01023	Alpha-2-macroglobulin
2	12.36	0.002	2700000	(K)DNSVHWERPQKPK(A)	19.85	71.49	810.917	164714	HUMAN	P01023	Alpha-2-macroglobulin
2	12.21	<0.1%	3340000	(K)DNSVHWERPQKPK(A)	19.72	76.82	810.917	164714	HUMAN	P01023	Alpha-2-macroglobulin
2	12.14	<0.1%	3340000	(K)DNSVHWERPQKPK(A)	19.72	76.82	810.917	164714	HUMAN	P01023	Alpha-2-macroglobulin
2	24.19	<0.1%	11500000	(K)DTVIKPLLVEPEGLEK(E)	50.35	62.54	890.511	164714	HUMAN	P01023	Alpha-2-macroglobulin
2	23.87	<0.1%	8500000	(K)DTVIKPLLVEPEGLEK(E)	50.45	53.85	890.511	164714	HUMAN	P01023	Alpha-2-macroglobulin
2	23.54	<0.1%	8510000	(K)DTVIKPLLVEPEGLEK(E)	50.62	55.78	890.511	164714	HUMAN	P01023	Alpha-2-macroglobulin
2	23.45	<0.1%	8830000	(K)DTVIKPLLVEPEGLEK(E)	50.47	53.35	890.51	164714	HUMAN	P01023	Alpha-2-macroglobulin
2	22.98	<0.1%	8540000	(K)DTVIKPLLVEPEGLEK(E)	50.6	57.5	890.51	164714	HUMAN	P01023	Alpha-2-macroglobulin
2	22.76	<0.1%	10700000	(K)DTVIKPLLVEPEGLEK(E)	50.33	63.76	890.51	164714	HUMAN	P01023	Alpha-2-macroglobulin
2	22.34	<0.1%	8310000	(K)DTVIKPLLVEPEGLEK(E)	50.57	52.08	890.51	164714	HUMAN	P01023	Alpha-2-macroglobulin
2	22.13	<0.1%	9350000	(K)DTVIKPLLVEPEGLEK(E)	50.65	55.26	890.511	164714	HUMAN	P01023	Alpha-2-macroglobulin
2	21.9	<0.1%	8640000	(K)DTVIKPLLVEPEGLEK(E)	50.47	54.03	890.51	164714	HUMAN	P01023	Alpha-2-macroglobulin
2	21.26	<0.1%	9030000	(K)DTVIKPLLVEPEGLEK(E)	50.55	54.95	890.511	164714	HUMAN	P01023	Alpha-2-macroglobulin
2	20.68	<0.1%	11500000	(K)DTVIKPLLVEPEGLEK(E)	50.33	61.74	890.51	164714	HUMAN	P01023	Alpha-2-macroglobulin
2	20.51	<0.1%	8180000	(K)DTVIKPLLVEPEGLEK(E)	50.48	51.57	890.511	164714	HUMAN	P01023	Alpha-2-macroglobulin
2	20.28	<0.1%	11500000	(K)DTVIKPLLVEPEGLEK(E)	50.35	62.54	890.511	164714	HUMAN	P01023	Alpha-2-macroglobulin
2	19.89	<0.1%	2160000	(K)DTVIKPLLVEPEGLEK(E)	56.1	116.89	912.012	164714	HUMAN	P01023	Alpha-2-macroglobulin
2	19.74	<0.1%	815000	(K)DTVIKPLLVEPEGLEK(E)	55.62	27.5	912.011	164714	HUMAN	P01023	Alpha-2-macroglobulin
2	19.59	<0.1%	9030000	(K)DTVIKPLLVEPEGLEK(E)	50.55	54.95	890.511	164714	HUMAN	P01023	Alpha-2-macroglobulin
2	16.44	<0.1%	659000	(K)DTVIKPLLVEPEGLEK(E)	55.85	29.14	912.011	164714	HUMAN	P01023	Alpha-2-macroglobulin
2	15.97	<0.1%	546000	(K)DTVIKPLLVEPEGLEK(E)	55.78	21.06	912.01	164714	HUMAN	P01023	Alpha-2-macroglobulin
2	15.34	<0.1%	1700000	(K)DTVIKPLLVEPEGLEK(E)	55.57	74.33	912.01	164714	HUMAN	P01023	Alpha-2-macroglobulin
2	14.37	<0.1%	1640000	(K)DTVIKPLLVEPEGLEK(E)	55.6	69.75	912.009	164714	HUMAN	P01023	Alpha-2-macroglobulin
2	14.01	<0.1%	1730000	(K)DTVIKPLLVEPEGLEK(E)	55.53	59.49	912.01	164714	HUMAN	P01023	Alpha-2-macroglobulin
2	13.29	<0.1%	1730000	(K)DTVIKPLLVEPEGLEK(E)	55.53	59.49	912.01	164714	HUMAN	P01023	Alpha-2-macroglobulin
2	12.73	<0.1%	22100	(K)DTVIKPLLVEPEGLEK(E)	55.9	0	912.011	164714	HUMAN	P01023	Alpha-2-macroglobulin
2	12.66	<0.1%	11500000	(K)DTVIKPLLVEPEGLEK(E)	50.33	61.74	890.51	164714	HUMAN	P01023	Alpha-2-macroglobulin
2	12.48	0.003	10700000	(K)DTVIKPLLVEPEGLEK(E)	50.33	63.76	890.51	164714	HUMAN	P01023	Alpha-2-macroglobulin
2	11.14	0.004	25100	(K)DTVIKPLLVEPEGLEK(E)	55.87	0	912.012	164714	HUMAN	P01023	Alpha-2-macroglobulin
2	19	<0.1%	83300000	(K)FEVQVTVPK(I)	41.23	67.87	523.8	164714	HUMAN	P01023	Alpha-2-macroglobulin
2	18.78	<0.1%	84100000	(K)FEVQVTVPK(I)	41.23	68.68	523.8	164714	HUMAN	P01023	Alpha-2-macroglobulin
2	17.65	<0.1%	64500000	(K)FEVQVTVPK(I)	41.33	58.45	523.799	164714	HUMAN	P01023	Alpha-2-macroglobulin
2	17.46	<0.1%	72300000	(K)FEVQVTVPK(I)	41.35	61.48	523.8	164714	HUMAN	P01023	Alpha-2-macroglobulin
2	17.43	<0.1%	45400000	(K)FEVQVTVPK(I)	41.52	52.45	523.799	164714	HUMAN	P01023	Alpha-2-macroglobulin
2	17.38	<0.1%	72000000	(K)FEVQVTVPK(I)	41.33	60.78	523.8	164714	HUMAN	P01023	Alpha-2-macroglobulin
2	16.97	<0.1%	72300000	(K)FEVQVTVPK(I)	41.35	61.48	523.8	164714	HUMAN	P01023	Alpha-2-macroglobulin
2	16.56	<0.1%	45900000	(K)FEVQVTVPK(I)	41.5	52.22	523.8	164714	HUMAN	P01023	Alpha-2-macroglobulin
2	16.48	<0.1%	72200000	(K)FEVQVTVPK(I)	41.32	58.9	523.8	164714	HUMAN	P01023	Alpha-2-macroglobulin
2	16.2	<0.1%	83000000	(K)FEVQVTVPK(I)	41.28	68.28	523.8	164714	HUMAN	P01023	Alpha-2-macroglobulin
2	16.17	<0.1%	461000	(K)FEVQVTVPK(I)	42.43	35.05	523.799	164714	HUMAN	P01023	Alpha-2-macroglobulin
2	16.04	<0.1%	45800000	(K)FEVQVTVPK(I)	41.5	54.04	523.8	164714	HUMAN	P01023	Alpha-2-macroglobulin
2	15.86	<0.1%	66600000	(K)FEVQVTVPK(I)	41.37	59.69	523.8	164714	HUMAN	P01023	Alpha-2-macroglobulin
2	15.57	<0.1%	63400000	(K)FEVQVTVPK(I)	41.33	57.92	523.8	164714	HUMAN	P01023	Alpha-2-macroglobulin
2	15.32	<0.1%	346000	(K)FEVQVTVPK(I)	42.52	35.23	523.799	164714	HUMAN	P01023	Alpha-2-macroglobulin
2	15.29	<0.1%	72200000	(K)FEVQVTVPK(I)	41.32	58.9	523.8	164714	HUMAN	P01023	Alpha-2-macroglobulin
2	14.49	<0.1%	331000	(K)FEVQVTVPK(I)	42.48	33.92	523.799	164714	HUMAN	P01023	Alpha-2-macroglobulin
2	13.95	<0.1%	463000	(K)FEVQVTVPK(I)	42.42	33.51	523.799	164714	HUMAN	P01023	Alpha-2-macroglobulin
2	12.32	<0.1%	448000	(K)FEVQVTVPK(I)	42.42	38.16	523.799	164714	HUMAN	P01023	Alpha-2-macroglobulin
2	14.96	<0.1%	39200000	(K)FQVDNNNR(L)	16.4	53.34	503.741	164714	HUMAN	P01023	Alpha-2-macroglobulin
2	14.86	<0.1%	24900000	(K)FQVDNNNR(L)	16.35	46.56	503.74	164714	HUMAN	P01023	Alpha-2-macroglobulin
2	14.24	<0.1%	24300000	(K)FQVDNNNR(L)	16.35	45.59	503.74	164714	HUMAN	P01023	Alpha-2-macroglobulin
2	14.21	0.001	24800000	(K)FQVDNNNR(L)	16.38	45.61	503.741	164714	HUMAN	P01023	Alpha-2-macroglobulin
2	14.2	<0.1%	28900000	(K)FQVDNNNR(L)	16.3	49.04	503.741	164714	HUMAN	P01023	Alpha-2-macroglobulin
2	14.17	<0.1%	39900000	(K)FQVDNNNR(L)	16.33	52.61	503.74	164714	HUMAN	P01023	Alpha-2-macroglobulin
2	13.86	<0.1%	39700000	(K)FQVDNNNR(L)	16.33	51.22	503.741	164714	HUMAN	P01023	Alpha-2-macroglobulin
2	13.81	<0.1%	39500000	(K)FQVDNNNR(L)	16.23	56.33	503.74	164714	HUMAN	P01023	Alpha-2-macroglobulin
2	13.12	0.002	40100000	(K)FQVDNNNR(L)	16.2	56.05	503.74	164714	HUMAN	P01023	Alpha-2-macroglobulin
2	12.61	<0.1%	26900000	(K)FQVDNNNR(L)	16.42	49.06	503.741	164714	HUMAN	P01023	Alpha-2-macroglobulin
2	12.29	<0.1%	39400000	(K)FQVDNNNR(L)	16.15	55.09	503.74	164714	HUMAN	P01023	Alpha-2-macroglobulin
2	12.08	<0.1%	29100000	(K)FQVDNNNR(L)	16.37	49.01	503.74	164714	HUMAN	P01023	Alpha-2-macroglobulin
2	11.84	0.001	318000	(K)FQVDNNNR(L)	16.48	8.88	503.74	164714	HUMAN	P01023	Alpha-2-macroglobulin
4	14.23	<0.1%	192000	(K)FRVVSMDENFHPLNELIPLVYIQDPK(G)	71.55	1.36	779.158	164714	HUMAN	P01023	Alpha-2-macroglobulin
4	25.9	<0.1%	124000	(K)GGVEDEVTLSAYITIALLEIPLTVTHPVVR(N)	104.7	4.64	802.198	164714	HUMAN	P01023	Alpha-2-macroglobulin
2	17.08	<0.1%	2450000	(K)GHFSISIPVK(S)	50.03	47.54	564.316	164714	HUMAN	P01023	Alpha-2-macroglobulin
2	15.93	<0.1%	3520000	(K)GHFSISIPVK(S)	49.83	46.04	564.316	164714	HUMAN	P01023	Alpha-2-macroglobulin
2	15.47	<0.1%	3520000	(K)GHFSISIPVK(S)	49.9	47.29	564.316	164714	HUMAN	P01023	Alpha-2-macroglobulin
2	15.33	<0.1%	2440000	(K)GHFSISIPVK(S)	49.98	46.63	564.315	164714	HUMAN	P01023	Alpha-2-macroglobulin
2	15.26	<0.1%	2380000	(K)GHFSISIPVK(S)	49.95	46.37	564.316	164714	HUMAN	P01023	Alpha-2-macroglobulin
2	15.11	<0.1%	4370000	(K)GHFSISIPVK(S)	42.65	35.82	542.814	164714	HUMAN	P01023	Alpha-2-macroglobulin
2	14.95	<0.1%	2890000	(K)GHFSISIPVK(S)	42.9	31.49	542.814	164714	HUMAN	P01023	Alpha-2-macroglobulin
2	14.86	<0.1%	4340000	(K)GHFSISIPVK(S)	42.58	35.96	542.814	164714	HUMAN	P01023	Alpha-2-macroglobulin
2	14.58	<0.1%	2480000	(K)GHFSISIPVK(S)	49.92	45.33	564.316	164714	HUMAN	P01023	Alpha-2-macroglobulin
2	14.53	0.001	664000	(K)GHFSISIPVK(S)	50.1	45.86	564.316	164714	HUMAN	P01023	Alpha-2-macroglobulin
2	14.5	<0.1%	3650000	(K)GHFSISIPVK(S)	49.85	48.08	564.316	164714	HUMAN	P01023	Alpha-2-macroglobulin
2	14.35	<0.1%	666000	(K)GHFSISIPVK(S)	50.1	47.05	564.315	164714	HUMAN	P01023	Alpha-2-macroglobulin
2	13.08	<0.1%	2440000	(K)GHFSISIPVK(S)	49.98	46.16	564.316	164714	HUMAN	P01023	Alpha-2-macroglobulin
2	12.79	<0.1%	4280000	(K)GHFSISIPVK(S)	42.62	35.31	542.814	164714	HUMAN	P01023	Alpha-2-macroglobulin
2	11.79	0.002	3230000	(K)GHFSISIPVK(S)	42.87	30.48	542.814	164714	HUMAN	P01023	Alpha-2-macroglobulin
2	11.56	0.002	709000	(K)GHFSISIPVK(S)	50.12	43.77	564.316	164714	HUMAN	P01023	Alpha-2-macroglobulin
2	11.44	0.002	666000	(K)GHFSISIPVK(S)	50.1	47.05	564.315	164714	HUMAN	P01023	Alpha-2-macroglobulin
2	11.06	0.003	3930000	(K)GHFSISIPVK(S)	42.53	33.01	542.815	164714	HUMAN	P01023	Alpha-2-macroglobulin
2	10.93	0.002	2510000	(K)GHFSISIPVK(S)	49.88	46.72	564.316	164714	HUMAN	P01023	Alpha-2-macroglobulin
2	16.34	<0.1%	15800000	(K)GPTQEFK(K)	15.85	23.54	403.707	164714	HUMAN	P01023	Alpha-2-macroglobulin
2	16.26	<0.1%	30900000	(K)GPTQEFK(K)	15.78	33.11	403.707	164714	HUMAN	P01023	Alpha-2-macroglobulin
2	16.22	<0.1%	30300000	(K)GPTQEFK(K)	15.82	32	403.708	164714	HUMAN	P01023	Alpha-2-macroglobulin
2	16.2	<0.1%	22100000	(K)GPTQEFK(K)	15.92	29.76	403.708	164714	HUMAN	P01023	Alpha-2-macroglobulin
2	16.17	<0.1%	16700000	(K)GPTQEFK(K)	15.88	24.29	403.707	164714	HUMAN	P01023	Alpha-2-macroglobulin
2	15.92	<0.1%	16600000	(K)GPTQEFK(K)	16.35	29.43	403.707	164714	HUMAN	P01023	Alpha-2-macroglobulin
2	15.67	<0.1%	21400000	(K)GPTQEFK(K)	15.9	29.77	403.707	164714	HUMAN	P01023	Alpha-2-macroglobulin
2	15.62	<0.1%	17200000	(K)GPTQEFK(K)	16.33	29.18	403.707	164714	HUMAN	P01023	Alpha-2-macroglobulin
2	15.61	<0.1%	31600000	(K)GPTQEFK(K)	15.78	32.94	403.708	164714	HUMAN	P01023	Alpha-2-macroglobulin
2	15.59	<0.1%	21700000	(K)GPTQEFK(K)	15.98	29.44	403.707	164714	HUMAN	P01023	Alpha-2-macroglobulin
2	15.06	<0.1%	17100000	(K)GPTQEFK(K)	16.32	29.48	403.707	164714	HUMAN	P01023	Alpha-2-macroglobulin
2	14.94	<0.1%	16800000	(K)GPTQEFK(K)	15.88	24.66	403.707	164714	HUMAN	P01023	Alpha-2-macroglobulin
2	12.78	<0.1%	301000	(K)GVPIPNK(V)	28.32	32.17	384.225	164714	HUMAN	P01023	Alpha-2-macroglobulin
2	12.55	<0.1%	287000	(K)GVPIPNK(V)	27.72	27.32	384.225	164714	HUMAN	P01023	Alpha-2-macroglobulin
2	12.1	<0.1%	144000	(K)GVPIPNK(V)	27.83	17.35	384.225	164714	HUMAN	P01023	Alpha-2-macroglobulin
2	11.94	<0.1%	232000	(K)GVPIPNK(V)	26.72	10.34	384.225	164714	HUMAN	P01023	Alpha-2-macroglobulin
2	11.81	0.001	152000	(K)GVPIPNK(V)	27.83	14.75	384.224	164714	HUMAN	P01023	Alpha-2-macroglobulin
2	11.62	0.001	65300	(K)GVPIPNK(V)	28.03	6.42	384.223	164714	HUMAN	P01023	Alpha-2-macroglobulin
2	11.38	0.002	303000	(K)GVPIPNK(V)	28.32	30.54	384.224	164714	HUMAN	P01023	Alpha-2-macroglobulin
2	11.12	0.001	286000	(K)GVPIPNK(V)	27.73	24.87	384.225	164714	HUMAN	P01023	Alpha-2-macroglobulin
2	11.01	0.002	314000	(K)GVPIPNK(V)	28.43	28	384.225	164714	HUMAN	P01023	Alpha-2-macroglobulin
2	10.94	0.002	144000	(K)GVPIPNK(V)	28.63	20.58	384.225	164714	HUMAN	P01023	Alpha-2-macroglobulin
2	10.93	0.002	312000	(K)GVPIPNK(V)	28.32	31.48	384.225	164714	HUMAN	P01023	Alpha-2-macroglobulin
2	10.71	0.003	25900000	(K)GVPIPNK(V)	19.78	54.52	362.723	164714	HUMAN	P01023	Alpha-2-macroglobulin
2	10.69	0.004	26000000	(K)GVPIPNK(V)	19.88	56.84	362.723	164714	HUMAN	P01023	Alpha-2-macroglobulin
2	10.68	0.004	146000	(K)GVPIPNK(V)	27.82	16.64	384.224	164714	HUMAN	P01023	Alpha-2-macroglobulin
2	10.67	0.004	20900000	(K)GVPIPNK(V)	20.05	50.68	362.723	164714	HUMAN	P01023	Alpha-2-macroglobulin
2	10.66	0.004	27300000	(K)GVPIPNK(V)	19.75	55.29	362.723	164714	HUMAN	P01023	Alpha-2-macroglobulin
2	10.64	0.005	12500000	(K)GVPIPNK(V)	19.77	45.89	362.723	164714	HUMAN	P01023	Alpha-2-macroglobulin
2	10.59	0.003	7330000	(K)GVPIPNK(V)	19.82	41.46	362.723	164714	HUMAN	P01023	Alpha-2-macroglobulin
2	10.55	0.005	7380000	(K)GVPIPNK(V)	19.87	40.11	362.723	164714	HUMAN	P01023	Alpha-2-macroglobulin
2	10.4	0.005	426000	(K)GVPIPNK(V)	27.5	36.85	384.225	164714	HUMAN	P01023	Alpha-2-macroglobulin
2	10.36	0.004	6950000	(K)GVPIPNK(V)	19.82	41.71	362.723	164714	HUMAN	P01023	Alpha-2-macroglobulin
2	10.26	0.004	6950000	(K)GVPIPNK(V)	19.82	41.71	362.723	164714	HUMAN	P01023	Alpha-2-macroglobulin
2	10.05	0.004	496000	(K)GVPIPNK(V)	27.37	41.9	384.225	164714	HUMAN	P01023	Alpha-2-macroglobulin
2	20.54	<0.1%	8790000	(K)HYDGSYSTFGER(Y)	27.03	29.7	709.805	164714	HUMAN	P01023	Alpha-2-macroglobulin
2	20.33	<0.1%	13400000	(K)HYDGSYSTFGER(Y)	26.9	36.55	709.804	164714	HUMAN	P01023	Alpha-2-macroglobulin
2	20.18	<0.1%	13700000	(K)HYDGSYSTFGER(Y)	26.95	36.46	709.804	164714	HUMAN	P01023	Alpha-2-macroglobulin
2	19.68	<0.1%	14100000	(K)HYDGSYSTFGER(Y)	26.95	37.5	709.804	164714	HUMAN	P01023	Alpha-2-macroglobulin
2	19.32	<0.1%	9020000	(K)HYDGSYSTFGER(Y)	27.02	29.85	709.805	164714	HUMAN	P01023	Alpha-2-macroglobulin
2	19.03	<0.1%	5320000	(K)HYDGSYSTFGER(Y)	27.22	26.41	709.804	164714	HUMAN	P01023	Alpha-2-macroglobulin
2	19.03	<0.1%	8520000	(K)HYDGSYSTFGER(Y)	27.05	30.09	709.804	164714	HUMAN	P01023	Alpha-2-macroglobulin
2	18.81	<0.1%	6150000	(K)HYDGSYSTFGER(Y)	27.48	30.59	709.804	164714	HUMAN	P01023	Alpha-2-macroglobulin
2	18.28	<0.1%	5220000	(K)HYDGSYSTFGER(Y)	27.17	25.69	709.805	164714	HUMAN	P01023	Alpha-2-macroglobulin
2	17.73	<0.1%	5880000	(K)HYDGSYSTFGER(Y)	27.42	29.79	709.804	164714	HUMAN	P01023	Alpha-2-macroglobulin
2	17.45	<0.1%	535000	(K)HYDGSYSTFGER(Y)	26.58	18.56	709.804	164714	HUMAN	P01023	Alpha-2-macroglobulin
2	17.3	<0.1%	528000	(K)HYDGSYSTFGER(Y)	26.5	18.12	709.803	164714	HUMAN	P01023	Alpha-2-macroglobulin
2	17.22	<0.1%	724000	(K)HYDGSYSTFGER(Y)	25.58	9.29	709.803	164714	HUMAN	P01023	Alpha-2-macroglobulin
2	17.21	<0.1%	5950000	(K)HYDGSYSTFGER(Y)	27.42	29.89	709.804	164714	HUMAN	P01023	Alpha-2-macroglobulin
2	16.12	<0.1%	825000	(K)HYDGSYSTFGER(Y)	25.68	10.05	709.804	164714	HUMAN	P01023	Alpha-2-macroglobulin
2	15.97	<0.1%	542000	(K)HYDGSYSTFGER(Y)	26.53	17.22	709.803	164714	HUMAN	P01023	Alpha-2-macroglobulin
2	15.45	<0.1%	825000	(K)HYDGSYSTFGER(Y)	26.58	20.5	709.804	164714	HUMAN	P01023	Alpha-2-macroglobulin
2	14.7	<0.1%	679000	(K)HYDGSYSTFGER(Y)	25.63	9.77	709.804	164714	HUMAN	P01023	Alpha-2-macroglobulin
2	14.06	<0.1%	5070000	(K)HYDGSYSTFGER(Y)	27.17	25.77	709.804	164714	HUMAN	P01023	Alpha-2-macroglobulin
2	13.81	<0.1%	436000	(K)HYDGSYSTFGER(Y)	26.18	7.52	709.803	164714	HUMAN	P01023	Alpha-2-macroglobulin
2	12.83	<0.1%	769000	(K)HYDGSYSTFGER(Y)	26.7	22.85	709.804	164714	HUMAN	P01023	Alpha-2-macroglobulin
2	12.73	<0.1%	825000	(K)HYDGSYSTFGER(Y)	26.68	22.89	709.804	164714	HUMAN	P01023	Alpha-2-macroglobulin
2	11.59	0.002	484000	(K)HYDGSYSTFGER(Y)	26.18	9.44	709.804	164714	HUMAN	P01023	Alpha-2-macroglobulin
2	10.79	0.005	462000	(K)HYDGSYSTFGER(Y)	26.22	8.58	709.804	164714	HUMAN	P01023	Alpha-2-macroglobulin
2	26.09	<0.1%	6740000	(K)LHTEAQIQEEGTVVELTGR(Q)	42.1	40.98	1055.54	164714	HUMAN	P01023	Alpha-2-macroglobulin
2	26.06	<0.1%	4870000	(K)LHTEAQIQEEGTVVELTGR(Q)	42.48	38.02	1055.54	164714	HUMAN	P01023	Alpha-2-macroglobulin
2	25.69	<0.1%	4690000	(K)LHTEAQIQEEGTVVELTGR(Q)	42.45	36.06	1055.54	164714	HUMAN	P01023	Alpha-2-macroglobulin
2	23.54	<0.1%	5080000	(K)LHTEAQIQEEGTVVELTGR(Q)	42.52	41.16	1055.54	164714	HUMAN	P01023	Alpha-2-macroglobulin
2	22.96	<0.1%	5550000	(K)LHTEAQIQEEGTVVELTGR(Q)	42.23	41.55	1055.54	164714	HUMAN	P01023	Alpha-2-macroglobulin
2	22.93	<0.1%	5340000	(K)LHTEAQIQEEGTVVELTGR(Q)	42.33	37.99	1055.54	164714	HUMAN	P01023	Alpha-2-macroglobulin
2	22.08	<0.1%	6510000	(K)LHTEAQIQEEGTVVELTGR(Q)	42.13	36.26	1055.54	164714	HUMAN	P01023	Alpha-2-macroglobulin
2	22.06	<0.1%	6440000	(K)LHTEAQIQEEGTVVELTGR(Q)	42.13	38.51	1055.55	164714	HUMAN	P01023	Alpha-2-macroglobulin
2	21.73	<0.1%	5140000	(K)LHTEAQIQEEGTVVELTGR(Q)	42.25	39.69	1055.54	164714	HUMAN	P01023	Alpha-2-macroglobulin
2	21.44	<0.1%	5790000	(K)LHTEAQIQEEGTVVELTGR(Q)	42.3	37.31	1055.54	164714	HUMAN	P01023	Alpha-2-macroglobulin
2	21.17	<0.1%	5390000	(K)LHTEAQIQEEGTVVELTGR(Q)	42.32	36.54	1055.54	164714	HUMAN	P01023	Alpha-2-macroglobulin
2	20.57	<0.1%	5790000	(K)LHTEAQIQEEGTVVELTGR(Q)	42.3	37.31	1055.54	164714	HUMAN	P01023	Alpha-2-macroglobulin
2	18.88	<0.1%	4920000	(K)LHTEAQIQEEGTVVELTGR(Q)	42.22	41.68	1055.54	164714	HUMAN	P01023	Alpha-2-macroglobulin
2	18.67	<0.1%	5550000	(K)LHTEAQIQEEGTVVELTGR(Q)	42.23	41.55	1055.54	164714	HUMAN	P01023	Alpha-2-macroglobulin
2	18.6	<0.1%	6440000	(K)LHTEAQIQEEGTVVELTGR(Q)	42.13	38.51	1055.55	164714	HUMAN	P01023	Alpha-2-macroglobulin
2	18.42	<0.1%	5340000	(K)LHTEAQIQEEGTVVELTGR(Q)	42.33	37.99	1055.54	164714	HUMAN	P01023	Alpha-2-macroglobulin
2	15	<0.1%	43400	(K)LHTEAQIQEEGTVVELTGR(Q)	41.82	2.73	1055.55	164714	HUMAN	P01023	Alpha-2-macroglobulin
2	14.63	<0.1%	6740000	(K)LHTEAQIQEEGTVVELTGR(Q)	42.1	40.98	1055.54	164714	HUMAN	P01023	Alpha-2-macroglobulin
2	12.43	<0.1%	323000	(K)LHTEAQIQEEGTVVELTGR(Q)	51.48	29.31	1077.05	164714	HUMAN	P01023	Alpha-2-macroglobulin
2	10.53	0.004	30900	(K)LHTEAQIQEEGTVVELTGR(Q)	42.03	1.52	1055.54	164714	HUMAN	P01023	Alpha-2-macroglobulin
2	22.66	<0.1%	55900000	(K)LPPNVVEESAR(A)	29.43	95.95	605.827	164714	HUMAN	P01023	Alpha-2-macroglobulin
2	22.43	<0.1%	66700000	(K)LPPNVVEESAR(A)	29.38	94.36	605.827	164714	HUMAN	P01023	Alpha-2-macroglobulin
2	22.43	<0.1%	99500000	(K)LPPNVVEESAR(A)	29.38	101.24	605.827	164714	HUMAN	P01023	Alpha-2-macroglobulin
2	22.43	<0.1%	93500000	(K)LPPNVVEESAR(A)	29.4	102.88	605.827	164714	HUMAN	P01023	Alpha-2-macroglobulin
2	22.41	<0.1%	57400000	(K)LPPNVVEESAR(A)	29.47	97.5	605.827	164714	HUMAN	P01023	Alpha-2-macroglobulin
2	22.32	<0.1%	70100000	(K)LPPNVVEESAR(A)	29.37	96.84	605.827	164714	HUMAN	P01023	Alpha-2-macroglobulin
2	22.06	<0.1%	55300000	(K)LPPNVVEESAR(A)	29.68	98.54	605.827	164714	HUMAN	P01023	Alpha-2-macroglobulin
2	22.04	<0.1%	65400000	(K)LPPNVVEESAR(A)	29.33	95.31	605.827	164714	HUMAN	P01023	Alpha-2-macroglobulin
2	21.66	<0.1%	90100000	(K)LPPNVVEESAR(A)	29.4	103.36	605.827	164714	HUMAN	P01023	Alpha-2-macroglobulin
2	21.66	<0.1%	54000000	(K)LPPNVVEESAR(A)	29.65	98.62	605.827	164714	HUMAN	P01023	Alpha-2-macroglobulin
2	20.23	<0.1%	53000000	(K)LPPNVVEESAR(A)	29.65	97.69	605.827	164714	HUMAN	P01023	Alpha-2-macroglobulin
2	19.53	<0.1%	9820000	(K)LPPNVVEESAR(A)	30.38	76.97	605.828	164714	HUMAN	P01023	Alpha-2-macroglobulin
2	19.06	<0.1%	17600000	(K)LPPNVVEESAR(A)	29.97	80.5	605.827	164714	HUMAN	P01023	Alpha-2-macroglobulin
2	18.99	<0.1%	10300000	(K)LPPNVVEESAR(A)	30.52	79.52	605.826	164714	HUMAN	P01023	Alpha-2-macroglobulin
2	18.95	<0.1%	9620000	(K)LPPNVVEESAR(A)	30.33	75.57	605.827	164714	HUMAN	P01023	Alpha-2-macroglobulin
2	18.64	<0.1%	11400000	(K)LPPNVVEESAR(A)	30.3	78.36	605.825	164714	HUMAN	P01023	Alpha-2-macroglobulin
2	18.62	<0.1%	18100000	(K)LPPNVVEESAR(A)	30.3	82.09	605.827	164714	HUMAN	P01023	Alpha-2-macroglobulin
2	18.6	<0.1%	12100000	(K)LPPNVVEESAR(A)	30.28	77.75	605.827	164714	HUMAN	P01023	Alpha-2-macroglobulin
2	18.26	<0.1%	10900000	(K)LPPNVVEESAR(A)	30.25	75.9	605.827	164714	HUMAN	P01023	Alpha-2-macroglobulin
2	18.05	<0.1%	5630000	(K)LPPNVVEESAR(A)	30.82	74.6	605.827	164714	HUMAN	P01023	Alpha-2-macroglobulin
2	16.41	<0.1%	11700000	(K)LPPNVVEESAR(A)	30.52	76.39	605.827	164714	HUMAN	P01023	Alpha-2-macroglobulin
2	15.69	<0.1%	18600000	(K)LPPNVVEESAR(A)	30.28	84.44	605.827	164714	HUMAN	P01023	Alpha-2-macroglobulin
2	15.32	<0.1%	6000000	(K)LPPNVVEESAR(A)	30.87	77.56	605.827	164714	HUMAN	P01023	Alpha-2-macroglobulin
2	20.99	<0.1%	1480000	(K)LSFYYLIMAK(G)	69.45	54.53	624.84	164714	HUMAN	P01023	Alpha-2-macroglobulin
2	20.86	<0.1%	806000	(K)LSFYYLIMAK(G)	69.37	52.23	624.84	164714	HUMAN	P01023	Alpha-2-macroglobulin
2	20.78	<0.1%	2610000	(K)LSFYYLIMAK(G)	69.38	54.85	624.84	164714	HUMAN	P01023	Alpha-2-macroglobulin
2	20	<0.1%	458000	(K)LSFYYLIMAK(G)	69.52	48.54	624.84	164714	HUMAN	P01023	Alpha-2-macroglobulin
2	19.78	<0.1%	2550000	(K)LSFYYLIMAK(G)	69.27	53.33	624.84	164714	HUMAN	P01023	Alpha-2-macroglobulin
2	19.67	<0.1%	1410000	(K)LSFYYLIMAK(G)	69.47	55.07	624.84	164714	HUMAN	P01023	Alpha-2-macroglobulin
2	19.55	<0.1%	818000	(K)LSFYYLIMAK(G)	69.4	54.08	624.84	164714	HUMAN	P01023	Alpha-2-macroglobulin
2	19.38	<0.1%	466000	(K)LSFYYLIMAK(G)	69.55	52.77	624.84	164714	HUMAN	P01023	Alpha-2-macroglobulin
2	19.13	<0.1%	817000	(K)LSFYYLIMAK(G)	69.45	53.49	624.84	164714	HUMAN	P01023	Alpha-2-macroglobulin
2	18.92	<0.1%	464000	(K)LSFYYLIMAK(G)	69.5	53.07	624.84	164714	HUMAN	P01023	Alpha-2-macroglobulin
2	18.9	<0.1%	1430000	(K)LSFYYLIMAK(G)	69.43	55.11	624.84	164714	HUMAN	P01023	Alpha-2-macroglobulin
2	18.5	<0.1%	2740000	(K)LSFYYLIMAK(G)	69.37	51.73	624.84	164714	HUMAN	P01023	Alpha-2-macroglobulin
2	15.52	<0.1%	31600	(K)LSFYYLIMAK(G)	65.78	1.23	624.841	164714	HUMAN	P01023	Alpha-2-macroglobulin
2	21.01	<0.1%	2250000	(K)MVSGFIPLKPTVK(M)	45.42	56.25	708.919	164714	HUMAN	P01023	Alpha-2-macroglobulin
2	19.35	<0.1%	2190000	(K)MVSGFIPLKPTVK(M)	45.4	55.99	708.919	164714	HUMAN	P01023	Alpha-2-macroglobulin
2	18	<0.1%	2190000	(K)MVSGFIPLKPTVK(M)	45.4	55.99	708.919	164714	HUMAN	P01023	Alpha-2-macroglobulin
2	17.69	<0.1%	2250000	(K)MVSGFIPLKPTVK(M)	45.42	56.25	708.919	164714	HUMAN	P01023	Alpha-2-macroglobulin
2	14.98	<0.1%	2230000	(K)MVSGFIPLKPTVK(M)	45.37	58.68	708.919	164714	HUMAN	P01023	Alpha-2-macroglobulin
2	11.79	<0.1%	2230000	(K)MVSGFIPLKPTVK(M)	45.37	58.68	708.919	164714	HUMAN	P01023	Alpha-2-macroglobulin
2	17.15	<0.1%	6570000	(K)NEDSLVFVQTDK(S)	39.88	48.78	697.846	164714	HUMAN	P01023	Alpha-2-macroglobulin
2	16.12	<0.1%	1940000	(K)NEDSLVFVQTDK(S)	39.95	50.38	697.845	164714	HUMAN	P01023	Alpha-2-macroglobulin
2	15.99	<0.1%	6740000	(K)NEDSLVFVQTDK(S)	39.9	51.61	697.846	164714	HUMAN	P01023	Alpha-2-macroglobulin
2	15.89	<0.1%	15100000	(K)NEDSLVFVQTDK(S)	39.88	53.22	697.846	164714	HUMAN	P01023	Alpha-2-macroglobulin
2	15.62	<0.1%	2140000	(K)NEDSLVFVQTDK(S)	39.97	53.45	697.845	164714	HUMAN	P01023	Alpha-2-macroglobulin
2	15.6	<0.1%	1310000	(K)NEDSLVFVQTDK(S)	39.87	64.82	697.842	164714	HUMAN	P01023	Alpha-2-macroglobulin
2	15.44	<0.1%	6410000	(K)NEDSLVFVQTDK(S)	39.88	50.5	697.846	164714	HUMAN	P01023	Alpha-2-macroglobulin
2	15.36	<0.1%	15400000	(K)NEDSLVFVQTDK(S)	39.93	50.74	697.846	164714	HUMAN	P01023	Alpha-2-macroglobulin
2	15.2	<0.1%	1280000	(K)NEDSLVFVQTDK(S)	39.88	60.03	697.843	164714	HUMAN	P01023	Alpha-2-macroglobulin
2	15.02	<0.1%	1280000	(K)NEDSLVFVQTDK(S)	39.88	60.03	697.843	164714	HUMAN	P01023	Alpha-2-macroglobulin
2	14.82	<0.1%	14700000	(K)NEDSLVFVQTDK(S)	39.9	52.29	697.846	164714	HUMAN	P01023	Alpha-2-macroglobulin
2	14.01	<0.1%	2020000	(K)NEDSLVFVQTDK(S)	39.93	52.76	697.846	164714	HUMAN	P01023	Alpha-2-macroglobulin
2	13.91	<0.1%	1940000	(K)NEDSLVFVQTDK(S)	39.95	50.38	697.845	164714	HUMAN	P01023	Alpha-2-macroglobulin
2	12.88	<0.1%	1310000	(K)NEDSLVFVQTDK(S)	39.85	51.92	697.842	164714	HUMAN	P01023	Alpha-2-macroglobulin
2	12.64	<0.1%	1980000	(K)NEDSLVFVQTDK(S)	39.97	54.62	697.845	164714	HUMAN	P01023	Alpha-2-macroglobulin
2	20.65	<0.1%	84700000	(K)QFSFPLSSEPFQGSYK(V)	59	72.7	924.945	164714	HUMAN	P01023	Alpha-2-macroglobulin
2	20.65	<0.1%	95500000	(K)QFSFPLSSEPFQGSYK(V)	58.97	75.29	924.945	164714	HUMAN	P01023	Alpha-2-macroglobulin
2	20.64	<0.1%	84500000	(K)QFSFPLSSEPFQGSYK(V)	59.02	72.23	924.945	164714	HUMAN	P01023	Alpha-2-macroglobulin
2	20.63	<0.1%	83200000	(K)QFSFPLSSEPFQGSYK(V)	59	73.33	924.946	164714	HUMAN	P01023	Alpha-2-macroglobulin
2	20.63	<0.1%	71200000	(K)QFSFPLSSEPFQGSYK(V)	59.05	69.08	924.946	164714	HUMAN	P01023	Alpha-2-macroglobulin
2	20.63	<0.1%	96200000	(K)QFSFPLSSEPFQGSYK(V)	58.93	76.88	924.946	164714	HUMAN	P01023	Alpha-2-macroglobulin
2	20.63	<0.1%	65900000	(K)QFSFPLSSEPFQGSYK(V)	59.28	65.63	924.946	164714	HUMAN	P01023	Alpha-2-macroglobulin
2	20.6	<0.1%	68700000	(K)QFSFPLSSEPFQGSYK(V)	59.05	69.09	924.947	164714	HUMAN	P01023	Alpha-2-macroglobulin
2	19.8	<0.1%	66400000	(K)QFSFPLSSEPFQGSYK(V)	59.27	66.63	924.947	164714	HUMAN	P01023	Alpha-2-macroglobulin
2	19.77	<0.1%	71600000	(K)QFSFPLSSEPFQGSYK(V)	59.07	69.8	924.947	164714	HUMAN	P01023	Alpha-2-macroglobulin
2	19.74	<0.1%	211000	(K)QFSFPLSSEPFQGSYK(V)	60.25	35.54	924.949	164714	HUMAN	P01023	Alpha-2-macroglobulin
2	19.08	<0.1%	66700000	(K)QFSFPLSSEPFQGSYK(V)	59.32	68.06	924.947	164714	HUMAN	P01023	Alpha-2-macroglobulin
2	18.73	<0.1%	1460000	(K)QFSFPLSSEPFQGSYK(V)	60.18	31.76	924.945	164714	HUMAN	P01023	Alpha-2-macroglobulin
2	18.55	<0.1%	855000	(K)QFSFPLSSEPFQGSYK(V)	60.53	30.49	924.947	164714	HUMAN	P01023	Alpha-2-macroglobulin
2	18.26	<0.1%	95000000	(K)QFSFPLSSEPFQGSYK(V)	58.98	74.42	924.945	164714	HUMAN	P01023	Alpha-2-macroglobulin
2	17.94	<0.1%	761000	(K)QFSFPLSSEPFQGSYK(V)	60.55	30.46	924.947	164714	HUMAN	P01023	Alpha-2-macroglobulin
2	16.91	<0.1%	835000	(K)QFSFPLSSEPFQGSYK(V)	60.28	24.37	924.947	164714	HUMAN	P01023	Alpha-2-macroglobulin
2	16.81	<0.1%	728000	(K)QFSFPLSSEPFQGSYK(V)	60.5	27.49	924.947	164714	HUMAN	P01023	Alpha-2-macroglobulin
2	16.8	<0.1%	1110000	(K)QFSFPLSSEPFQGSYK(V)	60.27	29.6	924.946	164714	HUMAN	P01023	Alpha-2-macroglobulin
2	16.7	<0.1%	1520000	(K)QFSFPLSSEPFQGSYK(V)	60.17	37.73	924.946	164714	HUMAN	P01023	Alpha-2-macroglobulin
2	16.16	<0.1%	1400000	(K)QFSFPLSSEPFQGSYK(V)	60.18	32.08	924.945	164714	HUMAN	P01023	Alpha-2-macroglobulin
2	15.9	<0.1%	66800	(K)QFSFPLSSEPFQGSYK(V)	105.9	9.1	924.946	164714	HUMAN	P01023	Alpha-2-macroglobulin
2	15.67	<0.1%	463000	(K)QFSFPLSSEPFQGSYK(V)	60.27	15.8	924.945	164714	HUMAN	P01023	Alpha-2-macroglobulin
2	15.08	<0.1%	1650000	(K)QFSFPLSSEPFQGSYK(V)	61.23	160.18	924.947	164714	HUMAN	P01023	Alpha-2-macroglobulin
2	14.95	<0.1%	1500000	(K)QFSFPLSSEPFQGSYK(V)	60.28	36.56	924.945	164714	HUMAN	P01023	Alpha-2-macroglobulin
2	14.78	<0.1%	848000	(K)QFSFPLSSEPFQGSYK(V)	60.32	22.32	924.946	164714	HUMAN	P01023	Alpha-2-macroglobulin
2	12.64	<0.1%	1240000	(K)QFSFPLSSEPFQGSYK(V)	60.27	33.97	924.946	164714	HUMAN	P01023	Alpha-2-macroglobulin
2	12.54	<0.1%	211000	(K)QFSFPLSSEPFQGSYK(V)	60.25	35.54	924.949	164714	HUMAN	P01023	Alpha-2-macroglobulin
2	10.07	0.006	1530000	(K)QFSFPLSSEPFQGSYK(V)	64.82	149.84	946.445	164714	HUMAN	P01023	Alpha-2-macroglobulin
2	17.96	<0.1%	3770000	(K)QQNAQGGFSSTQDTVVALHALSK(Y)	48.83	52.98	1194.1	164714	HUMAN	P01023	Alpha-2-macroglobulin
2	16.76	<0.1%	3820000	(K)QQNAQGGFSSTQDTVVALHALSK(Y)	48.7	55.5	1194.1	164714	HUMAN	P01023	Alpha-2-macroglobulin
3	16.56	<0.1%	3920000	(K)QQNAQGGFSSTQDTVVALHALSK(Y)	50.68	118.8	796.405	164714	HUMAN	P01023	Alpha-2-macroglobulin
2	16.45	<0.1%	5150000	(K)QQNAQGGFSSTQDTVVALHALSK(Y)	48.83	98.22	1194.1	164714	HUMAN	P01023	Alpha-2-macroglobulin
2	15.65	<0.1%	3890000	(K)QQNAQGGFSSTQDTVVALHALSK(Y)	48.87	54.69	1194.1	164714	HUMAN	P01023	Alpha-2-macroglobulin
2	15.53	<0.1%	3770000	(K)QQNAQGGFSSTQDTVVALHALSK(Y)	48.83	52.98	1194.1	164714	HUMAN	P01023	Alpha-2-macroglobulin
2	15.4	<0.1%	3830000	(K)QQNAQGGFSSTQDTVVALHALSK(Y)	48.78	56.03	1194.1	164714	HUMAN	P01023	Alpha-2-macroglobulin
2	15.19	<0.1%	3830000	(K)QQNAQGGFSSTQDTVVALHALSK(Y)	48.78	56.03	1194.1	164714	HUMAN	P01023	Alpha-2-macroglobulin
2	14.74	<0.1%	4900000	(K)QQNAQGGFSSTQDTVVALHALSK(Y)	48.78	78.89	1194.1	164714	HUMAN	P01023	Alpha-2-macroglobulin
2	14.52	<0.1%	3890000	(K)QQNAQGGFSSTQDTVVALHALSK(Y)	48.87	54.69	1194.1	164714	HUMAN	P01023	Alpha-2-macroglobulin
2	13.65	<0.1%	3890000	(K)QQNAQGGFSSTQDTVVALHALSK(Y)	48.87	54.69	1194.1	164714	HUMAN	P01023	Alpha-2-macroglobulin
2	12.82	<0.1%	4400000	(K)QQNAQGGFSSTQDTVVALHALSK(Y)	48.72	61.56	1194.1	164714	HUMAN	P01023	Alpha-2-macroglobulin
2	11.47	0.001	320000	(K)RKEYEMK(L)	6.87	39.51	492.254	164714	HUMAN	P01023	Alpha-2-macroglobulin
2	18.16	<0.1%	55500000	(K)SDIAPVAR(L)	17.7	51.4	414.734	164714	HUMAN	P01023	Alpha-2-macroglobulin
2	18.14	<0.1%	36400000	(K)SDIAPVAR(L)	17.83	38.14	414.734	164714	HUMAN	P01023	Alpha-2-macroglobulin
2	18.13	<0.1%	45300000	(K)SDIAPVAR(L)	17.68	36.91	414.733	164714	HUMAN	P01023	Alpha-2-macroglobulin
2	17.79	<0.1%	52700000	(K)SDIAPVAR(L)	17.72	48.77	414.734	164714	HUMAN	P01023	Alpha-2-macroglobulin
2	17.63	<0.1%	48500000	(K)SDIAPVAR(L)	17.72	40.94	414.734	164714	HUMAN	P01023	Alpha-2-macroglobulin
2	17.62	<0.1%	51600000	(K)SDIAPVAR(L)	17.7	48.85	414.733	164714	HUMAN	P01023	Alpha-2-macroglobulin
2	17.38	<0.1%	34600000	(K)SDIAPVAR(L)	17.85	40.44	414.734	164714	HUMAN	P01023	Alpha-2-macroglobulin
2	17.15	<0.1%	46600000	(K)SDIAPVAR(L)	17.67	38.25	414.734	164714	HUMAN	P01023	Alpha-2-macroglobulin
2	16.53	<0.1%	36800000	(K)SDIAPVAR(L)	17.78	37.58	414.734	164714	HUMAN	P01023	Alpha-2-macroglobulin
2	16.29	<0.1%	31200000	(K)SDIAPVAR(L)	17.77	31.5	414.734	164714	HUMAN	P01023	Alpha-2-macroglobulin
2	16.24	<0.1%	31100000	(K)SDIAPVAR(L)	17.77	32.44	414.734	164714	HUMAN	P01023	Alpha-2-macroglobulin
2	15.79	<0.1%	1170000	(K)SDIAPVAR(L)	18.13	20.58	414.734	164714	HUMAN	P01023	Alpha-2-macroglobulin
2	15.74	<0.1%	31100000	(K)SDIAPVAR(L)	17.77	32.87	414.734	164714	HUMAN	P01023	Alpha-2-macroglobulin
2	14.01	<0.1%	1150000	(K)SDIAPVAR(L)	18.02	23.4	414.733	164714	HUMAN	P01023	Alpha-2-macroglobulin
2	13.84	<0.1%	656000	(K)SDIAPVAR(L)	18	21.01	414.732	164714	HUMAN	P01023	Alpha-2-macroglobulin
2	13.83	<0.1%	1120000	(K)SDIAPVAR(L)	17.97	23.29	414.733	164714	HUMAN	P01023	Alpha-2-macroglobulin
2	13.78	<0.1%	1190000	(K)SDIAPVAR(L)	17.97	23.32	414.733	164714	HUMAN	P01023	Alpha-2-macroglobulin
2	13.72	<0.1%	1170000	(K)SDIAPVAR(L)	17.93	19.7	414.733	164714	HUMAN	P01023	Alpha-2-macroglobulin
2	13.46	<0.1%	698000	(K)SDIAPVAR(L)	17.98	21.44	414.733	164714	HUMAN	P01023	Alpha-2-macroglobulin
2	13.2	<0.1%	733000	(K)SDIAPVAR(L)	17.95	20.12	414.733	164714	HUMAN	P01023	Alpha-2-macroglobulin
2	12.76	<0.1%	1210000	(K)SDIAPVAR(L)	17.95	19.71	414.733	164714	HUMAN	P01023	Alpha-2-macroglobulin
2	12.42	<0.1%	1150000	(K)SDIAPVAR(L)	18.1	20.79	414.733	164714	HUMAN	P01023	Alpha-2-macroglobulin
2	12.04	<0.1%	1170000	(K)SDIAPVAR(L)	18.1	21.65	414.734	164714	HUMAN	P01023	Alpha-2-macroglobulin
2	11.75	<0.1%	320000	(K)SDIAPVAR(L)	17.92	22.97	414.739	164714	HUMAN	P01023	Alpha-2-macroglobulin
2	10.63	0.005	1300000	(K)SDIAPVAR(L)	17.97	20.36	414.733	164714	HUMAN	P01023	Alpha-2-macroglobulin
2	20.51	<0.1%	6710000	(K)SIYKPGQTVK(F)	18.1	41.97	560.824	164714	HUMAN	P01023	Alpha-2-macroglobulin
2	19.57	<0.1%	1400000	(K)SIYKPGQTVK(F)	26.52	31.22	582.327	164714	HUMAN	P01023	Alpha-2-macroglobulin
2	19.11	<0.1%	6610000	(K)SIYKPGQTVK(F)	17.98	42.15	560.824	164714	HUMAN	P01023	Alpha-2-macroglobulin
2	18.47	<0.1%	6510000	(K)SIYKPGQTVK(F)	18.02	39.46	560.824	164714	HUMAN	P01023	Alpha-2-macroglobulin
2	17.92	<0.1%	1400000	(K)SIYKPGQTVK(F)	26.37	31.52	582.327	164714	HUMAN	P01023	Alpha-2-macroglobulin
2	16.01	<0.1%	1400000	(K)SIYKPGQTVK(F)	26.37	32.48	582.327	164714	HUMAN	P01023	Alpha-2-macroglobulin
2	15.56	<0.1%	1400000	(K)SIYKPGQTVK(F)	26.37	32.48	582.327	164714	HUMAN	P01023	Alpha-2-macroglobulin
2	17.05	<0.1%	23500000	(K)SLNEEAVK(K)	16.67	34.47	445.236	164714	HUMAN	P01023	Alpha-2-macroglobulin
2	16.78	<0.1%	22600000	(K)SLNEEAVK(K)	16.73	33.89	445.237	164714	HUMAN	P01023	Alpha-2-macroglobulin
2	16.5	<0.1%	18000000	(K)SLNEEAVK(K)	16.63	35.98	445.237	164714	HUMAN	P01023	Alpha-2-macroglobulin
2	15.52	<0.1%	18500000	(K)SLNEEAVK(K)	16.67	35.69	445.237	164714	HUMAN	P01023	Alpha-2-macroglobulin
2	15.51	<0.1%	15200000	(K)SLNEEAVK(K)	16.72	33.88	445.237	164714	HUMAN	P01023	Alpha-2-macroglobulin
2	15.27	<0.1%	16300000	(K)SLNEEAVK(K)	16.8	33.82	445.236	164714	HUMAN	P01023	Alpha-2-macroglobulin
2	14.97	<0.1%	17500000	(K)SLNEEAVK(K)	16.8	35.84	445.237	164714	HUMAN	P01023	Alpha-2-macroglobulin
2	14.76	<0.1%	14800000	(K)SLNEEAVK(K)	16.7	32.71	445.237	164714	HUMAN	P01023	Alpha-2-macroglobulin
2	14.55	<0.1%	21800000	(K)SLNEEAVK(K)	16.72	33.67	445.237	164714	HUMAN	P01023	Alpha-2-macroglobulin
2	14.51	<0.1%	17800000	(K)SLNEEAVK(K)	16.65	34.43	445.237	164714	HUMAN	P01023	Alpha-2-macroglobulin
2	14.5	0.001	17300000	(K)SLNEEAVK(K)	16.88	33.1	445.236	164714	HUMAN	P01023	Alpha-2-macroglobulin
2	13.47	<0.1%	14600000	(K)SLNEEAVK(K)	16.75	31.95	445.237	164714	HUMAN	P01023	Alpha-2-macroglobulin
2	19.38	<0.1%	2200000	(K)SLNEEAVKK(D)	20.33	47.97	530.787	164714	HUMAN	P01023	Alpha-2-macroglobulin
2	18.55	<0.1%	10500000	(K)SLNEEAVKK(D)	12.05	81.22	509.285	164714	HUMAN	P01023	Alpha-2-macroglobulin
2	18.22	<0.1%	2460000	(K)SLNEEAVKK(D)	20.27	50.8	530.787	164714	HUMAN	P01023	Alpha-2-macroglobulin
2	18.22	<0.1%	2380000	(K)SLNEEAVKK(D)	20.3	51.6	530.787	164714	HUMAN	P01023	Alpha-2-macroglobulin
2	17.81	<0.1%	3210000	(K)SLNEEAVKK(D)	12.45	77.29	509.284	164714	HUMAN	P01023	Alpha-2-macroglobulin
2	17.76	<0.1%	2520000	(K)SLNEEAVKK(D)	20.3	49.33	530.787	164714	HUMAN	P01023	Alpha-2-macroglobulin
2	17.57	<0.1%	6930000	(K)SLNEEAVKK(D)	13.17	46.18	509.285	164714	HUMAN	P01023	Alpha-2-macroglobulin
2	17.52	<0.1%	6980000	(K)SLNEEAVKK(D)	12.25	85.58	509.285	164714	HUMAN	P01023	Alpha-2-macroglobulin
2	17.48	<0.1%	10800000	(K)SLNEEAVKK(D)	12.02	79.19	509.284	164714	HUMAN	P01023	Alpha-2-macroglobulin
2	17.45	<0.1%	10800000	(K)SLNEEAVKK(D)	12	81.34	509.285	164714	HUMAN	P01023	Alpha-2-macroglobulin
2	17.23	<0.1%	5070000	(K)SLNEEAVKK(D)	13.17	40.23	509.285	164714	HUMAN	P01023	Alpha-2-macroglobulin
2	17.14	<0.1%	3200000	(K)SLNEEAVKK(D)	12.42	75.97	509.283	164714	HUMAN	P01023	Alpha-2-macroglobulin
2	16.99	<0.1%	2600000	(K)SLNEEAVKK(D)	20.25	48.24	530.787	164714	HUMAN	P01023	Alpha-2-macroglobulin
2	16.99	<0.1%	1200000	(K)SLNEEAVKK(D)	20.42	57.18	530.787	164714	HUMAN	P01023	Alpha-2-macroglobulin
2	16.92	<0.1%	6220000	(K)SLNEEAVKK(D)	13.22	47.87	509.285	164714	HUMAN	P01023	Alpha-2-macroglobulin
2	16.84	<0.1%	5240000	(K)SLNEEAVKK(D)	13.17	40.67	509.285	164714	HUMAN	P01023	Alpha-2-macroglobulin
2	16.79	<0.1%	5240000	(K)SLNEEAVKK(D)	13.15	40.47	509.285	164714	HUMAN	P01023	Alpha-2-macroglobulin
2	16.72	<0.1%	1130000	(K)SLNEEAVKK(D)	20.37	57.03	530.787	164714	HUMAN	P01023	Alpha-2-macroglobulin
2	16.41	<0.1%	6500000	(K)SLNEEAVKK(D)	13.15	47.72	509.284	164714	HUMAN	P01023	Alpha-2-macroglobulin
2	16.27	<0.1%	2240000	(K)SLNEEAVKK(D)	20.35	49.36	530.787	164714	HUMAN	P01023	Alpha-2-macroglobulin
2	15.76	<0.1%	6740000	(K)SLNEEAVKK(D)	12.23	82.85	509.284	164714	HUMAN	P01023	Alpha-2-macroglobulin
2	15.6	<0.1%	6810000	(K)SLNEEAVKK(D)	12.2	83.28	509.284	164714	HUMAN	P01023	Alpha-2-macroglobulin
2	14.94	<0.1%	1150000	(K)SLNEEAVKK(D)	20.37	54.49	530.787	164714	HUMAN	P01023	Alpha-2-macroglobulin
2	14.91	<0.1%	2480000	(K)SLNEEAVKK(D)	20.3	51.32	530.787	164714	HUMAN	P01023	Alpha-2-macroglobulin
2	14.79	<0.1%	1930000	(K)SLNEEAVKK(D)	12.5	74.29	509.28	164714	HUMAN	P01023	Alpha-2-macroglobulin
2	14.7	<0.1%	1480000	(K)SLNEEAVKK(D)	12.53	72.4	509.279	164714	HUMAN	P01023	Alpha-2-macroglobulin
2	14.67	<0.1%	1740000	(K)SLNEEAVKK(D)	12.52	73.07	509.278	164714	HUMAN	P01023	Alpha-2-macroglobulin
2	14.41	<0.1%	3250000	(K)SLNEEAVKK(D)	12.45	75.21	509.284	164714	HUMAN	P01023	Alpha-2-macroglobulin
2	14.32	<0.1%	2180000	(K)SLNEEAVKK(D)	20.37	46.75	530.787	164714	HUMAN	P01023	Alpha-2-macroglobulin
2	20.81	<0.1%	30900000	(K)SSSNEEVMFLTVQVK(G)	54.37	90.51	849.422	164714	HUMAN	P01023	Alpha-2-macroglobulin
2	19.97	<0.1%	29300000	(K)SSSNEEVMFLTVQVK(G)	54.33	73.95	849.418	164714	HUMAN	P01023	Alpha-2-macroglobulin
2	19.18	<0.1%	31300000	(K)SSSNEEVMFLTVQVK(G)	54.33	87.06	849.42	164714	HUMAN	P01023	Alpha-2-macroglobulin
2	18.59	<0.1%	4120000	(K)SSSNEEVMFLTVQVK(G)	56.95	203.29	849.427	164714	HUMAN	P01023	Alpha-2-macroglobulin
2	18.42	<0.1%	28300000	(K)SSSNEEVMFLTVQVK(G)	54.35	84.85	849.422	164714	HUMAN	P01023	Alpha-2-macroglobulin
2	18.34	<0.1%	25700000	(K)SSSNEEVMFLTVQVK(G)	54.63	84.94	849.422	164714	HUMAN	P01023	Alpha-2-macroglobulin
2	18.08	<0.1%	30900000	(K)SSSNEEVMFLTVQVK(G)	54.37	90.51	849.422	164714	HUMAN	P01023	Alpha-2-macroglobulin
2	18.07	<0.1%	24800000	(K)SSSNEEVMFLTVQVK(G)	54.4	92.22	849.419	164714	HUMAN	P01023	Alpha-2-macroglobulin
2	17.93	<0.1%	24500000	(K)SSSNEEVMFLTVQVK(G)	54.57	76.32	849.422	164714	HUMAN	P01023	Alpha-2-macroglobulin
2	17.83	<0.1%	31300000	(K)SSSNEEVMFLTVQVK(G)	54.33	87.06	849.42	164714	HUMAN	P01023	Alpha-2-macroglobulin
2	17.58	<0.1%	6390000	(K)SSSNEEVMFLTVQVK(G)	56.5	233.17	849.422	164714	HUMAN	P01023	Alpha-2-macroglobulin
2	17.47	<0.1%	29700000	(K)SSSNEEVMFLTVQVK(G)	54.35	83.37	849.418	164714	HUMAN	P01023	Alpha-2-macroglobulin
2	17.27	<0.1%	24600000	(K)SSSNEEVMFLTVQVK(G)	54.58	75.9	849.422	164714	HUMAN	P01023	Alpha-2-macroglobulin
2	17.01	<0.1%	28900000	(K)SSSNEEVMFLTVQVK(G)	54.32	85.74	849.422	164714	HUMAN	P01023	Alpha-2-macroglobulin
2	16.49	<0.1%	5400000	(K)SSSNEEVMFLTVQVK(G)	56.8	219.46	849.43	164714	HUMAN	P01023	Alpha-2-macroglobulin
2	16.46	<0.1%	24900000	(K)SSSNEEVMFLTVQVK(G)	54.38	97.69	849.418	164714	HUMAN	P01023	Alpha-2-macroglobulin
2	16.39	<0.1%	3600000	(K)SSSNEEVMFLTVQVK(G)	56.47	119.79	849.427	164714	HUMAN	P01023	Alpha-2-macroglobulin
2	16.34	<0.1%	4450000	(K)SSSNEEVMFLTVQVK(G)	56.92	191.77	849.43	164714	HUMAN	P01023	Alpha-2-macroglobulin
2	16.24	<0.1%	424000	(K)SSSNEEVMFLTVQVK(G)	55.18	7.49	849.422	164714	HUMAN	P01023	Alpha-2-macroglobulin
2	15.77	<0.1%	4710000	(K)SSSNEEVMFLTVQVK(G)	56.27	161.48	849.423	164714	HUMAN	P01023	Alpha-2-macroglobulin
2	15.52	<0.1%	6350000	(K)SSSNEEVMFLTVQVK(G)	56.25	212.11	849.421	164714	HUMAN	P01023	Alpha-2-macroglobulin
2	15.41	<0.1%	3290000	(K)SSSNEEVMFLTVQVK(G)	56.72	138.18	849.427	164714	HUMAN	P01023	Alpha-2-macroglobulin
2	15.28	<0.1%	4810000	(K)SSSNEEVMFLTVQVK(G)	56.35	158.77	849.422	164714	HUMAN	P01023	Alpha-2-macroglobulin
2	15.07	<0.1%	6840000	(K)SSSNEEVMFLTVQVK(G)	56.12	198.02	849.422	164714	HUMAN	P01023	Alpha-2-macroglobulin
2	14.91	<0.1%	26400000	(K)SSSNEEVMFLTVQVK(G)	54.42	98.82	849.418	164714	HUMAN	P01023	Alpha-2-macroglobulin
2	14.87	<0.1%	3050000	(K)SSSNEEVMFLTVQVK(G)	56.05	118.05	849.418	164714	HUMAN	P01023	Alpha-2-macroglobulin
2	14.26	<0.1%	29700000	(K)SSSNEEVMFLTVQVK(G)	54.35	83.37	849.418	164714	HUMAN	P01023	Alpha-2-macroglobulin
2	14.2	<0.1%	3480000	(K)SSSNEEVMFLTVQVK(G)	56.82	124.26	849.426	164714	HUMAN	P01023	Alpha-2-macroglobulin
2	14.18	<0.1%	2740000	(K)SSSNEEVMFLTVQVK(G)	56.53	119.18	849.431	164714	HUMAN	P01023	Alpha-2-macroglobulin
2	13.65	<0.1%	3630000	(K)SSSNEEVMFLTVQVK(G)	56.07	119.17	849.422	164714	HUMAN	P01023	Alpha-2-macroglobulin
2	13.23	<0.1%	2860000	(K)SSSNEEVMFLTVQVK(G)	56.47	119.85	849.431	164714	HUMAN	P01023	Alpha-2-macroglobulin
2	12.45	<0.1%	4380000	(K)SSSNEEVMFLTVQVK(G)	56.12	138.7	849.423	164714	HUMAN	P01023	Alpha-2-macroglobulin
2	12.07	<0.1%	809000	(K)SSSNEEVMFLTVQVK(G)	55.25	18.11	849.419	164714	HUMAN	P01023	Alpha-2-macroglobulin
2	11.59	0.002	2740000	(K)SSSNEEVMFLTVQVK(G)	56.48	118.96	849.431	164714	HUMAN	P01023	Alpha-2-macroglobulin
2	11.31	0.002	6850000	(K)SSSNEEVMFLTVQVK(G)	54.98	35.35	849.422	164714	HUMAN	P01023	Alpha-2-macroglobulin
2	14.87	<0.1%	551000	(K)TAQEGDHGSHVYTK(A)	8.63	29.4	765.355	164714	HUMAN	P01023	Alpha-2-macroglobulin
2	13.82	<0.1%	3950000	(K)TFAQAR(A)	10.62	24.45	347.189	164714	HUMAN	P01023	Alpha-2-macroglobulin
2	13.65	<0.1%	5610000	(K)TFAQAR(A)	10.57	22.68	347.189	164714	HUMAN	P01023	Alpha-2-macroglobulin
2	13.23	<0.1%	3560000	(K)TFAQAR(A)	10.65	22.88	347.189	164714	HUMAN	P01023	Alpha-2-macroglobulin
2	11.85	0.002	3860000	(K)TFAQAR(A)	10.68	24.28	347.189	164714	HUMAN	P01023	Alpha-2-macroglobulin
2	11.77	0.001	4600000	(K)TFAQAR(A)	10.65	22.83	347.189	164714	HUMAN	P01023	Alpha-2-macroglobulin
2	11.65	0.004	5250000	(K)TFAQAR(A)	10.35	20.66	347.189	164714	HUMAN	P01023	Alpha-2-macroglobulin
2	11.38	0.004	3160000	(K)TFAQAR(A)	10.73	20.9	347.189	164714	HUMAN	P01023	Alpha-2-macroglobulin
2	10.8	0.003	3140000	(K)TFAQAR(A)	10.78	21.22	347.189	164714	HUMAN	P01023	Alpha-2-macroglobulin
2	10.58	0.004	5620000	(K)TFAQAR(A)	10.53	21.36	347.189	164714	HUMAN	P01023	Alpha-2-macroglobulin
3	20.05	<0.1%	1700000	(K)VDLSFSPSQSLPASHAHLR(V)	43.65	35.92	683.69	164714	HUMAN	P01023	Alpha-2-macroglobulin
2	19.15	<0.1%	2260000	(K)VDSHFR(Q)	11.45	34.18	380.692	164714	HUMAN	P01023	Alpha-2-macroglobulin
2	17.95	<0.1%	2580000	(K)VDSHFR(Q)	11.87	45.9	380.692	164714	HUMAN	P01023	Alpha-2-macroglobulin
2	17.9	<0.1%	613000	(K)VDSHFR(Q)	10.53	21.73	380.692	164714	HUMAN	P01023	Alpha-2-macroglobulin
2	17.57	<0.1%	5660000	(K)VDSHFR(Q)	11.45	51.77	380.692	164714	HUMAN	P01023	Alpha-2-macroglobulin
2	17.51	<0.1%	1780000	(K)VDSHFR(Q)	25.32	31.96	402.195	164714	HUMAN	P01023	Alpha-2-macroglobulin
2	17.46	<0.1%	2230000	(K)VDSHFR(Q)	11.47	29.47	380.692	164714	HUMAN	P01023	Alpha-2-macroglobulin
2	17.37	<0.1%	2890000	(K)VDSHFR(Q)	11.88	47.66	380.692	164714	HUMAN	P01023	Alpha-2-macroglobulin
2	17.32	<0.1%	697000	(K)VDSHFR(Q)	25.22	25.52	402.195	164714	HUMAN	P01023	Alpha-2-macroglobulin
2	17.25	<0.1%	699000	(K)VDSHFR(Q)	25.23	27.19	402.195	164714	HUMAN	P01023	Alpha-2-macroglobulin
2	17.08	<0.1%	5560000	(K)VDSHFR(Q)	11.43	53.22	380.692	164714	HUMAN	P01023	Alpha-2-macroglobulin
2	16.92	<0.1%	4090000	(K)VDSHFR(Q)	11.55	74.18	380.692	164714	HUMAN	P01023	Alpha-2-macroglobulin
2	16.86	<0.1%	2310000	(K)VDSHFR(Q)	11.47	33.67	380.692	164714	HUMAN	P01023	Alpha-2-macroglobulin
2	16.8	<0.1%	5770000	(K)VDSHFR(Q)	11.37	53.26	380.692	164714	HUMAN	P01023	Alpha-2-macroglobulin
2	16.72	<0.1%	1360000	(K)VDSHFR(Q)	25.37	30.66	402.195	164714	HUMAN	P01023	Alpha-2-macroglobulin
2	16.65	<0.1%	1520000	(K)VDSHFR(Q)	24.95	24.27	402.195	164714	HUMAN	P01023	Alpha-2-macroglobulin
2	16.3	<0.1%	1740000	(K)VDSHFR(Q)	25.33	32.87	402.195	164714	HUMAN	P01023	Alpha-2-macroglobulin
2	16.06	<0.1%	1310000	(K)VDSHFR(Q)	25.38	26.61	402.195	164714	HUMAN	P01023	Alpha-2-macroglobulin
2	15.96	<0.1%	1470000	(K)VDSHFR(Q)	24.92	24.29	402.195	164714	HUMAN	P01023	Alpha-2-macroglobulin
2	15.78	<0.1%	2810000	(K)VDSHFR(Q)	11.92	46.15	380.692	164714	HUMAN	P01023	Alpha-2-macroglobulin
2	15.65	<0.1%	4280000	(K)VDSHFR(Q)	11.68	76.69	380.692	164714	HUMAN	P01023	Alpha-2-macroglobulin
2	15.56	<0.1%	1380000	(K)VDSHFR(Q)	25.27	29.44	402.195	164714	HUMAN	P01023	Alpha-2-macroglobulin
2	15	<0.1%	1520000	(K)VDSHFR(Q)	25.02	24.11	402.195	164714	HUMAN	P01023	Alpha-2-macroglobulin
2	14.82	<0.1%	1710000	(K)VDSHFR(Q)	25.4	30.26	402.195	164714	HUMAN	P01023	Alpha-2-macroglobulin
2	13.61	<0.1%	585000	(K)VDSHFR(Q)	10.62	22.18	380.692	164714	HUMAN	P01023	Alpha-2-macroglobulin
2	13.16	<0.1%	4220000	(K)VDSHFR(Q)	11.6	76.88	380.692	164714	HUMAN	P01023	Alpha-2-macroglobulin
2	12.59	<0.1%	1360000	(K)VDSHFR(Q)	25.37	30.66	402.195	164714	HUMAN	P01023	Alpha-2-macroglobulin
2	12.35	<0.1%	706000	(K)VDSHFR(Q)	25.23	26.8	402.195	164714	HUMAN	P01023	Alpha-2-macroglobulin
2	11.54	0.001	67300	(K)VIFIR(G)	59.2	37.66	345.721	164714	HUMAN	P01023	Alpha-2-macroglobulin
2	11.36	0.001	18600000	(K)VIFIR(G)	34.43	61.23	324.217	164714	HUMAN	P01023	Alpha-2-macroglobulin
2	10.95	0.003	17400000	(K)VIFIR(G)	34.5	57.37	324.217	164714	HUMAN	P01023	Alpha-2-macroglobulin
2	10.95	0.002	5960000	(K)VIFIR(G)	34.85	63.12	324.217	164714	HUMAN	P01023	Alpha-2-macroglobulin
2	10.93	0.002	5420000	(K)VIFIR(G)	34.62	57.36	324.217	164714	HUMAN	P01023	Alpha-2-macroglobulin
2	10.43	0.005	18600000	(K)VIFIR(G)	34.43	61.73	324.217	164714	HUMAN	P01023	Alpha-2-macroglobulin
2	10.41	0.004	17400000	(K)VIFIR(G)	34.5	57.37	324.217	164714	HUMAN	P01023	Alpha-2-macroglobulin
2	10.34	0.003	6400000	(K)VIFIR(G)	34.58	68.28	324.217	164714	HUMAN	P01023	Alpha-2-macroglobulin
2	10.24	0.007	6550000	(K)VIFIR(G)	34.6	68.78	324.217	164714	HUMAN	P01023	Alpha-2-macroglobulin
2	10.2	0.004	106000	(K)VIFIR(G)	59.22	36.3	345.719	164714	HUMAN	P01023	Alpha-2-macroglobulin
2	10.12	0.005	6750000	(K)VIFIR(G)	34.6	66.44	324.217	164714	HUMAN	P01023	Alpha-2-macroglobulin
2	22.02	<0.1%	688000	(K)VSNQTLSLFFTVLQDVPVR(D)	87.8	35.8	1082.09	164714	HUMAN	P01023	Alpha-2-macroglobulin
2	21.98	<0.1%	688000	(K)VSNQTLSLFFTVLQDVPVR(D)	87.8	35.8	1082.09	164714	HUMAN	P01023	Alpha-2-macroglobulin
2	21.36	<0.1%	458000	(K)VSNQTLSLFFTVLQDVPVR(D)	87.85	37.1	1082.1	164714	HUMAN	P01023	Alpha-2-macroglobulin
2	21.31	<0.1%	511000	(K)VSNQTLSLFFTVLQDVPVR(D)	87.73	33.92	1082.09	164714	HUMAN	P01023	Alpha-2-macroglobulin
2	21.17	<0.1%	650000	(K)VSNQTLSLFFTVLQDVPVR(D)	87.68	37.3	1082.1	164714	HUMAN	P01023	Alpha-2-macroglobulin
2	20.65	<0.1%	524000	(K)VSNQTLSLFFTVLQDVPVR(D)	87.77	34.06	1082.09	164714	HUMAN	P01023	Alpha-2-macroglobulin
2	20.6	<0.1%	1140000	(K)VSNQTLSLFFTVLQDVPVR(D)	87.77	37.33	1082.09	164714	HUMAN	P01023	Alpha-2-macroglobulin
3	20.58	<0.1%	1050000	(K)VSNQTLSLFFTVLQDVPVR(D)	87.88	37.5	721.733	164714	HUMAN	P01023	Alpha-2-macroglobulin
2	20.5	<0.1%	645000	(K)VSNQTLSLFFTVLQDVPVR(D)	87.72	37.43	1082.1	164714	HUMAN	P01023	Alpha-2-macroglobulin
2	20.34	<0.1%	454000	(K)VSNQTLSLFFTVLQDVPVR(D)	87.73	33.72	1082.1	164714	HUMAN	P01023	Alpha-2-macroglobulin
2	19.97	<0.1%	524000	(K)VSNQTLSLFFTVLQDVPVR(D)	87.77	34.06	1082.09	164714	HUMAN	P01023	Alpha-2-macroglobulin
2	19.86	<0.1%	504000	(K)VSNQTLSLFFTVLQDVPVR(D)	87.78	34.05	1082.09	164714	HUMAN	P01023	Alpha-2-macroglobulin
2	19.74	<0.1%	1190000	(K)VSNQTLSLFFTVLQDVPVR(D)	87.7	35.5	1082.09	164714	HUMAN	P01023	Alpha-2-macroglobulin
2	19.58	<0.1%	128000	(K)VSNQTLSLFFTVLQDVPVR(D)	87.8	31.08	1082.09	164714	HUMAN	P01023	Alpha-2-macroglobulin
3	19.55	<0.1%	8410000	(K)VSNQTLSLFFTVLQDVPVR(D)	87.8	38.8	721.734	164714	HUMAN	P01023	Alpha-2-macroglobulin
2	19.45	<0.1%	1180000	(K)VSNQTLSLFFTVLQDVPVR(D)	87.77	37.43	1082.09	164714	HUMAN	P01023	Alpha-2-macroglobulin
2	19.1	<0.1%	1180000	(K)VSNQTLSLFFTVLQDVPVR(D)	87.77	37.43	1082.09	164714	HUMAN	P01023	Alpha-2-macroglobulin
3	18.46	<0.1%	6450000	(K)VSNQTLSLFFTVLQDVPVR(D)	87.78	38.54	721.734	164714	HUMAN	P01023	Alpha-2-macroglobulin
3	18.4	<0.1%	1090000	(K)VSNQTLSLFFTVLQDVPVR(D)	87.78	39.03	721.734	164714	HUMAN	P01023	Alpha-2-macroglobulin
3	18.31	<0.1%	6390000	(K)VSNQTLSLFFTVLQDVPVR(D)	87.73	37.07	721.733	164714	HUMAN	P01023	Alpha-2-macroglobulin
2	18.3	<0.1%	421000	(K)VSNQTLSLFFTVLQDVPVR(D)	87.85	37.27	1082.1	164714	HUMAN	P01023	Alpha-2-macroglobulin
3	17.8	<0.1%	12500000	(K)VSNQTLSLFFTVLQDVPVR(D)	87.77	40.42	721.734	164714	HUMAN	P01023	Alpha-2-macroglobulin
3	17.71	<0.1%	12400000	(K)VSNQTLSLFFTVLQDVPVR(D)	87.78	38.9	721.733	164714	HUMAN	P01023	Alpha-2-macroglobulin
3	17.68	<0.1%	1080000	(K)VSNQTLSLFFTVLQDVPVR(D)	87.88	35.97	721.733	164714	HUMAN	P01023	Alpha-2-macroglobulin
3	17.53	<0.1%	1090000	(K)VSNQTLSLFFTVLQDVPVR(D)	87.78	39.03	721.734	164714	HUMAN	P01023	Alpha-2-macroglobulin
3	17.43	<0.1%	1160000	(K)VSNQTLSLFFTVLQDVPVR(D)	87.92	38.89	721.733	164714	HUMAN	P01023	Alpha-2-macroglobulin
3	17.23	<0.1%	5100000	(K)VSNQTLSLFFTVLQDVPVR(D)	87.85	38.85	721.734	164714	HUMAN	P01023	Alpha-2-macroglobulin
2	17.22	<0.1%	87200	(K)VSNQTLSLFFTVLQDVPVR(D)	87.93	37.31	1082.09	164714	HUMAN	P01023	Alpha-2-macroglobulin
3	17.09	<0.1%	904000	(K)VSNQTLSLFFTVLQDVPVR(D)	87.95	39.41	721.733	164714	HUMAN	P01023	Alpha-2-macroglobulin
3	16.92	<0.1%	5360000	(K)VSNQTLSLFFTVLQDVPVR(D)	87.73	38.45	721.734	164714	HUMAN	P01023	Alpha-2-macroglobulin
3	16.86	<0.1%	1120000	(K)VSNQTLSLFFTVLQDVPVR(D)	87.8	37.45	721.733	164714	HUMAN	P01023	Alpha-2-macroglobulin
3	16.83	<0.1%	6390000	(K)VSNQTLSLFFTVLQDVPVR(D)	87.73	37.07	721.733	164714	HUMAN	P01023	Alpha-2-macroglobulin
3	16.79	<0.1%	12700000	(K)VSNQTLSLFFTVLQDVPVR(D)	87.7	38.5	721.734	164714	HUMAN	P01023	Alpha-2-macroglobulin
3	16.75	<0.1%	833000	(K)VSNQTLSLFFTVLQDVPVR(D)	87.98	37.8	721.733	164714	HUMAN	P01023	Alpha-2-macroglobulin
2	16.54	<0.1%	1140000	(K)VSNQTLSLFFTVLQDVPVR(D)	87.77	37.33	1082.09	164714	HUMAN	P01023	Alpha-2-macroglobulin
3	16.51	<0.1%	5140000	(K)VSNQTLSLFFTVLQDVPVR(D)	87.85	40.17	721.734	164714	HUMAN	P01023	Alpha-2-macroglobulin
2	16.47	<0.1%	82300	(K)VSNQTLSLFFTVLQDVPVR(D)	87.8	35.88	1082.09	164714	HUMAN	P01023	Alpha-2-macroglobulin
3	16.43	<0.1%	8190000	(K)VSNQTLSLFFTVLQDVPVR(D)	87.68	40.46	721.734	164714	HUMAN	P01023	Alpha-2-macroglobulin
3	16.25	<0.1%	1560000	(K)VSNQTLSLFFTVLQDVPVR(D)	87.8	37.39	721.733	164714	HUMAN	P01023	Alpha-2-macroglobulin
3	16.14	<0.1%	1460000	(K)VSNQTLSLFFTVLQDVPVR(D)	87.8	38.99	721.733	164714	HUMAN	P01023	Alpha-2-macroglobulin
3	16.04	<0.1%	6500000	(K)VSNQTLSLFFTVLQDVPVR(D)	87.77	37.21	721.734	164714	HUMAN	P01023	Alpha-2-macroglobulin
3	16.02	<0.1%	1460000	(K)VSNQTLSLFFTVLQDVPVR(D)	87.8	38.99	721.733	164714	HUMAN	P01023	Alpha-2-macroglobulin
3	15.99	<0.1%	1440000	(K)VSNQTLSLFFTVLQDVPVR(D)	87.8	35.83	721.734	164714	HUMAN	P01023	Alpha-2-macroglobulin
2	15.7	<0.1%	16400	(K)VSNQTLSLFFTVLQDVPVR(D)	87.4	3.15	1082.09	164714	HUMAN	P01023	Alpha-2-macroglobulin
3	15.52	<0.1%	8370000	(K)VSNQTLSLFFTVLQDVPVR(D)	87.72	37.43	721.734	164714	HUMAN	P01023	Alpha-2-macroglobulin
2	15.12	<0.1%	88300	(K)VSNQTLSLFFTVLQDVPVR(D)	87.88	32.77	1082.09	164714	HUMAN	P01023	Alpha-2-macroglobulin
3	15.09	<0.1%	1000000	(K)VSNQTLSLFFTVLQDVPVR(D)	87.87	36.05	721.733	164714	HUMAN	P01023	Alpha-2-macroglobulin
2	14.46	<0.1%	103000	(K)VSNQTLSLFFTVLQDVPVR(D)	87.82	35.84	1082.09	164714	HUMAN	P01023	Alpha-2-macroglobulin
2	13.61	<0.1%	101000	(K)VSNQTLSLFFTVLQDVPVR(D)	87.8	35.83	1082.1	164714	HUMAN	P01023	Alpha-2-macroglobulin
3	13.49	<0.1%	822000	(K)VSNQTLSLFFTVLQDVPVR(D)	87.9	39.98	721.733	164714	HUMAN	P01023	Alpha-2-macroglobulin
2	12.89	<0.1%	101000	(K)VSNQTLSLFFTVLQDVPVR(D)	87.8	35.83	1082.1	164714	HUMAN	P01023	Alpha-2-macroglobulin
2	10.7	0.005	88300	(K)VSNQTLSLFFTVLQDVPVR(D)	87.88	32.77	1082.09	164714	HUMAN	P01023	Alpha-2-macroglobulin
2	19.59	<0.1%	449000	(K)VTGEGCVYLQTSLK(Y)	42.18	90.57	777.895	164714	HUMAN	P01023	Alpha-2-macroglobulin
2	18.77	<0.1%	509000	(K)VTGEGCVYLQTSLK(Y)	42.23	91.72	777.895	164714	HUMAN	P01023	Alpha-2-macroglobulin
2	17.34	<0.1%	412000	(K)VTGEGCVYLQTSLK(Y)	42.18	82.68	777.895	164714	HUMAN	P01023	Alpha-2-macroglobulin
2	17.12	<0.1%	523000	(K)VTGEGCVYLQTSLK(Y)	42.27	89.13	777.895	164714	HUMAN	P01023	Alpha-2-macroglobulin
2	16.31	<0.1%	420000	(K)VTGEGCVYLQTSLK(Y)	42.17	83.59	777.895	164714	HUMAN	P01023	Alpha-2-macroglobulin
2	14.85	<0.1%	452000	(K)VTGEGCVYLQTSLK(Y)	42.18	86.2	777.895	164714	HUMAN	P01023	Alpha-2-macroglobulin
2	14.79	<0.1%	493000	(K)VTGEGCVYLQTSLK(Y)	42.22	85.59	777.895	164714	HUMAN	P01023	Alpha-2-macroglobulin
2	14.04	<0.1%	426000	(K)VTGEGCVYLQTSLK(Y)	42.18	86.61	777.895	164714	HUMAN	P01023	Alpha-2-macroglobulin
2	12.57	0.003	369000	(K)VTGEGCVYLQTSLK(Y)	42.13	71.09	777.895	164714	HUMAN	P01023	Alpha-2-macroglobulin
2	12.2	0.001	100000	(K)VVVQK(K)	19.13	27.44	308.195	164714	HUMAN	P01023	Alpha-2-macroglobulin
2	15.06	<0.1%	288000	(K)YDVENCLANK(V)	30.87	11.62	613.289	164714	HUMAN	P01023	Alpha-2-macroglobulin
2	14.08	<0.1%	582000	(K)YDVENCLANK(V)	30.85	14.47	613.29	164714	HUMAN	P01023	Alpha-2-macroglobulin
2	14.07	<0.1%	31800	(K)YDVENCLANK(V)	30.93	0	613.29	164714	HUMAN	P01023	Alpha-2-macroglobulin
2	13.55	<0.1%	597000	(K)YDVENCLANK(V)	30.92	14.38	613.288	164714	HUMAN	P01023	Alpha-2-macroglobulin
2	13.31	<0.1%	623000	(K)YDVENCLANK(V)	30.9	16.94	613.288	164714	HUMAN	P01023	Alpha-2-macroglobulin
2	17.7	<0.1%	10300000	(K)YGAATFTR(T)	25.25	34.97	443.726	164714	HUMAN	P01023	Alpha-2-macroglobulin
2	15.54	<0.1%	5420000	(K)YGAATFTR(T)	25.13	34.6	443.727	164714	HUMAN	P01023	Alpha-2-macroglobulin
2	13.93	<0.1%	11000000	(K)YGAATFTR(T)	25.08	36.51	443.727	164714	HUMAN	P01023	Alpha-2-macroglobulin
2	13.48	<0.1%	11000000	(K)YGAATFTR(T)	25.08	36.51	443.727	164714	HUMAN	P01023	Alpha-2-macroglobulin
2	13.17	<0.1%	5710000	(K)YGAATFTR(T)	25.07	34.88	443.727	164714	HUMAN	P01023	Alpha-2-macroglobulin
2	12.35	<0.1%	5030000	(K)YGAATFTR(T)	25	34.56	443.727	164714	HUMAN	P01023	Alpha-2-macroglobulin
2	12.3	<0.1%	10700000	(K)YGAATFTR(T)	25.1	37.42	443.726	164714	HUMAN	P01023	Alpha-2-macroglobulin
2	11.36	0.002	10300000	(K)YGAATFTR(T)	25.25	34.97	443.726	164714	HUMAN	P01023	Alpha-2-macroglobulin
2	11.29	0.001	2880000	(K)YGAATFTR(T)	25.43	35.38	443.726	164714	HUMAN	P01023	Alpha-2-macroglobulin
2	11.2	0.002	5420000	(K)YGAATFTR(T)	24.98	33.86	443.727	164714	HUMAN	P01023	Alpha-2-macroglobulin
2	11.17	0.005	5550000	(K)YGAATFTR(T)	25.13	34.64	443.727	164714	HUMAN	P01023	Alpha-2-macroglobulin
2	11.04	0.003	5680000	(K)YGAATFTR(T)	25.08	34.9	443.727	164714	HUMAN	P01023	Alpha-2-macroglobulin
2	25.25	<0.1%	7380000	(R)AFQPFFVELTMPYSVIR(G)	82.52	38.37	1023.03	164714	HUMAN	P01023	Alpha-2-macroglobulin
2	24.5	<0.1%	3040000	(R)AFQPFFVELTMPYSVIR(G)	82.57	38.2	1023.03	164714	HUMAN	P01023	Alpha-2-macroglobulin
2	24.25	<0.1%	6350000	(R)AFQPFFVELTMPYSVIR(G)	82.57	38.16	1023.03	164714	HUMAN	P01023	Alpha-2-macroglobulin
2	24.25	<0.1%	8060000	(R)AFQPFFVELTMPYSVIR(G)	82.47	42.7	1023.03	164714	HUMAN	P01023	Alpha-2-macroglobulin
2	24.25	<0.1%	2630000	(R)AFQPFFVELTMPYSVIR(G)	82.58	37.03	1023.03	164714	HUMAN	P01023	Alpha-2-macroglobulin
2	24.25	<0.1%	20000000	(R)AFQPFFVELTMPYSVIR(G)	82.43	43.03	1023.03	164714	HUMAN	P01023	Alpha-2-macroglobulin
2	24.25	<0.1%	20200000	(R)AFQPFFVELTMPYSVIR(G)	82.38	43.05	1023.03	164714	HUMAN	P01023	Alpha-2-macroglobulin
2	24.25	<0.1%	7230000	(R)AFQPFFVELTMPYSVIR(G)	82.48	36.81	1023.03	164714	HUMAN	P01023	Alpha-2-macroglobulin
2	24.25	<0.1%	4230000	(R)AFQPFFVELTMPYSVIR(G)	82.63	39.84	1023.03	164714	HUMAN	P01023	Alpha-2-macroglobulin
2	24.25	<0.1%	4380000	(R)AFQPFFVELTMPYSVIR(G)	82.63	36.39	1023.03	164714	HUMAN	P01023	Alpha-2-macroglobulin
2	23.84	<0.1%	7340000	(R)AFQPFFVELTMPYSVIR(G)	82.53	37.18	1023.03	164714	HUMAN	P01023	Alpha-2-macroglobulin
2	23.7	<0.1%	6320000	(R)AFQPFFVELTMPYSVIR(G)	82.5	36.8	1023.03	164714	HUMAN	P01023	Alpha-2-macroglobulin
2	23.61	<0.1%	9380000	(R)AFQPFFVELTMPYSVIR(G)	82.53	39.71	1023.04	164714	HUMAN	P01023	Alpha-2-macroglobulin
2	23.6	<0.1%	4620000	(R)AFQPFFVELTMPYSVIR(G)	82.65	34.73	1023.03	164714	HUMAN	P01023	Alpha-2-macroglobulin
2	23.59	<0.1%	3250000	(R)AFQPFFVELTMPYSVIR(G)	82.57	36.75	1023.03	164714	HUMAN	P01023	Alpha-2-macroglobulin
2	23.5	<0.1%	8330000	(R)AFQPFFVELTMPYSVIR(G)	82.5	43.06	1023.04	164714	HUMAN	P01023	Alpha-2-macroglobulin
2	23.49	<0.1%	193000	(R)AFQPFFVELTMPYSVIR(G)	96.98	41	1044.54	164714	HUMAN	P01023	Alpha-2-macroglobulin
2	23.33	<0.1%	6320000	(R)AFQPFFVELTMPYSVIR(G)	82.5	36.8	1023.03	164714	HUMAN	P01023	Alpha-2-macroglobulin
2	23.01	<0.1%	544000	(R)AFQPFFVELTmPYSVIR(G)	77.38	40.7	1031.03	164714	HUMAN	P01023	Alpha-2-macroglobulin
2	22.9	<0.1%	2870000	(R)AFQPFFVELTMPYSVIR(G)	82.53	36.71	1023.03	164714	HUMAN	P01023	Alpha-2-macroglobulin
2	22.9	<0.1%	3090000	(R)AFQPFFVELTMPYSVIR(G)	82.55	38.36	1023.03	164714	HUMAN	P01023	Alpha-2-macroglobulin
2	22.83	<0.1%	2750000	(R)AFQPFFVELTMPYSVIR(G)	82.52	36.74	1023.03	164714	HUMAN	P01023	Alpha-2-macroglobulin
2	22.73	<0.1%	3070000	(R)AFQPFFVELTMPYSVIR(G)	82.55	38.38	1023.03	164714	HUMAN	P01023	Alpha-2-macroglobulin
2	22.64	<0.1%	8330000	(R)AFQPFFVELTMPYSVIR(G)	82.5	43.06	1023.04	164714	HUMAN	P01023	Alpha-2-macroglobulin
2	22.62	<0.1%	19900000	(R)AFQPFFVELTMPYSVIR(G)	82.42	43.05	1023.03	164714	HUMAN	P01023	Alpha-2-macroglobulin
2	22.6	<0.1%	4380000	(R)AFQPFFVELTMPYSVIR(G)	82.63	36.39	1023.03	164714	HUMAN	P01023	Alpha-2-macroglobulin
2	22.48	<0.1%	3240000	(R)AFQPFFVELTMPYSVIR(G)	82.52	38.25	1023.03	164714	HUMAN	P01023	Alpha-2-macroglobulin
2	22.47	<0.1%	3020000	(R)AFQPFFVELTMPYSVIR(G)	82.52	39.78	1023.03	164714	HUMAN	P01023	Alpha-2-macroglobulin
2	22.22	<0.1%	548000	(R)AFQPFFVELTmPYSVIR(G)	77.32	39.07	1031.03	164714	HUMAN	P01023	Alpha-2-macroglobulin
2	22.1	<0.1%	400000	(R)AFQPFFVELTmPYSVIR(G)	77.5	39.08	1031.03	164714	HUMAN	P01023	Alpha-2-macroglobulin
2	21.95	<0.1%	6570000	(R)AFQPFFVELTMPYSVIR(G)	82.52	39.61	1023.03	164714	HUMAN	P01023	Alpha-2-macroglobulin
3	21.94	<0.1%	14100000	(R)AFQPFFVELTMPYSVIR(G)	82.52	46.05	682.36	164714	HUMAN	P01023	Alpha-2-macroglobulin
2	21.62	<0.1%	196000	(R)AFQPFFVELTMPYSVIR(G)	96.98	47.31	1044.54	164714	HUMAN	P01023	Alpha-2-macroglobulin
3	21.38	<0.1%	12900000	(R)AFQPFFVELTMPYSVIR(G)	82.55	44.45	682.359	164714	HUMAN	P01023	Alpha-2-macroglobulin
2	21.37	<0.1%	843000	(R)AFQPFFVELTmPYSVIR(G)	77.35	40.46	1031.03	164714	HUMAN	P01023	Alpha-2-macroglobulin
2	21.26	<0.1%	117000	(R)AFQPFFVELTMPYSVIR(G)	96.97	37.85	1044.53	164714	HUMAN	P01023	Alpha-2-macroglobulin
2	21.2	<0.1%	7230000	(R)AFQPFFVELTMPYSVIR(G)	82.48	36.81	1023.03	164714	HUMAN	P01023	Alpha-2-macroglobulin
3	21.17	<0.1%	7480000	(R)AFQPFFVELTMPYSVIR(G)	82.63	37.96	682.359	164714	HUMAN	P01023	Alpha-2-macroglobulin
3	21.09	<0.1%	860000	(R)AFQPFFVELTMPYSVIR(G)	83.17	45.17	682.359	164714	HUMAN	P01023	Alpha-2-macroglobulin
3	21.07	<0.1%	12400000	(R)AFQPFFVELTMPYSVIR(G)	82.58	42.89	682.359	164714	HUMAN	P01023	Alpha-2-macroglobulin
2	20.93	<0.1%	836000	(R)AFQPFFVELTmPYSVIR(G)	77.37	38.97	1031.03	164714	HUMAN	P01023	Alpha-2-macroglobulin
2	20.83	<0.1%	702000	(R)AFQPFFVELTmPYSVIR(G)	77.37	37.38	1031.03	164714	HUMAN	P01023	Alpha-2-macroglobulin
2	20.8	<0.1%	374000	(R)AFQPFFVELTmPYSVIR(G)	76.97	32.68	1031.03	164714	HUMAN	P01023	Alpha-2-macroglobulin
3	20.78	<0.1%	13700000	(R)AFQPFFVELTMPYSVIR(G)	82.48	45.69	682.359	164714	HUMAN	P01023	Alpha-2-macroglobulin
2	20.59	<0.1%	383000	(R)AFQPFFVELTmPYSVIR(G)	77.5	39.18	1031.03	164714	HUMAN	P01023	Alpha-2-macroglobulin
2	20.59	<0.1%	3250000	(R)AFQPFFVELTMPYSVIR(G)	82.57	36.75	1023.03	164714	HUMAN	P01023	Alpha-2-macroglobulin
2	20.53	<0.1%	612000	(R)AFQPFFVELTmPYSVIR(G)	77.32	40.54	1031.03	164714	HUMAN	P01023	Alpha-2-macroglobulin
2	20.28	<0.1%	642000	(R)AFQPFFVELTmPYSVIR(G)	77.32	39.02	1031.03	164714	HUMAN	P01023	Alpha-2-macroglobulin
2	20.23	<0.1%	140000	(R)AFQPFFVELTMPYSVIR(G)	96.95	39.43	1044.53	164714	HUMAN	P01023	Alpha-2-macroglobulin
2	20.2	<0.1%	551000	(R)AFQPFFVELTmPYSVIR(G)	77.37	39.23	1031.03	164714	HUMAN	P01023	Alpha-2-macroglobulin
3	20.1	<0.1%	7720000	(R)AFQPFFVELTMPYSVIR(G)	82.63	39.84	682.359	164714	HUMAN	P01023	Alpha-2-macroglobulin
3	20.07	<0.1%	676000	(R)AFQPFFVELTMPYSVIR(G)	83.12	23.07	682.359	164714	HUMAN	P01023	Alpha-2-macroglobulin
2	19.94	<0.1%	377000	(R)AFQPFFVELTmPYSVIR(G)	76.93	32.94	1031.03	164714	HUMAN	P01023	Alpha-2-macroglobulin
2	19.93	<0.1%	384000	(R)AFQPFFVELTmPYSVIR(G)	77.5	40.78	1031.03	164714	HUMAN	P01023	Alpha-2-macroglobulin
2	19.63	<0.1%	119000	(R)AFQPFFVELTMPYSVIR(G)	96.95	39.43	1044.54	164714	HUMAN	P01023	Alpha-2-macroglobulin
2	19.47	<0.1%	188000	(R)AFQPFFVELTMPYSVIR(G)	96.98	41.01	1044.54	164714	HUMAN	P01023	Alpha-2-macroglobulin
2	19.32	<0.1%	400000	(R)AFQPFFVELTmPYSVIR(G)	77.5	39.08	1031.03	164714	HUMAN	P01023	Alpha-2-macroglobulin
3	19.17	<0.1%	1350000	(R)AFQPFFVELTmPYSVIR(G)	77.38	39.12	687.69	164714	HUMAN	P01023	Alpha-2-macroglobulin
3	19.05	<0.1%	897000	(R)AFQPFFVELTMPYSVIR(G)	83.17	43.65	682.359	164714	HUMAN	P01023	Alpha-2-macroglobulin
3	19.02	<0.1%	7530000	(R)AFQPFFVELTMPYSVIR(G)	82.65	39.46	682.359	164714	HUMAN	P01023	Alpha-2-macroglobulin
3	18.8	<0.1%	12300000	(R)AFQPFFVELTMPYSVIR(G)	82.5	41.35	682.36	164714	HUMAN	P01023	Alpha-2-macroglobulin
2	18.67	<0.1%	201000	(R)AFQPFFVELTmPYSVIR(G)	76.9	32.83	1031.03	164714	HUMAN	P01023	Alpha-2-macroglobulin
2	18.53	<0.1%	115000	(R)AFQPFFVELTMPYSVIR(G)	96.97	42.58	1044.53	164714	HUMAN	P01023	Alpha-2-macroglobulin
2	18.52	<0.1%	193000	(R)AFQPFFVELTMPYSVIR(G)	96.98	41	1044.54	164714	HUMAN	P01023	Alpha-2-macroglobulin
2	18.37	<0.1%	642000	(R)AFQPFFVELTmPYSVIR(G)	77.32	39.02	1031.03	164714	HUMAN	P01023	Alpha-2-macroglobulin
2	18.15	<0.1%	130000	(R)AFQPFFVELTMPYSVIR(G)	97	43.98	1044.53	164714	HUMAN	P01023	Alpha-2-macroglobulin
2	17.91	<0.1%	122000	(R)AFQPFFVELTMPYSVIR(G)	82.73	38.76	1023.03	164714	HUMAN	P01023	Alpha-2-macroglobulin
3	17.87	<0.1%	218000	(R)AFQPFFVELTMPYSVIR(G)	82.73	37.18	682.358	164714	HUMAN	P01023	Alpha-2-macroglobulin
2	17.56	<0.1%	186000	(R)AFQPFFVELTmPYSVIR(G)	77	34.39	1031.03	164714	HUMAN	P01023	Alpha-2-macroglobulin
2	17.46	<0.1%	843000	(R)AFQPFFVELTmPYSVIR(G)	77.35	40.46	1031.03	164714	HUMAN	P01023	Alpha-2-macroglobulin
2	17.34	<0.1%	89700	(R)AFQPFFVELTMPYSVIR(G)	82.15	4.73	1023.04	164714	HUMAN	P01023	Alpha-2-macroglobulin
2	17.21	<0.1%	379000	(R)AFQPFFVELTmPYSVIR(G)	76.98	34.26	1031.03	164714	HUMAN	P01023	Alpha-2-macroglobulin
2	16.94	<0.1%	180000	(R)AFQPFFVELTmPYSVIR(G)	76.93	31.24	1031.03	164714	HUMAN	P01023	Alpha-2-macroglobulin
3	16.9	<0.1%	911000	(R)AFQPFFVELTmPYSVIR(G)	77.48	39.2	687.691	164714	HUMAN	P01023	Alpha-2-macroglobulin
2	16.45	<0.1%	226000	(R)AFQPFFVELTmPYSVIR(G)	77.02	36.23	1031.03	164714	HUMAN	P01023	Alpha-2-macroglobulin
2	16.3	<0.1%	222000	(R)AFQPFFVELTmPYSVIR(G)	76.98	32.98	1031.03	164714	HUMAN	P01023	Alpha-2-macroglobulin
2	16.18	<0.1%	115000	(R)AFQPFFVELTMPYSVIR(G)	96.97	42.58	1044.53	164714	HUMAN	P01023	Alpha-2-macroglobulin
2	16.1	<0.1%	140000	(R)AFQPFFVELTMPYSVIR(G)	96.97	42.58	1044.53	164714	HUMAN	P01023	Alpha-2-macroglobulin
3	15.98	<0.1%	934000	(R)AFQPFFVELTmPYSVIR(G)	77.5	40.76	687.69	164714	HUMAN	P01023	Alpha-2-macroglobulin
2	15.83	<0.1%	223000	(R)AFQPFFVELTmPYSVIR(G)	77.03	34.66	1031.03	164714	HUMAN	P01023	Alpha-2-macroglobulin
3	15.79	<0.1%	1330000	(R)AFQPFFVELTmPYSVIR(G)	77.32	37.5	687.69	164714	HUMAN	P01023	Alpha-2-macroglobulin
2	15.72	<0.1%	377000	(R)AFQPFFVELTmPYSVIR(G)	76.93	32.94	1031.03	164714	HUMAN	P01023	Alpha-2-macroglobulin
2	15.6	<0.1%	80300	(R)AFQPFFVELTMPYSVIR(G)	82.17	4.73	1023.03	164714	HUMAN	P01023	Alpha-2-macroglobulin
2	15.27	<0.1%	44300	(R)AFQPFFVELTMPYSVIR(G)	82.2	6.22	1023.03	164714	HUMAN	P01023	Alpha-2-macroglobulin
3	15.27	<0.1%	934000	(R)AFQPFFVELTmPYSVIR(G)	77.5	40.76	687.69	164714	HUMAN	P01023	Alpha-2-macroglobulin
2	15.26	<0.1%	200000	(R)AFQPFFVELTmPYSVIR(G)	76.9	32.79	1031.03	164714	HUMAN	P01023	Alpha-2-macroglobulin
3	15.07	<0.1%	11800000	(R)AFQPFFVELTMPYSVIR(G)	82.52	42.76	682.359	164714	HUMAN	P01023	Alpha-2-macroglobulin
2	14.67	<0.1%	159000	(R)AFQPFFVELTMPYSVIR(G)	82.08	3.15	1023.03	164714	HUMAN	P01023	Alpha-2-macroglobulin
2	13.85	<0.1%	455000	(R)AFQPFFVELTMPYSVIR(G)	83.38	69.1	1023.03	164714	HUMAN	P01023	Alpha-2-macroglobulin
3	13.76	<0.1%	958000	(R)AFQPFFVELTmPYSVIR(G)	77.5	39.08	687.69	164714	HUMAN	P01023	Alpha-2-macroglobulin
2	13.47	<0.1%	57700	(R)AFQPFFVELTMPYSVIR(G)	96.95	33.12	1044.54	164714	HUMAN	P01023	Alpha-2-macroglobulin
3	13.36	<0.1%	5170000	(R)AFQPFFVELTMPYSVIR(G)	82.57	38.33	682.359	164714	HUMAN	P01023	Alpha-2-macroglobulin
2	13.13	<0.1%	123000	(R)AFQPFFVELTMPYSVIR(G)	82.2	4.73	1023.04	164714	HUMAN	P01023	Alpha-2-macroglobulin
2	13.13	<0.1%	35200	(R)AFQPFFVELTMPYSVIR(G)	104.9	26.51	1023.03	164714	HUMAN	P01023	Alpha-2-macroglobulin
3	12.83	<0.1%	1490000	(R)AFQPFFVELTmPYSVIR(G)	77.32	40.5	687.69	164714	HUMAN	P01023	Alpha-2-macroglobulin
2	11.78	<0.1%	130000	(R)AFQPFFVELTMPYSVIR(G)	97	43.98	1044.53	164714	HUMAN	P01023	Alpha-2-macroglobulin
3	21.91	<0.1%	255000	(R)AFQPFFVELTMPYSVIRGEAFTLK(A)	84.63	37.85	931.158	164714	HUMAN	P01023	Alpha-2-macroglobulin
3	21.22	<0.1%	227000	(R)AFQPFFVELTMPYSVIRGEAFTLK(A)	84.62	39.43	931.157	164714	HUMAN	P01023	Alpha-2-macroglobulin
3	20.64	<0.1%	262000	(R)AFQPFFVELTMPYSVIRGEAFTLK(A)	84.7	39.43	931.155	164714	HUMAN	P01023	Alpha-2-macroglobulin
3	20.5	<0.1%	281000	(R)AFQPFFVELTMPYSVIRGEAFTLK(A)	84.62	37.85	931.156	164714	HUMAN	P01023	Alpha-2-macroglobulin
3	19.54	<0.1%	227000	(R)AFQPFFVELTMPYSVIRGEAFTLK(A)	84.62	39.43	931.157	164714	HUMAN	P01023	Alpha-2-macroglobulin
3	19.13	<0.1%	704000	(R)AFQPFFVELTMPYSVIRGEAFTLK(A)	84.7	42.51	931.156	164714	HUMAN	P01023	Alpha-2-macroglobulin
3	18.63	<0.1%	669000	(R)AFQPFFVELTMPYSVIRGEAFTLK(A)	84.7	39.41	931.155	164714	HUMAN	P01023	Alpha-2-macroglobulin
3	18.27	<0.1%	669000	(R)AFQPFFVELTMPYSVIRGEAFTLK(A)	84.7	39.41	931.155	164714	HUMAN	P01023	Alpha-2-macroglobulin
3	17.93	<0.1%	206000	(R)AFQPFFVELTMPYSVIRGEAFTLK(A)	84.58	39.43	931.157	164714	HUMAN	P01023	Alpha-2-macroglobulin
3	16.51	<0.1%	167000	(R)AFQPFFVELTMPYSVIRGEAFTLK(A)	84.72	38.8	931.155	164714	HUMAN	P01023	Alpha-2-macroglobulin
3	15.28	<0.1%	180000	(R)AFQPFFVELTMPYSVIRGEAFTLK(A)	84.73	38.81	931.154	164714	HUMAN	P01023	Alpha-2-macroglobulin
3	14.96	<0.1%	206000	(R)AFQPFFVELTMPYSVIRGEAFTLK(A)	84.58	39.43	931.157	164714	HUMAN	P01023	Alpha-2-macroglobulin
3	14.65	<0.1%	255000	(R)AFQPFFVELTMPYSVIRGEAFTLK(A)	84.63	37.85	931.158	164714	HUMAN	P01023	Alpha-2-macroglobulin
3	12.87	<0.1%	701000	(R)AFQPFFVELTMPYSVIRGEAFTLK(A)	84.7	39.37	931.155	164714	HUMAN	P01023	Alpha-2-macroglobulin
4	15.7	<0.1%	5680000	(R)AVDQSVLLMKPDAELSASSVYNLLPEK(D)	65.35	40.93	730.139	164714	HUMAN	P01023	Alpha-2-macroglobulin
4	12.77	<0.1%	5740000	(R)AVDQSVLLMKPDAELSASSVYNLLPEK(D)	65.35	41.68	730.14	164714	HUMAN	P01023	Alpha-2-macroglobulin
3	28.43	<0.1%	1500000	(R)AYIFIDEAHITQALIWLSQR(Q)	86.33	37.6	796.764	164714	HUMAN	P01023	Alpha-2-macroglobulin
3	28	<0.1%	631000	(R)AYIFIDEAHITQALIWLSQR(Q)	86.33	36.11	796.763	164714	HUMAN	P01023	Alpha-2-macroglobulin
3	27.37	<0.1%	1530000	(R)AYIFIDEAHITQALIWLSQR(Q)	86.38	37.54	796.764	164714	HUMAN	P01023	Alpha-2-macroglobulin
3	25.93	<0.1%	1630000	(R)AYIFIDEAHITQALIWLSQR(Q)	86.35	37.55	796.763	164714	HUMAN	P01023	Alpha-2-macroglobulin
3	25.49	<0.1%	687000	(R)AYIFIDEAHITQALIWLSQR(Q)	86.35	32.99	796.763	164714	HUMAN	P01023	Alpha-2-macroglobulin
3	25.1	<0.1%	633000	(R)AYIFIDEAHITQALIWLSQR(Q)	86.3	33.02	796.764	164714	HUMAN	P01023	Alpha-2-macroglobulin
3	24.79	<0.1%	678000	(R)AYIFIDEAHITQALIWLSQR(Q)	86.38	33.04	796.762	164714	HUMAN	P01023	Alpha-2-macroglobulin
3	23.87	<0.1%	1710000	(R)AYIFIDEAHITQALIWLSQR(Q)	86.3	34.54	796.763	164714	HUMAN	P01023	Alpha-2-macroglobulin
3	23.51	<0.1%	1400000	(R)AYIFIDEAHITQALIWLSQR(Q)	86.3	39	796.763	164714	HUMAN	P01023	Alpha-2-macroglobulin
3	22.16	<0.1%	1490000	(R)AYIFIDEAHITQALIWLSQR(Q)	86.32	32.96	796.763	164714	HUMAN	P01023	Alpha-2-macroglobulin
3	22.07	<0.1%	609000	(R)AYIFIDEAHITQALIWLSQR(Q)	86.38	31.48	796.764	164714	HUMAN	P01023	Alpha-2-macroglobulin
3	19.44	<0.1%	176000	(R)AYIFIDEAHITQALIWLSQR(Q)	86.48	47.32	796.76	164714	HUMAN	P01023	Alpha-2-macroglobulin
3	18.35	<0.1%	600000	(R)AYIFIDEAHITQALIWLSQR(Q)	86.33	29.95	796.764	164714	HUMAN	P01023	Alpha-2-macroglobulin
3	16.63	<0.1%	176000	(R)AYIFIDEAHITQALIWLSQR(Q)	86.48	47.32	796.76	164714	HUMAN	P01023	Alpha-2-macroglobulin
2	20.29	<0.1%	14500000	(R)DLKPAIVK(V)	23.55	74.23	442.286	164714	HUMAN	P01023	Alpha-2-macroglobulin
2	19.78	<0.1%	11300000	(R)DLKPAIVK(V)	23.82	77.69	442.286	164714	HUMAN	P01023	Alpha-2-macroglobulin
2	18.93	<0.1%	9980000	(R)DLKPAIVK(V)	23.72	68.95	442.286	164714	HUMAN	P01023	Alpha-2-macroglobulin
2	18.83	<0.1%	9540000	(R)DLKPAIVK(V)	23.58	68.19	442.286	164714	HUMAN	P01023	Alpha-2-macroglobulin
2	18.73	<0.1%	11100000	(R)DLKPAIVK(V)	23.82	76.96	442.286	164714	HUMAN	P01023	Alpha-2-macroglobulin
2	18.64	<0.1%	13200000	(R)DLKPAIVK(V)	23.48	72.06	442.286	164714	HUMAN	P01023	Alpha-2-macroglobulin
2	18.44	<0.1%	9990000	(R)DLKPAIVK(V)	23.58	71.41	442.287	164714	HUMAN	P01023	Alpha-2-macroglobulin
2	18.22	<0.1%	13500000	(R)DLKPAIVK(V)	23.48	68.41	442.287	164714	HUMAN	P01023	Alpha-2-macroglobulin
2	18.2	<0.1%	11200000	(R)DLKPAIVK(V)	23.83	76.13	442.286	164714	HUMAN	P01023	Alpha-2-macroglobulin
2	18.17	<0.1%	9980000	(R)DLKPAIVK(V)	23.72	68.95	442.286	164714	HUMAN	P01023	Alpha-2-macroglobulin
2	18.12	<0.1%	1060000	(R)DLKPAIVK(V)	30	56.71	463.788	164714	HUMAN	P01023	Alpha-2-macroglobulin
2	17.26	<0.1%	1550000	(R)DLKPAIVK(V)	28.5	9.92	463.788	164714	HUMAN	P01023	Alpha-2-macroglobulin
2	17.06	<0.1%	1010000	(R)DLKPAIVK(V)	29.85	50.44	463.789	164714	HUMAN	P01023	Alpha-2-macroglobulin
2	16.99	<0.1%	696000	(R)DLKPAIVK(V)	28.77	11.52	463.788	164714	HUMAN	P01023	Alpha-2-macroglobulin
2	16.8	<0.1%	698000	(R)DLKPAIVK(V)	28.78	11.76	463.788	164714	HUMAN	P01023	Alpha-2-macroglobulin
2	16.65	<0.1%	15200000	(R)DLKPAIVK(V)	23.53	75.65	442.286	164714	HUMAN	P01023	Alpha-2-macroglobulin
2	16.63	<0.1%	1140000	(R)DLKPAIVK(V)	29.57	67.55	463.788	164714	HUMAN	P01023	Alpha-2-macroglobulin
2	16.59	<0.1%	15000000	(R)DLKPAIVK(V)	23.55	73.6	442.286	164714	HUMAN	P01023	Alpha-2-macroglobulin
2	16.49	<0.1%	1130000	(R)DLKPAIVK(V)	30.28	48.05	463.788	164714	HUMAN	P01023	Alpha-2-macroglobulin
2	16.41	<0.1%	1630000	(R)DLKPAIVK(V)	28.52	9.58	463.788	164714	HUMAN	P01023	Alpha-2-macroglobulin
2	16.32	<0.1%	826000	(R)DLKPAIVK(V)	29.6	60.07	463.789	164714	HUMAN	P01023	Alpha-2-macroglobulin
2	16.27	<0.1%	1020000	(R)DLKPAIVK(V)	29.88	50.66	463.789	164714	HUMAN	P01023	Alpha-2-macroglobulin
2	16.15	<0.1%	1570000	(R)DLKPAIVK(V)	28.58	9.49	463.789	164714	HUMAN	P01023	Alpha-2-macroglobulin
2	16.14	<0.1%	12800000	(R)DLKPAIVK(V)	23.47	69.38	442.286	164714	HUMAN	P01023	Alpha-2-macroglobulin
2	16.07	<0.1%	442000	(R)DLKPAIVK(V)	29.7	40.65	463.788	164714	HUMAN	P01023	Alpha-2-macroglobulin
2	15.82	<0.1%	1600000	(R)DLKPAIVK(V)	28.35	11.02	463.789	164714	HUMAN	P01023	Alpha-2-macroglobulin
2	15.64	<0.1%	1070000	(R)DLKPAIVK(V)	29.53	63.2	463.788	164714	HUMAN	P01023	Alpha-2-macroglobulin
2	15.54	<0.1%	1610000	(R)DLKPAIVK(V)	28.45	10.07	463.789	164714	HUMAN	P01023	Alpha-2-macroglobulin
2	15.42	<0.1%	837000	(R)DLKPAIVK(V)	29.63	60.65	463.788	164714	HUMAN	P01023	Alpha-2-macroglobulin
2	15.41	<0.1%	830000	(R)DLKPAIVK(V)	29.38	50.49	463.787	164714	HUMAN	P01023	Alpha-2-macroglobulin
2	15.34	<0.1%	1770000	(R)DLKPAIVK(V)	28.6	10.75	463.789	164714	HUMAN	P01023	Alpha-2-macroglobulin
2	15.14	<0.1%	1540000	(R)DLKPAIVK(V)	28.28	11.14	463.79	164714	HUMAN	P01023	Alpha-2-macroglobulin
2	13.93	<0.1%	1600000	(R)DLKPAIVK(V)	28.48	9.93	463.789	164714	HUMAN	P01023	Alpha-2-macroglobulin
2	13.78	<0.1%	767000	(R)DLKPAIVK(V)	28.8	11.89	463.788	164714	HUMAN	P01023	Alpha-2-macroglobulin
2	13.75	<0.1%	423000	(R)DLKPAIVK(V)	29.68	37.69	463.788	164714	HUMAN	P01023	Alpha-2-macroglobulin
2	13.68	<0.1%	819000	(R)DLKPAIVK(V)	29.5	48.86	463.788	164714	HUMAN	P01023	Alpha-2-macroglobulin
2	13.42	<0.1%	1570000	(R)DLKPAIVK(V)	28.25	12.04	463.789	164714	HUMAN	P01023	Alpha-2-macroglobulin
2	13.39	<0.1%	464000	(R)DLKPAIVK(V)	29.68	42.24	463.788	164714	HUMAN	P01023	Alpha-2-macroglobulin
2	13.32	<0.1%	620000	(R)DLKPAIVK(V)	31.3	32.51	463.789	164714	HUMAN	P01023	Alpha-2-macroglobulin
2	12.94	<0.1%	1130000	(R)DLKPAIVK(V)	29.45	58.75	463.788	164714	HUMAN	P01023	Alpha-2-macroglobulin
2	12.58	<0.1%	860000	(R)DLKPAIVK(V)	29.35	49.91	463.787	164714	HUMAN	P01023	Alpha-2-macroglobulin
2	11.57	0.004	832000	(R)DLKPAIVK(V)	29.58	59.11	463.788	164714	HUMAN	P01023	Alpha-2-macroglobulin
2	14.67	0.001	558000	(R)GEAFTLK(A)	38.82	55.27	404.715	164714	HUMAN	P01023	Alpha-2-macroglobulin
2	14.27	<0.1%	36700000	(R)GEAFTLK(A)	30.42	64.95	383.212	164714	HUMAN	P01023	Alpha-2-macroglobulin
2	13.52	<0.1%	19700000	(R)GEAFTLK(A)	28.05	49.05	383.212	164714	HUMAN	P01023	Alpha-2-macroglobulin
2	13.44	<0.1%	36200000	(R)GEAFTLK(A)	30.45	64.34	383.212	164714	HUMAN	P01023	Alpha-2-macroglobulin
2	13.37	<0.1%	38900000	(R)GEAFTLK(A)	30.8	73.11	383.212	164714	HUMAN	P01023	Alpha-2-macroglobulin
2	13.04	<0.1%	30100000	(R)GEAFTLK(A)	30.1	63.08	383.212	164714	HUMAN	P01023	Alpha-2-macroglobulin
2	12.99	<0.1%	10600000	(R)GEAFTLK(A)	28.72	21.99	383.212	164714	HUMAN	P01023	Alpha-2-macroglobulin
2	12.99	<0.1%	12500000	(R)GEAFTLK(A)	28.7	39.06	383.212	164714	HUMAN	P01023	Alpha-2-macroglobulin
2	12.97	<0.1%	22600000	(R)GEAFTLK(A)	31.03	62.91	383.212	164714	HUMAN	P01023	Alpha-2-macroglobulin
2	12.94	<0.1%	41300000	(R)GEAFTLK(A)	30.78	73	383.212	164714	HUMAN	P01023	Alpha-2-macroglobulin
2	12.88	<0.1%	12400000	(R)GEAFTLK(A)	28.67	40.22	383.212	164714	HUMAN	P01023	Alpha-2-macroglobulin
2	12.87	0.001	40000000	(R)GEAFTLK(A)	30.75	70.88	383.212	164714	HUMAN	P01023	Alpha-2-macroglobulin
2	12.86	<0.1%	29500000	(R)GEAFTLK(A)	30.15	61.87	383.212	164714	HUMAN	P01023	Alpha-2-macroglobulin
2	12.84	<0.1%	22700000	(R)GEAFTLK(A)	31	62.99	383.212	164714	HUMAN	P01023	Alpha-2-macroglobulin
2	12.8	<0.1%	11900000	(R)GEAFTLK(A)	28.73	22.57	383.213	164714	HUMAN	P01023	Alpha-2-macroglobulin
2	12.77	<0.1%	10800000	(R)GEAFTLK(A)	28.62	21.88	383.212	164714	HUMAN	P01023	Alpha-2-macroglobulin
2	12.74	<0.1%	20100000	(R)GEAFTLK(A)	28.12	50.99	383.213	164714	HUMAN	P01023	Alpha-2-macroglobulin
2	12.43	<0.1%	30700000	(R)GEAFTLK(A)	30.17	60.86	383.212	164714	HUMAN	P01023	Alpha-2-macroglobulin
2	12.26	0.002	22400000	(R)GEAFTLK(A)	31	63.41	383.213	164714	HUMAN	P01023	Alpha-2-macroglobulin
2	12.24	<0.1%	10500000	(R)GEAFTLK(A)	28.63	21.76	383.212	164714	HUMAN	P01023	Alpha-2-macroglobulin
2	12.2	<0.1%	37000000	(R)GEAFTLK(A)	30.45	65.07	383.212	164714	HUMAN	P01023	Alpha-2-macroglobulin
2	12.11	<0.1%	10700000	(R)GEAFTLK(A)	28.57	22.05	383.213	164714	HUMAN	P01023	Alpha-2-macroglobulin
2	11.82	0.002	12700000	(R)GEAFTLK(A)	28.67	40.38	383.212	164714	HUMAN	P01023	Alpha-2-macroglobulin
2	11.31	0.002	10700000	(R)GEAFTLK(A)	28.65	22.84	383.212	164714	HUMAN	P01023	Alpha-2-macroglobulin
2	10.77	0.005	335000	(R)GEAFTLK(A)	31.8	45.6	383.212	164714	HUMAN	P01023	Alpha-2-macroglobulin
2	23.34	<0.1%	2160000	(R)HNVYINGITYTPVSSTNEK(D)	40.73	32.74	1069.03	164714	HUMAN	P01023	Alpha-2-macroglobulin
2	23.34	<0.1%	2120000	(R)HNVYINGITYTPVSSTNEK(D)	40.75	33.96	1069.03	164714	HUMAN	P01023	Alpha-2-macroglobulin
2	21.7	<0.1%	1100000	(R)HNVYINGITYTPVSSTNEK(D)	40.77	32.26	1069.03	164714	HUMAN	P01023	Alpha-2-macroglobulin
2	20.31	<0.1%	795000	(R)HNVYINGITYTPVSSTNEK(D)	40.98	32.3	1069.03	164714	HUMAN	P01023	Alpha-2-macroglobulin
[truncated: 16,389 more rows]

## Sheet: S.Table3
S.Table 3. Up-regulated protein list in high-RF serum versus normal-RF serum
[truncated: 38 more rows]

[truncated: 1 more sheets: S.Table4]
